# Supplementary material for: TFAP2 paralogs regulate melanocyte differentiation in parallel with MITF
Source: PLoS Genet. 2017 Mar 1;13(3):e1006636. doi: 10.1371/journal.pgen.1006636 (PMC5352137; doi:10.1371/journal.pgen.1006636)
Supplement: S1 Table — (XLSX) [file pgen.1006636.s011.xlsx]

## Sheet: S1 Table
S1 Table: Microarray expression data from wildtype vs tfap2a-/- zebrafish at 36hpf, unique Ensembl transcript IDs
Ensembl gene	Ensembl unique transcript	zebrafish gene name	ZEBRAFISH GENE SYMBOL	ZEBRAFISH GENE DESCRIPTION	HUMAN ORTHOLOG GENE SYMBOL	Low - linear	Standard deviation - Low	WT - linear	Standard deviation - WT	Fold change	P value	Fold change <1	P value < 0.001
ENSDARG00000006008	ENSDART00000089975	si:dkey-103g5.3	LOC567816	0	#N/A	40.009	0.251812	343.935	1.31395	0.116327	4.2e-05	TRUE	TRUE
ENSDARG00000053449	ENSDART00000113314	si:ch211-229d2.5	si:ch211-190h2.3	novel protein	#N/A	102.415	0.687318	724.343	0.412031	0.14139	1.01e-06	TRUE	TRUE
ENSDARG00000020237	ENSDART00000098463	APOD (3 of 3)	0	0	APOD	52.561	0.213608	248.753	0.567039	0.211298	1.91e-07	TRUE	TRUE
ENSDARG00000028776	ENSDART00000101147	KRT78	0	0	KRT78	723.12	0.449746	3383.3	0.996534	0.213732	0.000198	TRUE	TRUE
ENSDARG00000039077	ENSDART00000081428	muc5b	0	0	MUC5B	160.768	0.885074	736.94	0.783843	0.218156	0.000778	TRUE	TRUE
ENSDARG00000059279	ENSDART00000075490	pyya	0	0	#N/A	230.944	0.171661	1003.48	0.270204	0.230144	5.81e-11	TRUE	TRUE
ENSDARG00000011956	ENSDART00000003210	mc1r	mc1r	melanocortin 1 receptor	MC1R	154.764	0.230343	637.184	0.196084	0.242887	7.13e-11	TRUE	TRUE
ENSDARG00000006093	ENSDART00000006013	atp1a1a.5	0	0	ATP1A1	56.282	0.362254	222.098	0.552886	0.253411	4.07e-06	TRUE	TRUE
ENSDARG00000053929	ENSDART00000026280	plek2	LOC567753	0	PLEK2	152.401	0.239799	538.724	0.691878	0.282893	2.26e-05	TRUE	TRUE
ENSDARG00000045893	ENSDART00000082250	zgc:136930	zgc:136930	novel keratin family protein (zgc:136930)	#N/A	584.06	0.717033	2048.55	0.6392	0.285109	0.000678	TRUE	TRUE
ENSDARG00000002593	ENSDART00000050528	tyrp1a	TYRP1 (2 of 2)	5,6-dihydroxyindole-2-carboxylic acid oxidase precursor (EC 1.14.18.-) (DHICA oxidase) (Tyrosinase-related protein 1) (TRP-1) (TRP1) (TRP) (Catalase B) (Glycoprotein 75) (Melanoma antigen gp75). [Source:Uniprot/SWISSPROT;Acc:P17643]	TYRP1	581.545	0.363512	2027.36	0.322431	0.286849	4.33e-07	TRUE	TRUE
ENSDARG00000060350	ENSDARG00000091298	pmela	pmela	ENSDARG00000091298	SILV	3138.34	0.432165	9693.71	0.274924	0.32375	4.02e-06	TRUE	TRUE
ENSDARG00000011076	ENSDART00000104671	mlpha	0	0	MLPH	664.956	0.362027	1967.06	0.447975	0.338046	1.48e-05	TRUE	TRUE
ENSDARG00000044767	ENSDART00000033574	slc24a5	0	0	SLC24A5	770.293	0.371657	2188.26	0.207269	0.352012	1.01e-06	TRUE	TRUE
ENSDARG00000029204	ENSDART00000087311	oca2	LOC567419	0	OCA2	3923.69	0.323509	10285.8	0.199261	0.381467	6.61e-07	TRUE	TRUE
ENSDARG00000039131	ENSDART00000017535	mreg/ zgc:91968	zgc:91968	novel protein similar to human dilute suppressor (DSU)	MREG	1217.83	0.270001	3178.58	0.22654	0.383136	2.01e-07	TRUE	TRUE
ENSDARG00000061303	ENSDART00000057067	tyr	0	0	TYR	2607.78	0.142694	6400.11	0.154028	0.407458	1.93e-10	TRUE	TRUE
ENSDARG00000024540	ENSDART00000022044	dct	0	0	DCT	8821.09	0.115261	21128.7	0.0762894	0.417494	1.87e-12	TRUE	TRUE
ENSDARG00000010977	ENSDART00000078594	tyrp1b	tyrp1	tyrosinase-related protein 1	TYRP1	7807.05	0.435191	18623.4	0.264741	0.419206	6.63e-05	TRUE	TRUE
ENSDARG00000079119	ENSDART00000030887	slc45a2	LOC558311	0	SLC45A2	596.541	0.13657	1397.93	0.251484	0.426733	3.12e-08	TRUE	TRUE
ENSDARG00000024771	ENSDART00000007073	dlx4a	dlx4a	distal-less homeobox gene 4a	DLX4	705.012	0.135224	1481.98	0.13783	0.475722	1.1e-09	TRUE	TRUE
ENSDARG00000058966	ENSDART00000067454	kctd15a	zgc:103747	novel protein similar to vertebrate potassium channel tetramerisation domain containing 15 (KCTD15, zgc:103747)	#N/A	1318.75	0.0926591	2764.02	0.234901	0.477113	2.96e-08	TRUE	TRUE
ENSDARG00000063621	ENSDART00000075788	CU694453.2	LOC100007434	0	#N/A	300.169	0.257235	620.639	0.239052	0.483645	6.08e-06	TRUE	TRUE
ENSDARG00000044605	ENSDART00000026567	foxn1	foxn1	forkhead box N1	FOXN1	75.828	0.199267	156.192	0.300472	0.485479	6.12e-06	TRUE	TRUE
ENSDARG00000058082	ENSDART00000037716	fmn2a	LOC793321	0	FMN2	84.224	0.204623	173.404	0.308025	0.48571	8.2e-06	TRUE	TRUE
ENSDARG00000035686	ENSDART00000080894	#N/A	0	0		513.534	0.259967	1038.35	0.163646	0.494568	2.36e-06	TRUE	TRUE
ENSDARG00000052004	ENSDART00000082349	tfap2a	0	0	TFAP2A	8234.54	0.0902077	16633.7	0.152445	0.495052	3.78e-10	TRUE	TRUE
ENSDART00000123568	ENSDART00000079521	kera	si:dkeyp-38g8.3	novel protein similar to vertebrate keratocan (KERA)	KERA	5600.29	0.365556	11186.7	0.331841	0.50062	0.000366	TRUE	TRUE
ENSDARG00000040252	ENSDART00000077176	EMP3 (2 of 2)	0	0	EMP3	61.47	0.277404	122.677	0.385649	0.501072	0.000192	TRUE	TRUE
ENSDARG00000042861	ENSDART00000091225	#N/A	si:ch211-154h20.4	novel protein similar to vertebrate solute carrier family 6 (neurotransmitter transporter), member 15 (SLC6A15)		449.741	0.233208	888.379	0.294564	0.506249	2.14e-05	TRUE	TRUE
ENSDARG00000043317	ENSDART00000074361	zgc:110789	zgc:110789	novel protein similar to vertebrate solute carrier family 23 (nucleobase transporters)	#N/A	654.019	0.312903	1276.29	0.384916	0.512439	0.000414	TRUE	TRUE
ENSDARG00000069629	ENSDART00000065805	CR855387.1	LOC560726	0	TSPAN10	491.245	0.122315	950.09	0.224109	0.517051	2.08e-07	TRUE	TRUE
ENSDARG00000053709	ENSDART00000017560	slc24a4a	slc24a4a	0	SLC24A4	1145.26	0.339321	2208.15	0.132347	0.518652	4.48e-05	TRUE	TRUE
ENSDARG00000011879	ENSDART00000112808	col28a1	si:ch211-174d12.1	novel protein containing collagen triple helix repeat domain	COL28A1	258.254	0.141223	495.755	0.328879	0.520931	1.45e-05	TRUE	TRUE
ENSDARG00000076526	ENSDART00000040125	rab38a	LOC100003274	0	RAB38	2074.77	0.089838	3964.4	0.102586	0.52335	9.27e-11	TRUE	TRUE
ENSDARG00000070213	ENSDART00000051756	MON1B (1 of 2)	MON1B	Vacuolar fusion protein MON1 homolog B (HSV-I stimulating-related protein). [Source:Uniprot/SWISSPROT;Acc:Q7L1V2]	MON1B	82.856	0.152296	154.727	0.252582	0.535498	2.84e-06	TRUE	TRUE
ENSDARG00000023318	ENSDART00000042220	slc6a14	Q1ECY9_DANRE	Hypothetical protein (Fragment). [Source:Uniprot/SPTREMBL;Acc:Q1ECY9]	SLC6A14	117.484	0.241562	216.771	0.340486	0.541973	0.000177	TRUE	TRUE
ENSDARG00000012204	ENSDART00000093133	aadac	AADACL2	arylacetamide deacetylase-like 2 [Source:RefSeq_peptide;Acc:NP_997248]	AADAC	1843.39	0.211444	3342.33	0.128128	0.551527	1.16e-06	TRUE	TRUE
ENSDARG00000070098	ENSDART00000048890	slc22a2	zgc:64076	novel protein (zgc:64076)	SLC22A1	870.09	0.163867	1572.21	0.3517	0.55342	9.43e-05	TRUE	TRUE
ENSDARG00000007739	ENSDART00000085854	#N/A	dlx1a	distal-less homeobox gene 1a		591.21	0.282349	1057.99	0.189088	0.558806	5.9e-05	TRUE	TRUE
ENSDARG00000077084	ENSDART00000112936	#N/A	si:ch211-174d12.1	novel protein containing collagen triple helix repeat domain		1194.01	0.243941	2134.12	0.280081	0.559485	0.000109	TRUE	TRUE
ENSDARG00000016749	ENSDART00000111621	#N/A	ltk	Tyrosine-protein kinase receptor (Fragment). [Source:Uniprot/SPTREMBL;Acc:Q8JFV0]		270.278	0.139963	479.353	0.242246	0.563839	4.35e-06	TRUE	TRUE
ENSDARG00000070991	ENSDART00000079816	lppr5b	si:dkey-108c13.2	novel protein	LPPR5	74.111	0.255974	130.682	0.15251	0.567109	2.13e-05	TRUE	TRUE
ENSDARG00000042252	ENSDART00000036674	#N/A	0	0		83.486	0.26617	146.932	0.370694	0.568195	0.000826	TRUE	TRUE
ENSDARG00000031888	ENSDART00000101714	#N/A	pou4f2	POU domain, class 4, transcription factor 2		158.246	0.210796	272.439	0.247272	0.580849	5.09e-05	TRUE	TRUE
ENSDARG00000032849	ENSDART00000103898	srd5a1	srd5a1	novel protein similar to vertebrate steroid-5-alpha-reductase, alpha polypeptide 1 (3-oxo-5 alpha-steroid delta 4-dehydrogenase alpha 1) (SRD5A1)	SRD5A1	170.34	0.231889	290.648	0.208168	0.58607	4.7e-05	TRUE	TRUE
ENSDARG00000060808	ENSDART00000005864	CDK18	LOC565835	0	CDK18	757.085	0.184753	1289.44	0.195249	0.587142	9.39e-06	TRUE	TRUE
ENSDARG00000020981	ENSDART00000081129	cdk15	zgc:136819	novel protein similar to vertebrate PFTAIRE protein kinase 1 (PFTK1, zgc:136819)	CDK15	232.241	0.0819841	394.388	0.123809	0.588864	2.14e-09	TRUE	TRUE
ENSDARG00000023373	ENSDART00000073518	gramd2a	si:busm1-70b1.2	Novel protein (Fragment). [Source:Uniprot/SPTREMBL;Acc:Q6ZM43]	GRAMD2	433.701	0.239781	735.484	0.144962	0.589681	2.33e-05	TRUE	TRUE
ENSDARG00000062821	ENSDART00000080076	rxfp3	LOC794924	0	RXFP3	103.447	0.230354	174.377	0.264885	0.593238	0.000177	TRUE	TRUE
ENSDARG00000033179	ENSDART00000039597	crabp2b	0	0	CRABP2	601.719	0.171552	1004.13	0.356669	0.599242	0.000446	TRUE	TRUE
ENSDARG00000063344	ENSDART00000088270	yjefn3	si:ch211-212d10.3	Novel protein similar to vertebrate apolipoprotein A-I binding protein (APOA1BP). [Source:Uniprot/SPTREMBL;Acc:Q1LVI2]	YJEFN3	304.329	0.0972284	504.142	0.290647	0.603657	3.7e-05	TRUE	TRUE
ENSDARG00000012789	ENSDART00000103830	NT5C1A (2 of 2)	LOC799449	0	NT5C1A	246.284	0.234331	406.842	0.25167	0.605355	0.000222	TRUE	TRUE
ENSDARG00000051827	ENSDART00000101473	#N/A	si:ch211-243a20.3	novel protein		115.645	0.170559	190.069	0.164266	0.608437	5e-06	TRUE	TRUE
ENSDARG00000060748	ENSDART00000076051	opn4b	LOC566133	0	OPN4	936.726	0.0881965	1498.82	0.125073	0.624976	2.74e-08	TRUE	TRUE
ENSDARG00000037889	ENSDART00000110403	slc7a5	LOC797250	0	SLC7A5	3576.02	0.243909	5691.62	0.19812	0.628295	0.000228	TRUE	TRUE
ENSDARG00000007129	ENSDART00000025227	picalma	picalm	phosphatidylinositol binding clathrin assembly protein	PICALM	2717.93	0.285055	4251.82	0.187048	0.639238	0.000776	TRUE	TRUE
ENSDARG00000055113	ENSDART00000011906	SLC35A3 (2 of 2)	0	0	SLC35A3	776.437	0.189028	1213.88	0.142021	0.63963	2.01e-05	TRUE	TRUE
ENSDARG00000061362	ENSDART00000016575	tlx3b	tlx3b	T-cell leukemia, homeobox 3b	#N/A	603.358	0.20953	935.769	0.1575	0.644772	7.1e-05	TRUE	TRUE
ENSDARG00000020323	ENSDART00000105086	cx40.8	0	Gap junction alpha-1 protein (Connexin-43) (Cx43) (Gap junction 43 kDa heart protein). [Source:Uniprot/SWISSPROT;Acc:P17302]	GJA1	215.469	0.236903	331.28	0.0689425	0.650414	6.87e-05	TRUE	TRUE
ENSDARG00000036243	ENSDART00000023449	pygl	0	0	PYGL	432.523	0.185	660.913	0.17231	0.654433	5.89e-05	TRUE	TRUE
ENSDARG00000061692	ENSDART00000065514	stx12l	STX12 (2 of 2)	Syntaxin-12. [Source:Uniprot/SWISSPROT;Acc:Q86Y82]	STX12	507.235	0.142103	772.102	0.109312	0.656953	1.41e-06	TRUE	TRUE
ENSDARG00000062319	ENSDART00000074208	FP102272.1	LOC799977	0	CLTB	2210.5	0.193754	3344.16	0.189204	0.661003	0.000151	TRUE	TRUE
ENSDARG00000015425	ENSDART00000058126	#N/A	0	0		178.448	0.210947	269.564	0.18422	0.661988	0.000227	TRUE	TRUE
ENSDARG00000020509	ENSDART00000042162	tm7sf2	0	0	TM7SF2	483.553	0.168774	725.386	0.187087	0.666615	8.31e-05	TRUE	TRUE
ENSDARG00000069737	ENSDART00000010580	si:ch211-195b13.1	si:ch211-195b13.1	novel protein similar to vertebrate serum/glucocorticoid regulated kinase (SGK)	#N/A	1828.39	0.178965	2726.11	0.25014	0.670695	0.000535	TRUE	TRUE
ENSDARG00000055575	ENSDART00000092497	#N/A	0	0		258.147	0.129628	383.948	0.17999	0.672349	2.24e-05	TRUE	TRUE
ENSDARG00000002197	ENSDART00000055225	wnt9b	LOC565677	0	WNT9B	2083.45	0.0750651	3093.82	0.220599	0.673423	2.7e-05	TRUE	TRUE
ENSDARG00000013125	ENSDART00000115017	#N/A	zgc:112474	novel protein similar to vertebrate NAD(P) dependent steroid dehydrogenase-like (NSDHL, zgc:112474)		644.089	0.15178	951.013	0.187337	0.677266	7.14e-05	TRUE	TRUE
ENSDARG00000003513	ENSDART00000074225	#N/A	LOC100000320	0		543.735	0.174671	800.181	0.246744	0.679515	0.000619	TRUE	TRUE
ENSDARG00000056151	ENSDART00000111189	gar1	0	0	GAR1	1407.68	0.139887	2067.5	0.119964	0.680861	6.16e-06	TRUE	TRUE
ENSDARG00000005823	ENSDART00000087440	FAM69A (1 of 2)	LOC797614	0	FAM69A	261.316	0.165971	382.683	0.131711	0.682852	3.22e-05	TRUE	TRUE
ENSDARG00000071192	ENSDART00000097460	hmgcra	hmgcra	hypothetical protein LOC559054 [Source:RefSeq_peptide;Acc:NP_001073446]	HMGCR	405.864	0.197847	583.182	0.138153	0.695947	0.000222	TRUE	TRUE
ENSDARG00000017615	ENSDART00000039083	slco1c1	slco1c1	novel protein similar to vertebrate solute carrier organic anion transporter family protein	SLCO1C1	344.159	0.1549	494.109	0.0978135	0.696524	1.45e-05	TRUE	TRUE
ENSDARG00000070019	ENSDART00000075643	0	0	0	#N/A	865.973	0.078113	1239.65	0.281899	0.698563	0.00062	TRUE	TRUE
ENSDARG00000057723	ENSDART00000011135	kita	kita	kit receptor	KIT	924.364	0.116213	1323.13	0.127178	0.698619	4.97e-06	TRUE	TRUE
ENSDARG00000002947	ENSDART00000053267	hnrnpa1b	0	0	HNRNPA1L2	3370.55	0.13581	4819.33	0.263095	0.699381	0.00087	TRUE	TRUE
ENSDARG00000032816	ENSDART00000057369	igfbp5a	0	0	IGFBP5	400.138	0.136854	568.325	0.234475	0.704065	0.000496	TRUE	TRUE
ENSDARG00000030530	ENSDART00000061076	cav1	0	0	CAV1	6911.34	0.132934	9806.6	0.0820137	0.704764	3.24e-06	TRUE	TRUE
ENSDARG00000043967	ENSDART00000048866	ipmkb	0	0	IPMK	921.245	0.194965	1296.15	0.151602	0.710757	0.000438	TRUE	TRUE
ENSDARG00000076840	ENSDART00000103850	atp1a1a.3	0	0	ATP1A1	2722.91	0.085365	3827.79	0.108554	0.711353	4.98e-07	TRUE	TRUE
ENSDARG00000012667	ENSDART00000004740	rab34b	LOC100007678	0	RAB34	923.943	0.0573536	1295.14	0.138605	0.71339	9.9e-07	TRUE	TRUE
ENSDARG00000037968	ENSDART00000104610	#N/A	LOC100000996	0		717.853	0.093004	1003.51	0.228708	0.715345	0.000268	TRUE	TRUE
ENSDARG00000020143	ENSDART00000003939	syngr1a	syngr1	synaptogyrin 1	SYNGR1	810.709	0.189032	1132.84	0.184524	0.715646	0.00085	TRUE	TRUE
ENSDARG00000040917	ENSDART00000057101	zgc:113413	0	N/A	#N/A	17831.7	0.172119	24831.8	0.144144	0.718102	0.000228	TRUE	TRUE
ENSDARG00000062058	ENSDART00000080771	SLC6A16 (1 of 2)	si:dkey-29b22.6	novel protein similar to vertebrate solute carrier family 6 (neurotransmitter transporter), member 15 (SLC6A15)	SLC6A16	3813.2	0.162952	5284.81	0.0576129	0.72154	2.88e-05	TRUE	TRUE
ENSDARG00000036913	ENSDART00000029695	pnp4a	zgc:86889	novel protein similar to mouse purine-nucleoside phosphorylase (PNP, zgc:86889)	#N/A	1233.22	0.0691793	1706.36	0.221756	0.722717	0.000193	TRUE	TRUE
ENSDARG00000014674	ENSDART00000017053	cttn	zgc:110177	novel protein similar to H.sapiens NAPG, N-ethylmaleimide-sensitive factor attachment protein, gamma (NAPG, zgc:110177)	CTTN	1162.57	0.187456	1603.62	0.156494	0.724965	0.000655	TRUE	TRUE
ENSDARG00000038780	ENSDART00000023834	setb	0	0	SET	6440.16	0.188151	8862.68	0.131679	0.726661	0.00044	TRUE	TRUE
ENSDARG00000052668	ENSDART00000024898	tfap2b	tfap2b	novel protein similar to vertebrate transcription factor AP-2 beta (activating enhancer binding protein 2 beta) (TFAP2B)	TFAP2B	1057.09	0.164652	1444.5	0.0974093	0.731805	0.000109	TRUE	TRUE
ENSDARG00000069619	ENSDART00000061106	bhlhe41	bhlhb3l	novel protein similar to vertebrate basic helix-loop-helix domain containing, class B, 3 (BHLHB3)	BHLHE41	442.375	0.135376	604.36	0.158246	0.731973	0.000162	TRUE	TRUE
ENSDARG00000052368	ENSDART00000098277	tmem41b	zgc:158275	Transmembrane protein 41B. [Source:Uniprot/SWISSPROT;Acc:A1A5V7]	TMEM41B	2014.91	0.175225	2744.84	0.13529	0.734071	0.000405	TRUE	TRUE
ENSDARG00000056659	ENSDART00000079210	cdk5	0	0	CDK5	652.289	0.107487	884.795	0.188668	0.73722	0.000228	TRUE	TRUE
ENSDARG00000021582	ENSDART00000053607	st6galnac6	st6galnac6	Alpha-2,6-sialyltransferase ST6GalNAc VI (Fragment). [Source:Uniprot/SPTREMBL;Acc:Q6ZXX8]	ST6GALNAC6	568.435	0.160379	767.252	0.0946967	0.740871	0.000127	TRUE	TRUE
ENSDARG00000041691	ENSDART00000067542	kcnk10b	si:ch211-51o12.3	novel protein similar to vertebrate potassium channel, subfamily K, member 10 (KCNK10)	KCNK10	331.86	0.122192	447.329	0.187248	0.74187	0.0004	TRUE	TRUE
ENSDARG00000077126	ENSDART00000023323	zgc:172270	LOC563714	0	#N/A	691.644	0.127168	931.816	0.17757	0.742254	0.000352	TRUE	TRUE
ENSDARG00000053483	ENSDART00000108672	#N/A	0	0		872.93	0.157165	1168.36	0.115029	0.747141	0.000223	TRUE	TRUE
ENSDARG00000052182	ENSDART00000081946	zgc:112332	zgc:112332	novel protein similar to H.sapiens retinol dehydrogenase (zgc:112332)	#N/A	290.692	0.0636014	388.891	0.112388	0.74749	1.13e-06	TRUE	TRUE
ENSDARG00000029866	ENSDART00000079454	vamp2	vamp2	novel protein similar to vertebrate vesicle-associated membrane protein 2 (synaptobrevin 2) (VAMP2)	RP11-599B13.6	9238.36	0.139732	12280.3	0.149154	0.752288	0.000348	TRUE	TRUE
ENSDARG00000057410	ENSDART00000077951	pcolce2b	0	0	PCOLCE2	1093.77	0.137732	1452.94	0.0916161	0.752799	5.8e-05	TRUE	TRUE
ENSDARG00000062812	ENSDART00000075521	zgc:113054	zgc:113054	novel protein (zgc:113054)	#N/A	1507.95	0.112999	1997.46	0.153958	0.754933	0.000176	TRUE	TRUE
ENSDARG00000076030	ENSDART00000019417	dnajb6a	zgc:92148	novel protein (zgc:92148)	DNAJB8	1819.91	0.171952	2404.19	0.129472	0.756975	0.000824	TRUE	TRUE
ENSDARG00000071863	ENSDART00000102868	etnk2	0	0	ETNK2	1011.86	0.0980644	1336.66	0.0941441	0.757008	6.7e-06	TRUE	TRUE
ENSDARG00000054894	ENSDART00000102410	taf15	0	0	TAF15	7779.05	0.116843	10248.9	0.121159	0.759015	7.11e-05	TRUE	TRUE
ENSDARG00000057575	ENSDART00000006132	cfl1	cfl1	cofilin 2, like	CFL1	6634.57	0.156293	8727.84	0.147225	0.760161	0.000803	TRUE	TRUE
ENSDARG00000056248	ENSDART00000011943	pah	pah	phenylalanine hydroxylase	PAH	1444.78	0.0954408	1894.44	0.150989	0.76264	0.00012	TRUE	TRUE
ENSDARG00000008383	ENSDART00000025036	gap43	0	0	GAP43	3126.83	0.144113	4097.76	0.114372	0.763059	0.000243	TRUE	TRUE
ENSDARG00000063677	ENSDART00000059961	cbfb	0	0	CBFB	1890.91	0.10841	2469.19	0.135074	0.765801	0.00012	TRUE	TRUE
ENSDARG00000043976	ENSDART00000041289	tmem243b	zgc:85676	novel protein (zgc:85676)	TMEM243	1714.28	0.107448	2230.43	0.0927233	0.768583	2.21e-05	TRUE	TRUE
ENSDARG00000071860	ENSDART00000111602	#N/A	0	0		432.058	0.0913119	558.83	0.158267	0.773147	0.000227	TRUE	TRUE
ENSDARG00000070590	ENSDART00000079191	#N/A	LOC100000353	0		1485.84	0.095964	1915.31	0.141453	0.775771	0.000152	TRUE	TRUE
ENSDARG00000052734	ENSDART00000089232	slc12a7b	0	0	SLC12A7	3096.97	0.103396	3987.68	0.1279	0.776635	0.000124	TRUE	TRUE
ENSDARG00000014488	ENSDART00000085824	pex11a	si:dkeyp-84g1.1	novel protein similar to vertebrate peroxisomal biogenesis factor 11	PEX11A	439.26	0.118394	563.442	0.165694	0.779601	0.000939	TRUE	TRUE
ENSDARG00000074288	ENSDART00000019045	ebp	0	0	#N/A	105.29	0.103539	134.922	0.161081	0.780377	0.000513	TRUE	TRUE
ENSDARG00000042724	ENSDART00000106678	#N/A	LOC561110	0		1187.32	0.15352	1514.32	0.102024	0.784062	0.000736	TRUE	TRUE
ENSDARG00000039764	ENSDART00000065807	kctd13	0	0	KCTD13	726.575	0.140215	926.296	0.0976626	0.784387	0.000377	TRUE	TRUE
ENSDARG00000078038	ENSDART00000039700	itgb1a	itgb1a	integrin, beta 1a	ITGB1	9553.67	0.128987	12168.1	0.092123	0.785141	0.000189	TRUE	TRUE
ENSDARG00000030887	ENSDART00000085945	tsfm	0	0	TSFM	1730.36	0.0866671	2191.64	0.0997117	0.789531	2.63e-05	TRUE	TRUE
ENSDARG00000051887	ENSDART00000032498	tetraspanin 36	tspan36	0	#N/A	3149.68	0.0797043	3980.28	0.0518052	0.79132	9.31e-07	TRUE	TRUE
ENSDARG00000039099	ENSDART00000114406	#N/A	zgc:77282	novel protein similar to vertebrate eukaryotic translation initiation factor 4H (EIF4H, zgc:77282)		3601.6	0.10922	4551.01	0.0451083	0.791384	1.71e-05	TRUE	TRUE
ENSDARG00000056683	ENSDART00000075244	fus	zgc:56390	novel protein (zgc:56390)	FUS	3624.53	0.123057	4579.11	0.0737434	0.791535	0.00011	TRUE	TRUE
ENSDARG00000053954	ENSDART00000027009	#N/A	0	0		483.753	0.137293	610.818	0.117069	0.791976	0.00077	TRUE	TRUE
ENSDARG00000015775	ENSDART00000056634	ubtfl	zgc:63557	novel protein similar to upstream binding transcription factor, RNA polymerase I (ubtf, zgc:63557)	#N/A	3935.31	0.105128	4960.98	0.108276	0.793252	0.000141	TRUE	TRUE
ENSDARG00000035148	ENSDART00000061514	#N/A	0	0		1181.47	0.108211	1488.87	0.133335	0.79353	0.000416	TRUE	TRUE
ENSDARG00000070954	ENSDART00000030453	dynlrb1	0	0	DYNLRB1	1677.54	0.111864	2113.59	0.101543	0.793691	0.000159	TRUE	TRUE
ENSDARG00000052536	ENSDART00000091195	glsa	glsl	glutaminase	#N/A	1473.66	0.0779636	1856.68	0.1399	0.793707	0.000177	TRUE	TRUE
ENSDARG00000002659	ENSDART00000064558	etf1	etf1	eukaryotic translation termination factor 1	ETF1	15852.2	0.08874	19944.3	0.133988	0.794826	0.000217	TRUE	TRUE
ENSDARG00000057241	ENSDART00000058913	eif4a1a	0	0	SENP3	30110.7	0.112035	37872.2	0.134743	0.795061	0.000546	TRUE	TRUE
ENSDARG00000056877	ENSDART00000023470	pgrmc2	pgrmc2	progesterone receptor membrane component 2	PGRMC2	2702.11	0.125231	3395.7	0.110897	0.795744	0.000449	TRUE	TRUE
ENSDARG00000003632	ENSDART00000106619	nrn1a	nrn1	neuritin 1	NRN1	1327.96	0.104723	1667.81	0.116119	0.796228	0.000221	TRUE	TRUE
ENSDARG00000056938	ENSDART00000012670	pnn	0	0	PNN	2253.97	0.0666806	2826.47	0.163077	0.797452	0.000445	TRUE	TRUE
ENSDARG00000032234	ENSDART00000101452	#N/A	zgc:152981	novel protein similar to vertebrate activating transcription factor 7 interacting protein (ATF7IP)		13095.1	0.127423	16356.5	0.054784	0.800606	0.000149	TRUE	TRUE
ENSDARG00000044769	ENSDART00000074568	#N/A	zgc:114200	novel protein similar to anterior pharynx defective 1B (aph1b, zgc:114200)		1374.32	0.116117	1716.05	0.0807192	0.800866	0.000146	TRUE	TRUE
ENSDARG00000057649	ENSDART00000090334	skor1b	si:dkey-246a16.3	novel protein	SKOR1	1122.8	0.128159	1400.64	0.093309	0.801636	0.00042	TRUE	TRUE
ENSDARG00000001909	ENSDART00000048940	VILL	LOC555361	0	VILL	516.598	0.122513	644.339	0.098206	0.801749	0.000379	TRUE	TRUE
ENSDARG00000045956	ENSDART00000109813	#N/A	c9	complement component 9		13531.3	0.140529	16876.8	0.0837209	0.801771	0.000629	TRUE	TRUE
ENSDARG00000080006	ENSDART00000014729	arpc1a	0	0	ARPC1A	1753.82	0.115665	2165.05	0.0754737	0.810057	0.000198	TRUE	TRUE
ENSDARG00000043443	ENSDART00000006449	atp1a1a.2	0	0	ATP1A1	10542.2	0.0768778	12983.7	0.0736282	0.811959	1.17e-05	TRUE	TRUE
ENSDARG00000015453	ENSDART00000076073	cyb5b	cyb5b	novel protein similar to cytochrome b5 type A (microsomal) (cyb5a, zgc:76963)	CYB5B	2842.24	0.0757205	3489.39	0.124768	0.814537	0.000233	TRUE	TRUE
ENSDARG00000059874	ENSDART00000037850	dync1li2	dync1li2	novel protein similar to vertebrate dynein, cytoplasmic 1, light intermediate chain 2 (DYNC1LI2, zgc:112480)	DYNC1LI2	2617.87	0.119791	3207.57	0.104626	0.816155	0.000845	TRUE	TRUE
ENSDARG00000052497	ENSDART00000055810	rab1ba	0	0	#N/A	7491.89	0.109696	9149.69	0.0995747	0.818814	0.000496	TRUE	TRUE
ENSDARG00000041978	ENSDART00000113796	cacnb3b	A2SZ56_DANRE	Voltage-dependent calcium channel beta 3b subunit (Fragment). [Source:Uniprot/SPTREMBL;Acc:A2SZ56]	CACNB3	1560.27	0.0717652	1898.83	0.114904	0.8217	0.000181	TRUE	TRUE
ENSDARG00000062448	ENSDART00000005643	abcd3b	LOC555636	0	ABCD3	802.883	0.0753775	976.579	0.0952153	0.822138	7.17e-05	TRUE	TRUE
ENSDARG00000054533	ENSDART00000050910	orai2	si:dkey-261j4.7	novel protein	ORAI2	1964.04	0.0866507	2386.4	0.106023	0.823011	0.000248	TRUE	TRUE
ENSDARG00000029291	ENSDART00000052646	jazf1a	si:ch211-204j16.1	novel protein similar to vertebrate juxtaposed with another zinc finger gene 1 (JAZF1)	JAZF1	2422.17	0.0541549	2942.47	0.102102	0.823174	3.6e-05	TRUE	TRUE
ENSDARG00000003920	ENSDART00000046004	wnt2bb	0	0	WNT2B	968.714	0.0924037	1171.06	0.101763	0.82721	0.000373	TRUE	TRUE
ENSDARG00000015851	ENSDART00000053097	#N/A	pknox1.2	pbx/knotted 1 homeobox 1.2		3728.09	0.0932096	4501.95	0.118079	0.828105	0.000784	TRUE	TRUE
ENSDARG00000030449	ENSDART00000064550	#N/A	si:ch211-241j12.4	novel protein		1996.52	0.0788834	2406.63	0.0884267	0.82959	0.000101	TRUE	TRUE
ENSDARG00000030237	ENSDART00000084600	neu3.3	0	0	NEU3	1324.7	0.125853	1595.5	0.06851	0.830272	0.000947	TRUE	TRUE
ENSDARG00000068227	ENSDART00000015482	me2	me2	malic enzyme 2, NAD(+)-dependent, mitochondrial	ME2	11931	0.103116	14355.5	0.0841572	0.831108	0.000409	TRUE	TRUE
ENSDARG00000039264	ENSDART00000102600	C1H10orf12	LOC798705	0	C10orf12	3481.8	0.0580799	4187.54	0.0760219	0.831467	1.07e-05	TRUE	TRUE
ENSDARG00000058044	ENSDART00000044838	ndrg1a	ndrg1	N-myc downstream regulated gene 1	NDRG1	5913.34	0.0576519	7108.54	0.0826154	0.831864	1.77e-05	TRUE	TRUE
ENSDARG00000068076	ENSDART00000098229	psmd7	0	0	PSMD7	11525.8	0.0965085	13841.6	0.0970831	0.832691	0.000502	TRUE	TRUE
ENSDARG00000046098	ENSDART00000091570	fam69a	0	0	FAM69A	561.959	0.0893278	674.835	0.11826	0.832735	0.000876	TRUE	TRUE
ENSDARG00000016484	ENSDART00000047876	lef1	lef1	lymphocyte enhancer binding factor 1	LEF1	2358.12	0.0655044	2828.34	0.128946	0.833749	0.000603	TRUE	TRUE
ENSDARG00000016623	ENSDART00000093256	ccny	LOC557738	0	CCNY	3620.08	0.0765191	4326.83	0.0963992	0.836659	0.000213	TRUE	TRUE
ENSDARG00000092115	ENSDART00000036635	fynb	0	0	FYN	2602.39	0.101702	3106.33	0.0922286	0.837772	0.000761	TRUE	TRUE
ENSDARG00000006683	ENSDART00000074400	tia1	zgc:55520	novel protein similar to vertebrate TIA1 cytotoxic granule-associated RNA binding protein (TIA1) (zgc:55520)	#N/A	9006.9	0.0633318	10748.4	0.112695	0.837975	0.000289	TRUE	TRUE
ENSDARG00000031894	ENSDART00000063777	kcnj13	0	0	KCNJ13	8508.65	0.112655	10132	0.0442438	0.839783	0.000406	TRUE	TRUE
ENSDARG00000052380	ENSDART00000037025	slc39a10	0	0	SLC39A10	5482.48	0.0606575	6528.14	0.0902003	0.839822	6.66e-05	TRUE	TRUE
ENSDARG00000053593	ENSDART00000074968	acsl3b	LOC559656	0	ACSL3	7968.95	0.082917	9473.92	0.0742492	0.841146	0.000138	TRUE	TRUE
ENSDARG00000035564	ENSDART00000079848	tnfsf10	tnfsf10l2	umor necrosis factor (ligand) superfamily, member 10 like 2	TNFSF10	1066.05	0.101364	1265.42	0.0571657	0.842443	0.00029	TRUE	TRUE
ENSDARG00000016319	ENSDART00000077426	pom121	0	0	POM121	2493.92	0.0657018	2957.78	0.0708039	0.843173	3.2e-05	TRUE	TRUE
ENSDARG00000011777	ENSDART00000098545	tmem150a	si:dkey-96l17.1	novel protein	TMEM150A	1788.27	0.0866294	2109.82	0.0874902	0.847592	0.000483	TRUE	TRUE
ENSDARG00000055192	ENSDART00000064376	sod1	sod1	superoxide dismutase 1, soluble	SOD1	2112.05	0.0743235	2490.84	0.114373	0.847927	0.000977	TRUE	TRUE
ENSDARG00000040644	ENSDART00000017176	dkc1	0	0	DKC1	4811.43	0.0972312	5651.12	0.0660287	0.851411	0.000518	TRUE	TRUE
ENSDARG00000010254	ENSDART00000049180	mapk8a	MAPK8 (1 of 2)	Mitogen-activated protein kinase 8 (EC 2.7.11.24) (Stress-activated protein kinase JNK1) (c-Jun N-terminal kinase 1) (JNK-46). [Source:Uniprot/SWISSPROT;Acc:P45983]	#N/A	4144.18	0.0686584	4844.26	0.0419956	0.855482	1.72e-05	TRUE	TRUE
ENSDARG00000025319	ENSDART00000086051	mecom	A5HML2_DANRE	Ecotropic viral integration site 1 (Fragment). [Source:Uniprot/SPTREMBL;Acc:A5HML2]	MECOM	8015.16	0.0432241	9349.22	0.0739731	0.857307	1.92e-05	TRUE	TRUE
ENSDARG00000019976	ENSDART00000023747	thrap3b	0	0	THRAP3	3370.18	0.0469573	3919.99	0.0818532	0.859742	6.15e-05	TRUE	TRUE
ENSDARG00000012866	ENSDART00000039415	nup153	LOC571621	0	NUP153	5706.41	0.0519437	6631.61	0.0700343	0.860486	3.49e-05	TRUE	TRUE
ENSDARG00000058556	ENSDART00000055279	snrnp70	snrp70	U1 small nuclear ribonucleoprotein polypeptide A	SNRNP70	6548.49	0.0312078	7595.7	0.0996634	0.862131	0.000166	TRUE	TRUE
ENSDARG00000036542	ENSDART00000042481	phf23a	phf23a	novel protein	PHF23	2273.82	0.0497699	2636.23	0.0930987	0.862526	0.000227	TRUE	TRUE
ENSDARG00000021124	ENSDART00000056205	satb1a	si:ch211-195k18.2	novel protein similar to vertebrate special AT-rich sequence binding protein 1 (binds to nuclear matrix/scaffold-associating DNA's) (SATB1)	#N/A	2100.37	0.0645471	2413.13	0.0781808	0.87039	0.000377	TRUE	TRUE
ENSDARG00000004680	ENSDART00000076696	araf	0	0	ARAF	3366.09	0.0721098	3862.46	0.0703365	0.871487	0.000425	TRUE	TRUE
ENSDARG00000032746	ENSDART00000038364	ca2	0	0	CA2	22658.3	0.0692027	25983.3	0.0615954	0.872033	0.000222	TRUE	TRUE
ENSDARG00000035924	ENSDART00000003345	arhgef6	LOC558288	0	ARHGEF6	3374.75	0.0729486	3869.05	0.0742883	0.872244	0.000599	TRUE	TRUE
ENSDARG00000002564	ENSDART00000083659	ABCC1	ABCC1	Multidrug resistance-associated protein 1 (ATP-binding cassette sub- family C member 1) (Leukotriene C(4) transporter) (LTC4 transporter). [Source:Uniprot/SWISSPROT;Acc:P33527]	ABCC1	6063.97	0.0612399	6946.27	0.0805295	0.872982	0.000412	TRUE	TRUE
ENSDARG00000026680	ENSDART00000036600	slc25a14	slc25a14	solute carrier family 25 (mitochondrial carrier, brain), member 14	SLC25A14	1900.29	0.0890605	2175.65	0.0530728	0.873435	0.000855	TRUE	TRUE
ENSDARG00000036675	ENSDART00000004474	mapre1b	mapre1	microtubule-associated protein, RP/EB family, member 1	MAPRE1	12774	0.0579212	14439.5	0.0647113	0.884659	0.000289	TRUE	TRUE
ENSDARG00000062955	ENSDART00000059508	acpl2	zgc:92652	novel protein similar to vertebrate acid phosphatase-like 2 (ACPL2, zgc:92652)	PXYLP1	2503.47	0.0530562	2829.76	0.0819493	0.884696	0.000689	TRUE	TRUE
ENSDARG00000043821	ENSDART00000051554	dgcr8	dgcr8	novel protein	DGCR8	4219.55	0.0406092	4755.39	0.0868273	0.887319	0.000621	TRUE	TRUE
ENSDARG00000060707	ENSDART00000064343	klf7b	0	0	KLF7	1391.82	0.0535935	1554.83	0.072742	0.895159	0.000935	TRUE	TRUE
ENSDARG00000058327	ENSDART00000080536	hmga2	zgc:77719	novel protein similar to vertebrate high mobility group AT-hook 2 (HMGA2) (zgc:77719)	HMGA2	10351	0.0588027	11504.3	0.0612902	0.899752	0.000971	TRUE	TRUE
ENSDARG00000069912	ENSDART00000073985	rbfox2	0	0	RBFOX2	7059.06	0.048002	7817.27	0.0478859	0.903008	0.000176	TRUE	TRUE
ENSDARG00000043848	ENSDART00000062676	supt5h	supt5h	suppressor of Ty 5 homolog (S. cerevisiae)	SUPT5H	6294.31	0.04095	6951.16	0.0559508	0.905505	0.000224	TRUE	TRUE
ENSDARG00000059523	ENSDART00000101004	col17a1a	0	0	COL17A1	1452.42	1.07614	5099.41	0.854843	0.284821	0.0105	TRUE	FALSE
ENSDARG00000035571	ENSDART00000042755	ampd1	0	0	AMPD1	827.725	2.04199	2161.1	1.95904	0.383011	0.333	TRUE	FALSE
ENSDARG00000061187	ENSDART00000082085	gsc	gsc	goosecoid	GSC	88.534	0.482467	226.732	0.652286	0.390479	0.0015	TRUE	FALSE
ENSDARG00000002217	ENSDART00000111721	#N/A	0	0		60.134	0.373947	138.758	0.975484	0.433373	0.0151	TRUE	FALSE
ENSDARG00000032970	ENSDART00000061624	ugt2b3	LOC100002369	0	UGT2B28	369.433	1.01439	710.131	0.859303	0.520232	0.15	TRUE	FALSE
ENSDARG00000056623	ENSDART00000081917	SBK2	LOC100001826	0	SBK2	300.306	0.547933	567.534	0.825355	0.529142	0.0511	TRUE	FALSE
ENSDARG00000045273	ENSDART00000104151	#N/A	0	0		64.823	0.37472	121.401	0.622953	0.533958	0.0109	TRUE	FALSE
ENSDARG00000060506	ENSDART00000066545	h3f3a	zgc:56418	novel protein similar to verterbrate H3 histone (zgc:56418)	H3F3A	6712.12	0.691751	12234.2	0.0928115	0.548637	0.0198	TRUE	FALSE
ENSDARG00000021970	ENSDART00000049829	BX571679.1	0	0	UGT2B28	317.403	0.965653	560.071	0.902714	0.566719	0.209	TRUE	FALSE
ENSDARG00000055570	ENSDART00000086379	KIRREL3 (1 of 3)	LOC572369	0	KIRREL3	640.433	0.495403	1127.79	0.615171	0.567867	0.0336	TRUE	FALSE
ENSDARG00000044642	ENSDART00000055995	sagb	0	0	SAG	279.574	0.607205	489.552	0.75043	0.571081	0.0801	TRUE	FALSE
ENSDARG00000003449	ENSDART00000061904	tmem243a	zgc:112101	novel protein (zgc:112101)	TMEM243	191.851	0.378731	334.464	0.319984	0.573607	0.00249	TRUE	FALSE
ENSDARG00000059689	ENSDART00000091021	col10a1	0	0	COL10A1	55.738	0.748136	95.555	1.00912	0.583308	0.196	TRUE	FALSE
ENSDARG00000007136	ENSDART00000112382	si:dkey-65b12.6	si:dkey-65b12.6	novel protein similar to a vertebrate Fc fragment of IgG binding protein (FCGBP)	#N/A	4692.05	0.322256	7749.59	0.359939	0.605458	0.00376	TRUE	FALSE
ENSDARG00000044002	ENSDART00000042421	ppp2ca	0	0	#N/A	3130.86	1.84467	5158.32	0.13425	0.606953	0.488	TRUE	FALSE
ENSDARG00000090035	ENSDART00000078277	msmo1	0	0	MSMO1	620.423	0.311986	1018.92	0.564561	0.608901	0.0207	TRUE	FALSE
ENSDARG00000017710	ENSDART00000090727	duox	XR_029628.1	similar to Dual oxidase 1 (LOC565097), mRNA [Source:RefSeq_dna;Acc:XR_029628]	DUOX1	1993.69	0.523264	3265.57	0.59312	0.610519	0.0625	TRUE	FALSE
ENSDARG00000061208	ENSDART00000078531	#N/A	si:dkey-12h9.6	novel protein		1848.29	0.964085	3024.35	0.324867	0.611137	0.175	TRUE	FALSE
ENSDARG00000013581	ENSDART00000029238	shox	si:ch211-134k13.1	novel protein similar to vertebrate short stature homeobox (SHOX, zgc:123182)	SHOX	444.459	0.219595	719.788	0.432564	0.617486	0.00401	TRUE	FALSE
ENSDARG00000038695	ENSDART00000097543	0	0	0	#N/A	89.206	0.293674	142.818	0.942313	0.624613	0.131	TRUE	FALSE
ENSDARG00000035544	ENSDART00000058892	slc38a11	0	0	SLC38A11	39.045	0.269589	62.261	0.603964	0.627118	0.0306	TRUE	FALSE
ENSDARG00000017798	ENSDART00000048210	ckmt2b	ckmt2	creatine kinase, mitochondrial 2 (sarcomeric)	CKMT2	3578.75	0.596771	5689.79	0.634998	0.628977	0.112	TRUE	FALSE
ENSDARG00000022560	ENSDART00000061430	cilp2	si:ch211-212d10.4	novel protein similar to vertebrate cartilage intermediate layer protein, nucleotide pyrophosphohydrolase (CLIP)	CILP2	172.959	0.868995	274.906	0.740976	0.629157	0.241	TRUE	FALSE
ENSDARG00000070498	ENSDART00000039851	drd3	0	0	DRD3	227.845	0.576897	358.918	0.363273	0.634811	0.056	TRUE	FALSE
ENSDARG00000074567	ENSDART00000076309	nmbr	nmbrl	novel protein similar to human and rodent neuromedin B receptor (NMBR)	NMBR	52.543	0.296912	82.498	0.253505	0.6369	0.00199	TRUE	FALSE
ENSDARG00000037919	ENSDART00000114545	#N/A	LOC793616	0		81.21	0.322376	125.475	0.55257	0.647221	0.0388	TRUE	FALSE
ENSDARG00000052907	ENSDART00000080958	zgc:113279	0	0	#N/A	675.419	0.288976	1038.18	0.412685	0.65058	0.0125	TRUE	FALSE
ENSDARG00000078309	ENSDART00000075899	#N/A	LOC100008389	0		139.084	0.214477	213.219	0.356511	0.652306	0.00342	TRUE	FALSE
ENSDARG00000059073	ENSDART00000086946	mov10b.1	0	0	MOV10	531.955	0.395297	814.803	0.165123	0.652863	0.0074	TRUE	FALSE
ENSDARG00000063663	ENSDART00000104593	trim35-12	XR_029075.1	hypothetical LOC566593 (LOC566593), mRNA [Source:RefSeq_dna;Acc:XR_029075]	TRIM35	657.573	0.399503	1006.18	0.527501	0.653531	0.053	TRUE	FALSE
ENSDARG00000077728	ENSDART00000021528	agtr1a	LOC794575	0	AGTR1	139.015	0.268604	211.952	0.650466	0.65588	0.0614	TRUE	FALSE
ENSDARG00000042510	ENSDART00000098004	per2	per2	period homolog 2 (Drosophila)	PER2	1057.55	0.260302	1612.12	0.460593	0.656	0.0173	TRUE	FALSE
ENSDARG00000019062	ENSDART00000076766	fgfbp2b	0	0	FGFBP2	659.901	0.659318	1002.49	1.0264	0.658263	0.308	TRUE	FALSE
ENSDARG00000042236	ENSDART00000050130	gmpr	zgc:110617	novel protein similar to H.sapiens GMPR, guanosine monophosphate reductase (GMPR, zgc:110617)	GMPR	1172.87	0.315573	1781.52	0.392187	0.658352	0.0155	TRUE	FALSE
ENSDARG00000025847	ENSDART00000112600	#N/A	si:dkey-65b12.6	novel protein similar to a vertebrate Fc fragment of IgG binding protein (FCGBP)		6183.35	0.403659	9376.21	0.395838	0.659472	0.032	TRUE	FALSE
ENSDARG00000045658	ENSDART00000046784	fkbp1ab	zgc:103752	novel FK506 binding protein (zgc:103752)	#N/A	432.101	0.362102	654.1	0.364678	0.660604	0.0198	TRUE	FALSE
ENSDARG00000008305	ENSDART00000044397	myt1la	si:dkey-260n20.1	novel protein similar to vertebrate myelin transcription factor 1 (MYT1)	MYT1L	313.521	0.515413	473.051	0.640628	0.662764	0.131	TRUE	FALSE
ENSDARG00000012682	ENSDART00000087724	0	LOC557623	0	#N/A	279.831	0.304194	420.384	0.286835	0.665656	0.00647	TRUE	FALSE
ENSDARG00000070488	ENSDART00000110590	VSTM2B	0	0	VSTM2B	193.592	0.270645	289.843	0.446919	0.66792	0.0208	TRUE	FALSE
ENSDARG00000052738	ENSDART00000079879	0	LOC565876	0	#N/A	83.502	0.336617	124.218	0.454219	0.672221	0.0359	TRUE	FALSE
ENSDARG00000057904	ENSDART00000104719	tuft1b	si:dkey-204a24.6	novel protein	TUFT1	118.547	0.23355	176.332	0.396069	0.672294	0.0108	TRUE	FALSE
ENSDARG00000063437	ENSDART00000078197	heyl	heyl	hairy/enhancer-of-split related with YRPW motif-like	HEYL	135.489	0.424986	201.191	0.589807	0.673435	0.098	TRUE	FALSE
ENSDARG00000020258	ENSDART00000043345	zgc:136474	0	0	#N/A	794.073	0.338393	1176.13	0.306752	0.675157	0.0144	TRUE	FALSE
ENSDARG00000008723	ENSDART00000040409	ppa1b	0	0	PPA1	3486.49	1.60222	5160.85	0.202559	0.675564	0.54	TRUE	FALSE
ENSDARG00000004406	ENSDART00000081347	stc1l	0	0	STC1	198.808	0.269623	293.876	0.279864	0.676503	0.00492	TRUE	FALSE
ENSDARG00000058047	ENSDART00000018614	chrna4b	NP_001041528.1	neuronal nicotinic acetylcholine receptor alpha 4 subunit [Source:RefSeq_peptide;Acc:NP_001041528]	CHRNA4	163.284	0.249139	241.318	0.327761	0.676634	0.00654	TRUE	FALSE
ENSDARG00000055577	ENSDART00000105658	tmem204	si:ch211-153c20.1	novel protein	TMEM204	2253.43	0.188481	3329.46	0.265073	0.676816	0.0011	TRUE	FALSE
ENSDARG00000060522	ENSDART00000082062	#N/A	0	0		92.288	0.188679	136.233	0.369293	0.677428	0.00594	TRUE	FALSE
ENSDARG00000054152	ENSDART00000024009	rhoab	rhoab	ras homolog gene family, member Ab	RHOA	1357.67	0.305037	1992.23	0.147127	0.681481	0.00294	TRUE	FALSE
ENSDARG00000043241	ENSDART00000021100	lhx6	lhx6	LIM homeobox 6	LHX6	73.137	0.267639	106.904	0.333388	0.684137	0.0103	TRUE	FALSE
ENSDARG00000056742	ENSDART00000077436	mylipb	0	0	MYLIP	783.245	0.731292	1144.09	0.664903	0.684603	0.269	TRUE	FALSE
ENSDARG00000042440	ENSDART00000024593	hsf1	hsf1	heat shock transcription factor 1	HSF1	89.217	0.392803	130.194	0.425407	0.685262	0.0527	TRUE	FALSE
ENSDARG00000069003	ENSDART00000045985	phkg1a	0	0	PHKG1	136.44	0.523756	198.706	0.743611	0.686643	0.213	TRUE	FALSE
ENSDARG00000062695	ENSDART00000007649	mid1ip1b	zgc:73223	novel protein similar to vertebrate MID1 interacting protein 1 (gastrulation specific G12-like (zebrafish)) (MID1IP1) (zgc:73223)	MID1IP1	1131.85	0.273441	1647.56	0.251364	0.686984	0.00504	TRUE	FALSE
ENSDARG00000016866	ENSDART00000073410	muc5ac	MUC2 (1 of 4)	Mucin-2 precursor (Intestinal mucin-2). [Source:Uniprot/SWISSPROT;Acc:Q02817]	MUC5AC	2258.63	0.326756	3286.99	0.304073	0.687143	0.0163	TRUE	FALSE
ENSDARG00000031153	ENSDART00000084119	C14H5orf24 (1 of 2)	LOC797133	0	C5orf24	835.51	0.23411	1213.5	0.546583	0.688513	0.0511	TRUE	FALSE
ENSDARG00000016548	ENSDART00000099148	dpf1	zgc:110104	novel protein similar to human D4, zinc and double PHD fingers family 1 (DPF1)	DPF1	297.201	0.302345	430.619	0.660158	0.690172	0.111	TRUE	FALSE
ENSDARG00000045792	ENSDART00000140938	trpm1a	trpm1a	0	TRPM1	73.439	0.313427	106.383	0.718905	0.690326	0.14	TRUE	FALSE
ENSDARG00000040362	ENSDART00000101424	nefma	0	0	NEFM	89.123	0.264459	128.758	0.470587	0.692174	0.038	TRUE	FALSE
ENSDARG00000006272	ENSDART00000066620	si:dkeyp-113d7.4	si:dkeyp-113d7.4	novel protein similar to type I cytokeratin, enveloping layer	KRT34	13067.7	0.332034	18878	0.251297	0.692218	0.0132	TRUE	FALSE
ENSDARG00000029218	ENSDART00000060203	rtn1b	rtn1b	reticulon 1, like	RTN1	749.595	0.28959	1081.31	0.238063	0.693229	0.0067	TRUE	FALSE
ENSDARG00000028098	ENSDART00000005641	lhx1a	0	0	LHX1	2003.73	0.240468	2882.13	0.435845	0.695228	0.0272	TRUE	FALSE
ENSDARG00000057374	ENSDART00000103384	#N/A	si:dkey-284p5.3	novel protein		186.484	0.348841	268.223	0.320022	0.695257	0.0266	TRUE	FALSE
ENSDARG00000045027	ENSDART00000090810	kcnh8	kcnh8	novel protein similar to vertebrate potassium voltage-gated channel, subfamily H (eag-related), member 8 (KCNH8)	KCNH8	58.399	0.49066	83.87	0.627852	0.696304	0.171	TRUE	FALSE
ENSDARG00000062390	ENSDART00000080927	snap25b	snap25b	synaptosome-associated protein 25 b	SNAP25	1908.43	0.245881	2739.74	0.225658	0.696571	0.00309	TRUE	FALSE
ENSDARG00000057292	ENSDART00000086536	hlfb	LOC557886	0	HLF	690.467	0.28892	989.722	0.456797	0.697637	0.0433	TRUE	FALSE
ENSDARG00000015337	ENSDART00000113959	#N/A	0	0		154.243	0.989612	220.98	0.458119	0.697995	0.369	TRUE	FALSE
ENSDARG00000028431	ENSDART00000052098	nt5c1a	si:dkey-255n2.1	novel protein similar to vertebrate 5'-nucleotidase family	NT5C1A	138.004	0.526264	197.679	0.563038	0.698122	0.165	TRUE	FALSE
ENSDARG00000002230	ENSDART00000039017	#N/A	moxd1	monooxygenase, DBH-like 1		57.548	0.46358	82.337	0.709857	0.698932	0.2	TRUE	FALSE
ENSDARG00000014137	ENSDART00000009151	SIM2	0	0	SIM2	259.832	0.344006	371.669	0.133434	0.699095	0.00888	TRUE	FALSE
ENSDARG00000033376	ENSDART00000103811	ctgfb	si:ch211-173b8.2	novel protein similar to vertebrate connective tissue growth factor (CTGF)	#N/A	241.906	0.230373	345.319	0.359971	0.700529	0.0139	TRUE	FALSE
ENSDARG00000042214	ENSDART00000041841	cnih2	zgc:101874	novel protein similar to vertebrate cornichon family member (zgc:101874)	CNIH2	66.026	0.254425	94.105	0.416942	0.701621	0.029	TRUE	FALSE
ENSDARG00000019881	ENSDART00000062229	p2rx7	p2rx7	purinergic receptor P2X, ligand-gated ion channel, 7	P2RX7	140.851	0.256016	200.688	0.1603	0.701841	0.00206	TRUE	FALSE
ENSDARG00000012972	ENSDART00000047707	znf740b	0	0	ZNF740	119.96	0.263063	170.72	0.365671	0.702671	0.0204	TRUE	FALSE
ENSDARG00000069823	ENSDART00000023851	abhd3	0	0	ABHD3	281.108	0.333993	399.996	0.229021	0.702777	0.0148	TRUE	FALSE
ENSDARG00000027199	ENSDART00000111810	MYRIP (2 of 2)	si:ch211-106h4.9	novel protein similar to vertebrate myosin VIIA and Rab interacting protein (MYRIP)	MYRIP	249.791	0.471501	354.915	0.367245	0.703805	0.086	TRUE	FALSE
ENSDARG00000015757	ENSDART00000099001	tnni2b.2	0	0	TNNI2	1269.95	0.679536	1803.48	0.687285	0.704168	0.293	TRUE	FALSE
ENSDARG00000056960	ENSDART00000098705	CYP2X12	NP_001073322.1	cytochrome P450 CYP2X12 [Source:RefSeq_peptide;Acc:NP_001073322]	#N/A	182.482	0.539338	259.073	0.506887	0.704365	0.162	TRUE	FALSE
ENSDARG00000033201	ENSDART00000101108	#N/A	zgc:113314	novel protein (zgc:113314)		80.169	0.610068	113.679	0.635039	0.705223	0.245	TRUE	FALSE
ENSDARG00000008255	ENSDART00000021191	u2af1	u2af1	U2(RNU2) small nuclear RNA auxiliary factor 1	U2AF1	1625.08	0.226741	2304.19	0.309056	0.705269	0.00833	TRUE	FALSE
ENSDARG00000067920	ENSDART00000042955	slc12a10.3	si:dkey-114c3.3	novel protein similar to vertebrate solute carrier family 12 (sodium/chloride transporters), member 3 (SLC12A3)	#N/A	63.073	0.120802	89.337	0.359694	0.706012	0.00622	TRUE	FALSE
ENSDARG00000042390	ENSDART00000058466	fgfbp2a	LOC793049	0	FGFBP2	98.624	0.198921	139.637	0.45364	0.706288	0.0313	TRUE	FALSE
ENSDARG00000068200	ENSDART00000097466	fam169aa	0	0	FAM169A	1271.3	0.304779	1799.74	0.354465	0.706378	0.0288	TRUE	FALSE
ENSDARG00000062363	ENSDART00000101623	lgi2b	0	0	LGI2	108.159	0.265793	152.812	0.372443	0.707791	0.0248	TRUE	FALSE
ENSDARG00000013605	ENSDART00000110589	#N/A	SLC19A2	Thiamine transporter 1 (ThTr-1) (ThTr1) (Thiamine carrier 1) (TC1) (Solute carrier family 19 member 2). [Source:Uniprot/SWISSPROT;Acc:O60779]		290.78	0.206469	410.66	0.318647	0.70808	0.00802	TRUE	FALSE
ENSDARG00000044597	ENSDART00000092962	P2RY2 (1 of 3)	LOC799661	0	P2RY2	142.553	0.263046	201.3	0.250944	0.708162	0.00753	TRUE	FALSE
ENSDARG00000031044	ENSDART00000077216	astn1	zgc:113405	novel protein similar to vertebrate astrotactin 1 (ASTN1, zgc:113405)	ASTN1	422.112	0.481833	595.866	0.354673	0.708401	0.0934	TRUE	FALSE
ENSDARG00000007257	ENSDART00000047416	SLC4A8	LOC557494	0	SLC4A8	310.9	0.481948	438.247	0.422796	0.709417	0.115	TRUE	FALSE
ENSDARG00000044588	ENSDART00000025665	#N/A	0	0		545.36	0.844366	768.355	0.498124	0.709776	0.333	TRUE	FALSE
ENSDARG00000045150	ENSDART00000063467	nfia	nfia	novel protein similar to vertebrate nuclear factor I/A (NFIA)	NFIA	202.037	0.476982	284.328	0.509942	0.710577	0.145	TRUE	FALSE
ENSDARG00000015206	ENSDART00000103365	ociad1	ociad1	novel protein (zgc:56639)	OCIAD1	559.299	0.281368	785.968	0.123222	0.711605	0.00355	TRUE	FALSE
ENSDARG00000045695	ENSDART00000033844	col7a1	LOC557081	0	COL7A1	1295.06	0.286144	1818.52	0.20104	0.712152	0.00743	TRUE	FALSE
ENSDARG00000043963	ENSDART00000012391	cabp1a	zgc:101878	novel protein similar to H.sapiens calcium binding protein (zgc:101878)	CABP1	203.892	0.279749	286.3	0.179967	0.712162	0.00553	TRUE	FALSE
ENSDARG00000094673	ENSDART00000102661	barhl2	0	0	BARHL2	733.109	0.101707	1028.88	0.328955	0.712533	0.00373	TRUE	FALSE
ENSDARG00000009525	ENSDART00000075392	basp1	si:ch211-220f13.1	novel protein similar to brain abundant, membrane attached signal protein 1 (BASP1)	#N/A	2050.76	0.150752	2877.74	0.315463	0.712629	0.00468	TRUE	FALSE
ENSDARG00000071672	ENSDART00000025016	krt15	krt15	keratin 15	KRT34	2437.9	0.693302	3420.56	0.608235	0.712721	0.292	TRUE	FALSE
ENSDARG00000071774	ENSDART00000087080	uba7	0	0	UBA7	211.421	0.469625	296.473	0.639099	0.713121	0.199	TRUE	FALSE
ENSDARG00000069384	ENSDART00000089882	C1GALT1 (1 of 2)	si:dkey-202e17.1	novel protein similar to vertebrate core 1 synthase, glycoprotein-N-acetylgalactosamine 3-beta-galactosyltransferase, 1 (C1GALT1)	C1GALT1	56.189	0.277709	78.763	0.390696	0.713393	0.0349	TRUE	FALSE
ENSDARG00000011961	ENSDART00000085719	si:ch211-10a23.2	LOC567812	0	#N/A	261.26	0.154835	364.872	0.287062	0.716032	0.00332	TRUE	FALSE
ENSDARG00000021195	ENSDART00000098148	APOLD1 (3 of 4)	0	0	APOLD1	805.375	0.254645	1124.65	0.280563	0.71611	0.0114	TRUE	FALSE
ENSDARG00000075545	ENSDART00000092510	ptprua	si:ch211-82g18.1	novel protein similar to vertebrate protein tyrosine phosphatase receptor family	PTPRU	596.918	0.840908	833.539	0.127885	0.716125	0.286	TRUE	FALSE
ENSDARG00000079588	ENSDART00000111770	#N/A	si:dkey-43f11.1	novel protein similar to vertebrate G-protein signalling modulator 1 (AGS3-like, C. elegans) (GPSM1)		337.841	0.201759	471.629	0.377006	0.716328	0.0191	TRUE	FALSE
ENSDARG00000058117	ENSDART00000101717	fndc5a	si:ch211-62a1.2	novel protein similar to rodent fibronectin type III domain containing 5 (Fndc5)	FNDC5	124.171	0.520574	173.293	0.872411	0.716538	0.33	TRUE	FALSE
ENSDARG00000011564	ENSDART00000073854	zgc:112242	0	0	#N/A	95.718	0.50717	133.535	0.711315	0.716801	0.255	TRUE	FALSE
ENSDARG00000014680	ENSDART00000097857	FAM177A1 (1 of 2)	zgc:153383	novel protein (zgc:153383)	FAM177A1	227.823	0.194088	317.727	0.260314	0.71704	0.00378	TRUE	FALSE
ENSDARG00000078005	ENSDART00000111407	#N/A	si:dkey-65b12.6	novel protein similar to a vertebrate Fc fragment of IgG binding protein (FCGBP)		9507.76	0.329595	13235.9	0.347236	0.718328	0.0417	TRUE	FALSE
ENSDARG00000018856	ENSDART00000066305	#N/A	0	0		289.452	0.247707	402.803	0.367945	0.718594	0.026	TRUE	FALSE
ENSDARG00000070141	ENSDART00000018886	ghra	0	0	GHR	700.543	0.399408	974.825	0.20905	0.718635	0.0389	TRUE	FALSE
ENSDARG00000038450	ENSDART00000018501	opn4.1	opn4l	opsin 4 (melanopsin)	OPN4	87.027	0.3254	121.08	0.436403	0.718756	0.0665	TRUE	FALSE
ENSDARG00000060656	ENSDART00000048871	desi1a	0	0	DESI1	94.922	0.670099	132.016	0.575544	0.719019	0.284	TRUE	FALSE
ENSDARG00000088711	ENSDART00000062705	lama3	si:dkey-121a11.10	novel protein similar to vertebrate laminin, alpha 3 (LAMA3)	#N/A	57.97	0.250254	80.567	0.531099	0.719525	0.0807	TRUE	FALSE
ENSDARG00000028323	ENSDART00000039277	lhfpl3	zgc:92534	novel protein similar to vertebrate lipoma HMGIC fusion partner-like 3 (LHFPL3)	LHFPL3	279.667	0.199117	388.362	0.84824	0.720119	0.238	TRUE	FALSE
ENSDARG00000041155	ENSDART00000097488	PDE1C (2 of 2)	0	Calcium/calmodulin-dependent 3',5'-cyclic nucleotide phosphodiesterase 1C (EC 3.1.4.17) (Cam-PDE 1C) (hCam-3). [Source:Uniprot/SWISSPROT;Acc:Q14123]	PDE1C	194.112	0.198794	269.401	0.459553	0.720532	0.0429	TRUE	FALSE
ENSDARG00000058892	ENSDART00000066198	rab9a	0	0	RAB9A	544.526	0.212535	755.388	0.200329	0.720856	0.00238	TRUE	FALSE
ENSDARG00000053796	ENSDART00000008199	mthfd1a	si:dkey-1h6.1	novel protein similar to vertebrate methylenetetrahydrofolate dehydrogenase (NADP+ dependent), methenyltetrahydrofolate cyclohydrolase, formyltetrahydrofolate synthetase (MTHFD1)	MTHFD1	817.774	0.664532	1134.35	0.532333	0.720919	0.272	TRUE	FALSE
ENSDARG00000002536	ENSDART00000074984	purg	PURG	Purine-rich element-binding protein gamma. [Source:Uniprot/SWISSPROT;Acc:Q9UJV8]	PURG	120.645	0.275913	167.232	0.394508	0.721423	0.0411	TRUE	FALSE
ENSDARG00000028198	ENSDART00000112740	#N/A	si:dkey-65b12.6	novel protein similar to a vertebrate Fc fragment of IgG binding protein (FCGBP)		18296.6	0.323617	25357.1	0.261248	0.721558	0.0248	TRUE	FALSE
ENSDARG00000074985	ENSDART00000019748	lin7a	lin7a	novel protein (zgc:73090)	LIN7A	517.336	1.06021	716.52	0.36367	0.722012	0.442	TRUE	FALSE
ENSDARG00000060360	ENSDART00000104022	cdh4	cdh4	cadherin 4, retinal	#N/A	232.38	0.257099	321.757	0.252826	0.722222	0.0104	TRUE	FALSE
ENSDARG00000058230	ENSDART00000081487	#N/A	0	0		392.969	0.22144	543.768	0.20172	0.722678	0.00308	TRUE	FALSE
ENSDARG00000059743	ENSDART00000114098	dkk2	0	0	DKK2	228.775	0.323825	316.186	0.217102	0.723546	0.0196	TRUE	FALSE
ENSDARG00000043923	ENSDART00000021053	col17a1b	0	0	COL17A1	294.9	0.289923	407.125	0.372418	0.724348	0.0411	TRUE	FALSE
ENSDARG00000058561	ENSDART00000104343	#N/A	0	0		1317.91	0.132311	1819.3	0.242228	0.724404	0.00121	TRUE	FALSE
ENSDARG00000052334	ENSDART00000025860	si:dkey-247m21.3	LOC559089	0	#N/A	54.639	0.400175	75.361	0.347341	0.72503	0.0745	TRUE	FALSE
ENSDARG00000021808	ENSDART00000091707	dbpa	si:dkey-109n11.1	novel protein	DBP	230.184	0.658856	317.339	0.720492	0.725357	0.344	TRUE	FALSE
ENSDARG00000057912	ENSDART00000065996	tmem183a	0	0	TMEM183A	223.196	0.166784	307.639	0.439091	0.725513	0.0346	TRUE	FALSE
ENSDARG00000057166	ENSDART00000010615	cldn11a	zgc:92247	novel protein similar to claudin 11 (cldn11, zgc:92247)	CLDN11	426.148	0.264254	587.043	0.34478	0.725923	0.0288	TRUE	FALSE
ENSDARG00000067639	ENSDART00000009227	orai1b	0	0	ORAI1	333.052	0.216871	457.941	0.224515	0.727281	0.00448	TRUE	FALSE
ENSDARG00000058701	ENSDART00000077222	ldlrad4	LOC556780	0	LDLRAD4	6627.16	0.441796	9108.67	0.518129	0.727566	0.161	TRUE	FALSE
ENSDARG00000074645	ENSDART00000057611	oprm1	oprm1	opioid receptor, mu 1	OPRM1	162.773	0.284768	223.669	0.112133	0.727741	0.00565	TRUE	FALSE
ENSDARG00000004574	ENSDART00000034740	fut9d	0	0	FUT9	635.67	0.245955	873.204	0.11306	0.727974	0.0023	TRUE	FALSE
ENSDARG00000000489	ENSDART00000054790	BX569778.1	LOC798217	0	#N/A	157.709	0.377914	216.635	0.191257	0.727994	0.0353	TRUE	FALSE
ENSDARG00000069833	ENSDART00000074232	MCAM (2 of 3)	Q1LXV7_DANRE	Novel protein similar to activated leukocyte cell adhesion molecule (Alcam) (Fragment). [Source:Uniprot/SPTREMBL;Acc:Q1LXV7]	MCAM	3302.8	0.11284	4533.74	0.304608	0.728493	0.00416	TRUE	FALSE
ENSDARG00000019063	ENSDART00000052354	si:dkey-78a14.4	LOC794381	0	NAT1	65.892	0.446403	90.319	0.245625	0.729547	0.0765	TRUE	FALSE
ENSDARG00000055989	ENSDART00000056731	#N/A	si:dkey-216e9.3	novel protein similar to mouse and human SNF7 domain containing 2 (SNF7DC2)		91.524	0.259874	125.448	0.355891	0.729577	0.0327	TRUE	FALSE
ENSDARG00000036510	ENSDART00000044697	tlr4ba	tlr4a	toll-like receptor 4a	TLR4	45.85	0.251066	62.796	0.40389	0.730142	0.0445	TRUE	FALSE
ENSDARG00000055288	ENSDART00000028093	cldn15la	0	0	#N/A	602.789	0.488789	825.476	0.535611	0.730232	0.198	TRUE	FALSE
ENSDARG00000079636	ENSDART00000079563	fas	fas	Fas (Fragment). [Source:Uniprot/SPTREMBL;Acc:Q0PKX5]	FAS	77.587	0.227235	106.23	0.306659	0.730368	0.0158	TRUE	FALSE
ENSDARG00000094732	ENSDART00000057125	tefa	tef	thyrotroph embryonic factor	TEF	312.751	0.330238	427.984	0.505601	0.730754	0.112	TRUE	FALSE
ENSDARG00000039714	ENSDART00000041265	rad23aa	0	0	RAD23A	1704.41	0.230031	2332	0.248903	0.73088	0.0084	TRUE	FALSE
ENSDARG00000070129	ENSDART00000079913	si:dkey-228d14.8	LOC796465	0	#N/A	458.868	0.231999	627.411	0.142388	0.731367	0.00241	TRUE	FALSE
ENSDARG00000036016	ENSDART00000077221	lgals1l1	lgals1l1	lectin, galactoside-binding, soluble, 1 (galectin 1)-like 1	LGALS1	598.338	0.20603	817.667	0.209305	0.731762	0.00338	TRUE	FALSE
ENSDARG00000076830	ENSDART00000024075	hprt1	hprt1	hypoxanthine phosphoribosyltransferase 1	HPRT1	680.117	0.307116	929.114	0.147916	0.732006	0.0123	TRUE	FALSE
ENSDARG00000067908	ENSDART00000053418	dnmt4	dnmt4	DNA (cytosine-5-)-methyltransferase 4	DNMT3B	1276.6	0.590066	1743.24	0.0741454	0.732311	0.145	TRUE	FALSE
ENSDARG00000015649	ENSDART00000087450	klf13	0	0	KLF13	1125.35	0.259624	1536.42	0.375184	0.732447	0.04	TRUE	FALSE
ENSDARG00000070432	ENSDART00000059939	gpa33	GPA33 (2 of 2)	Cell surface A33 antigen precursor (Glycoprotein A33). [Source:Uniprot/SWISSPROT;Acc:Q99795]	GPA33	57.601	0.21986	78.456	0.457435	0.734182	0.0593	TRUE	FALSE
ENSDARG00000036911	ENSDART00000020409	hand2	hand2	heart and neural crest derivatives expressed transcript 2	HAND2	337.249	0.191247	458.846	0.18015	0.734994	0.00168	TRUE	FALSE
ENSDARG00000038068	ENSDART00000046954	kcnip1a	LOC100008068	0	KCNIP1	405.143	0.193465	551.054	0.275411	0.735215	0.00802	TRUE	FALSE
ENSDARG00000028539	ENSDART00000050622	#N/A	A0PJQ7_DANRE	Hypothetical protein (Fragment). [Source:Uniprot/SPTREMBL;Acc:A0PJQ7]		424.728	0.347067	576.26	0.495791	0.737042	0.125	TRUE	FALSE
ENSDARG00000012586	ENSDART00000057343	#N/A	LOC572175	0		5578.08	0.235015	7564.29	0.273498	0.737423	0.0144	TRUE	FALSE
ENSDARG00000025891	ENSDART00000057382	fbln5	zgc:103575	novel protein similar to vertebrate fibulin 5 (FBLN5, zgc:103575)	FBLN5	330.594	0.165034	448.153	0.291126	0.737681	0.00762	TRUE	FALSE
ENSDARG00000042049	ENSDART00000067312	si:dkey-106n21.1	LOC798958	0	#N/A	592.273	0.217217	802.637	0.148567	0.737909	0.00223	TRUE	FALSE
ENSDARG00000035158	ENSDART00000102022	0	0	0	#N/A	42.064	0.203567	56.892	0.283837	0.739366	0.0117	TRUE	FALSE
ENSDARG00000006899	ENSDART00000043236	prkg1b	PRKG1 (2 of 2)	cGMP-dependent protein kinase 1, beta isozyme (EC 2.7.11.12) (cGK 1 beta) (cGKI-beta). [Source:Uniprot/SWISSPROT;Acc:P14619]	#N/A	3978	0.576155	5377.97	0.48559	0.739685	0.248	TRUE	FALSE
ENSDARG00000086904	ENSDART00000074506	tnmd	TNMD	Tenomodulin (TeM) (hTeM) (Chondromodulin-I-like protein) (ChM1L) (hChM1L) (Myodulin) (Tendin). [Source:Uniprot/SWISSPROT;Acc:Q9H2S6]	TNMD	101.971	0.502801	137.827	0.61842	0.739848	0.265	TRUE	FALSE
ENSDARG00000056244	ENSDART00000080693	lhx5	lhx5	LIM homeobox 5	LHX5	1958.25	0.243611	2645.99	0.334831	0.740081	0.0303	TRUE	FALSE
ENSDARG00000061829	ENSDART00000017436	mogat2	0	0	MOGAT2	608.879	0.469646	822.241	0.434245	0.740512	0.167	TRUE	FALSE
ENSDARG00000076991	ENSDART00000100375	col19a1	0	0	#N/A	483.585	0.329306	652.976	0.267372	0.740586	0.0406	TRUE	FALSE
ENSDARG00000005039	ENSDART00000098473	klf9	si:dkey-201c13.3	novel protein	KLF9	2107.8	1.24376	2844.19	1.01166	0.741089	0.633	TRUE	FALSE
ENSDARG00000045268	ENSDART00000110774	ugt5a2	0	0	#N/A	1658.27	0.212025	2236.34	0.258258	0.741511	0.00989	TRUE	FALSE
ENSDARG00000004154	ENSDART00000014089	#N/A	0	0		230.547	0.279523	310.869	0.125525	0.741621	0.00828	TRUE	FALSE
ENSDARG00000018399	ENSDART00000077933	si:ch211-193e5.3	LOC100006719	0	#N/A	1005.57	0.419028	1355.52	0.327935	0.74183	0.101	TRUE	FALSE
ENSDARG00000060434	ENSDART00000041082	gdpd3b	LOC567286	0	GDPD3	84.392	0.332987	113.727	0.371398	0.742058	0.0735	TRUE	FALSE
ENSDARG00000001754	ENSDART00000063482	#N/A	arrb1	ARRB1 protein (Fragment). [Source:Uniprot/SPTREMBL;Acc:Q5XJ55]		232.96	0.201151	313.741	0.159391	0.742523	0.00201	TRUE	FALSE
ENSDARG00000037176	ENSDART00000086181	cabp7b	si:dkeyp-15f12.3	novel protein similar to vertebrate calcium binding protein 7 (CABP7)	CABP7	56.186	0.161995	75.636	0.478713	0.742847	0.0645	TRUE	FALSE
ENSDARG00000052059	ENSDART00000017173	dmbx1a	0	0	DMBX1	742.044	0.0489208	997.22	0.385029	0.744113	0.0182	TRUE	FALSE
ENSDARG00000056403	ENSDART00000026693	dmbx1b	0	0	DMBX1	102.47	0.328071	137.694	0.361806	0.744186	0.0706	TRUE	FALSE
ENSDARG00000002013	ENSDART00000062556	sod2	sod2	superoxide dismutase 2, mitochondrial	SOD2	490.52	0.432281	658.779	0.436735	0.74459	0.155	TRUE	FALSE
ENSDARG00000075039	ENSDART00000102771	SCN1B (2 of 3)	si:ch211-225p5.8	novel protein similar to vertebrate sodium channel, voltage-gated, type I, beta (SCN1B)	SCN1B	314.216	0.280146	421.806	0.493535	0.74493	0.11	TRUE	FALSE
ENSDARG00000053358	ENSDART00000042820	LRG1	si:dkey-90m5.4	novel protein	LRG1	239.661	0.411128	321.693	0.356912	0.744999	0.112	TRUE	FALSE
ENSDARG00000062081	ENSDART00000103755	fn1b	fn1b	fibronectin 1b	FN1	5529.17	0.622453	7419.55	0.640739	0.745216	0.346	TRUE	FALSE
ENSDARG00000010158	ENSDART00000065972	sox12	si:dkey-76p14.4	novel protein similar to human and rodent SRY (sex determining region Y)-box 11 (SOX11)	SOX12	2965.57	0.193937	3977.11	0.152336	0.745658	0.00165	TRUE	FALSE
ENSDARG00000012248	ENSDART00000090267	scn4ba	0	0	SCN4B	1170.93	0.362645	1569.41	0.326405	0.746093	0.0769	TRUE	FALSE
ENSDARG00000003940	ENSDART00000018155	adss	0	0	ADSS	3286.47	0.289006	4397.53	0.294338	0.747343	0.0384	TRUE	FALSE
ENSDARG00000042344	ENSDART00000029974	clcnk	0	0	CLCNKB	243.473	0.180819	325.584	0.16166	0.747804	0.00146	TRUE	FALSE
ENSDARG00000056995	ENSDART00000105564	aes	0	0	TLE6	1881.03	0.174953	2515.06	0.318009	0.747907	0.0167	TRUE	FALSE
ENSDARG00000040778	ENSDART00000076415	syngr2b	0	0	SYNGR2	1875.03	0.287676	2505.77	0.281124	0.748283	0.0353	TRUE	FALSE
ENSDARG00000057484	ENSDART00000026025	CABZ01067175.1	TLX3 (2 of 2)	T-cell leukemia homeobox protein 3 (Homeobox protein Hox-11L2). [Source:Uniprot/SWISSPROT;Acc:O43711]	TLX2	52.574	0.356344	70.161	0.381738	0.749334	0.0988	TRUE	FALSE
ENSDARG00000008697	ENSDART00000114332	#N/A	si:ch211-133n4.6	novel protein		69.94	0.510566	93.334	0.378055	0.749352	0.189	TRUE	FALSE
ENSDARG00000070449	ENSDART00000079024	chd5	Q6DGH4_DANRE	LOC553422 protein (Fragment). [Source:Uniprot/SPTREMBL;Acc:Q6DGH4]	#N/A	96.561	0.280609	128.794	0.241661	0.749732	0.0254	TRUE	FALSE
ENSDARG00000058476	ENSDART00000011953	FAT1 (2 of 2)	LOC565591	0	FAT1	327.003	0.089555	435.795	0.276145	0.75036	0.00365	TRUE	FALSE
ENSDARG00000045014	ENSDART00000077611	slmo1	LOC563270	0	SLMO1	430.855	0.136668	574.092	0.249453	0.750498	0.00369	TRUE	FALSE
ENSDARG00000019302	ENSDART00000112104	#N/A	zgc:113291	novel protein (zgc:113291)		2485.35	0.410923	3310.13	0.447854	0.750831	0.16	TRUE	FALSE
ENSDARG00000077111	ENSDART00000031167	tfap2d	si:dkey-5e16.2	novel protein similar to mouse transcription factor AP-2, delta (Tcfap2d)	TFAP2D	47.868	0.251457	63.736	0.565001	0.751036	0.149	TRUE	FALSE
ENSDARG00000019223	ENSDART00000088356	hnrnpm	si:ch211-197g15.1	novel protein similar to vertebrate myelin expression factor 2 (MYEF2)	HNRNPM	4447.69	0.181555	5919.36	0.261111	0.751381	0.00891	TRUE	FALSE
ENSDARG00000055305	ENSDART00000097536	#N/A	A2BHD1_DANRE	Novel protein similar to vertebrate Usher syndrome 3A (USH3A). [Source:Uniprot/SPTREMBL;Acc:A2BHD1]		56.518	0.323275	75.167	0.506635	0.751899	0.146	TRUE	FALSE
ENSDARG00000017775	ENSDART00000038571	#N/A	prg4	novel protein similar to vertebrate proteoglycan 4, (megakaryocyte stimulating factor, articular superficial zone protein, camptodactyly, arthropathy, coxa vara, pericarditis syndrome) (PRG4)		1544.25	0.717028	2052.09	0.771814	0.752525	0.45	TRUE	FALSE
ENSDARG00000021141	ENSDART00000010732	#N/A	LOC570070	0		111.135	0.355466	147.653	0.492884	0.752677	0.156	TRUE	FALSE
ENSDARG00000075512	ENSDART00000037169	sh3bp5lb	si:ch211-225n7.1	novel protein	SH3BP5L	1162.18	0.153927	1540.77	0.179114	0.754282	0.00129	TRUE	FALSE
ENSDARG00000079355	ENSDART00000031418	hsc70	0	0	#N/A	7459.18	0.468316	9886.88	0.336252	0.754453	0.157	TRUE	FALSE
ENSDARG00000043175	ENSDART00000033386	ocstamp	0	0	OCSTAMP	295.21	0.516943	391.031	0.145391	0.754953	0.143	TRUE	FALSE
ENSDARG00000014008	ENSDART00000082821	RIMS4	RIMS4	Regulating synaptic membrane exocytosis protein 4 (Rab3-interacting molecule 4) (RIM 4) (RIM4 gamma). [Source:Uniprot/SWISSPROT;Acc:Q9H426]	RIMS4	511.497	0.101434	677.328	0.214355	0.755169	0.00101	TRUE	FALSE
ENSDARG00000070538	ENSDART00000098297	CABZ01041002.1	0	0	#N/A	201.45	0.48661	266.76	0.400291	0.755173	0.195	TRUE	FALSE
ENSDARG00000069360	ENSDART00000011948	#N/A	0	0		130.889	0.766804	173.234	0.940703	0.755562	0.525	TRUE	FALSE
ENSDARG00000058953	ENSDART00000086326	rab8a	0	0	RAB8A	2885.1	0.171415	3816.41	0.192321	0.755973	0.00275	TRUE	FALSE
ENSDARG00000039578	ENSDART00000034784	adcyap1b	0	0	ADCYAP1	1098.15	0.170842	1451.48	0.246893	0.756572	0.00717	TRUE	FALSE
ENSDARG00000008966	ENSDART00000027170	CABZ01041105.1	0	double C2-like domains, beta (DOC2B), mRNA [Source:RefSeq_dna;Acc:NM_003585]	#N/A	482.906	0.175382	637.709	0.352635	0.757251	0.0313	TRUE	FALSE
ENSDARG00000019990	ENSDART00000019140	rorab	rorab	novel protein (zgc:55954)	#N/A	755.519	0.282961	997.297	0.492171	0.757567	0.131	TRUE	FALSE
ENSDARG00000040625	ENSDART00000074773	#N/A	si:dkeyp-2e4.8	novel zinc finger protein		230.864	0.304275	304.537	0.304989	0.758082	0.0575	TRUE	FALSE
ENSDARG00000075024	ENSDART00000066296	#N/A	LOC792467	0		401.077	0.865702	528.922	0.794723	0.758291	0.526	TRUE	FALSE
ENSDARG00000071211	ENSDART00000066457	LRTM1	LRTM1	Leucine-rich repeat and transmembrane domain-containing protein 1 precursor. [Source:Uniprot/SWISSPROT;Acc:Q9HBL6]	LRTM1	41.378	0.260803	54.556	0.270245	0.75845	0.0314	TRUE	FALSE
ENSDARG00000039434	ENSDART00000066177	tuba2	0	0	TUBA1B	4601.06	0.180414	6064.02	0.210918	0.758748	0.005	TRUE	FALSE
ENSDARG00000045096	ENSDART00000085263	EPT1	LOC557632	0	EPT1	6762.09	0.330141	8911.58	0.145789	0.758798	0.033	TRUE	FALSE
ENSDARG00000060349	ENSDART00000023889	barx1	barx1	BarH-like homeobox 1	BARX1	261.714	0.132276	344.904	0.267583	0.758802	0.00654	TRUE	FALSE
ENSDARG00000052966	ENSDART00000011453	sypb	0	0	SYP	260.205	0.124736	342.695	0.225439	0.75929	0.00244	TRUE	FALSE
ENSDARG00000010844	ENSDART00000014496	mical3a	si:dkey-153k10.11	Novel protein similar to vertebrate flavoprotein oxidoreductase MICAL3 (MICAL3) (Fragment). [Source:Uniprot/SPTREMBL;Acc:Q1LV75]	MICAL3	312.781	0.385243	411.914	0.396143	0.759336	0.138	TRUE	FALSE
ENSDARG00000010137	ENSDART00000081298	lgi1b	lgi1b	LGI1B (Fragment). [Source:Uniprot/SPTREMBL;Acc:Q2HPF9]	LGI1	2466.55	0.232618	3247.15	0.28392	0.759606	0.0272	TRUE	FALSE
ENSDARG00000008100	ENSDART00000047680	glra1	glra1	glycine receptor, alpha 1	GLRA1	3026.27	0.382844	3983.94	0.418217	0.759617	0.148	TRUE	FALSE
ENSDARG00000061371	ENSDART00000081092	si:dkeyp-77h1.4	im:6912380	Im:6912380 protein (Fragment). [Source:Uniprot/SPTREMBL;Acc:Q5CZQ8]	#N/A	1346.76	0.292916	1772.64	0.288324	0.759749	0.0491	TRUE	FALSE
ENSDARG00000039051	ENSDART00000086509	#N/A	0	0		887.612	0.312375	1168.07	0.152832	0.759895	0.0278	TRUE	FALSE
ENSDARG00000077710	ENSDART00000061641	#N/A	si:dkeyp-11g8.4	novel protein		181.127	0.202943	238.145	0.200264	0.760574	0.00698	TRUE	FALSE
ENSDARG00000059058	ENSDART00000024775	mybpc1	0	0	MYBPC1	182.564	0.624464	239.991	0.632461	0.760712	0.382	TRUE	FALSE
ENSDARG00000071304	ENSDART00000089916	edaradd	LOC566761	0	EDARADD	328.435	0.226056	431.472	0.252178	0.761197	0.0192	TRUE	FALSE
ENSDARG00000055737	ENSDART00000110868	vwa1	0	0	#N/A	308.093	0.275515	404.716	0.415537	0.761257	0.0942	TRUE	FALSE
ENSDARG00000034894	ENSDART00000053187	stk35l	zgc:101750	novel protein similar to vertebrate PDLIM1 interacting kinase 1 like (PDIK1L, zgc:101750)	STK35	414.639	0.288041	544.653	0.351651	0.76129	0.0708	TRUE	FALSE
ENSDARG00000034907	ENSDART00000011317	ntm	si:ch211-270m20.4	novel protein (zgc:136455)	#N/A	242.811	0.339216	318.914	0.278567	0.761368	0.0691	TRUE	FALSE
ENSDARG00000031836	ENSDART00000078202	PHKA2	LOC556199	0	PHKA2	2328.01	0.407105	3055.01	0.484131	0.762031	0.2	TRUE	FALSE
ENSDARG00000021996	ENSDART00000105887	dlx4b	0	0	DLX4	363.361	0.246146	476.665	0.160306	0.762298	0.0106	TRUE	FALSE
ENSDARG00000069489	ENSDART00000064672	vsnl1b	LOC561162	0	VSNL1	4865.59	0.3155	6381.51	0.285902	0.76245	0.0613	TRUE	FALSE
ENSDARG00000033089	ENSDART00000064114	CLMN (1 of 2)	zgc:100997	novel protein similar to spectrin repeat containing nuclear envelope 1 (SYNE1)	CLMN	311.071	0.234743	407.771	0.266704	0.762857	0.0255	TRUE	FALSE
ENSDARG00000055253	ENSDART00000090306	xpr1	si:dkey-6n6.7	novel protein similar to vertebrate xenotropic and polytropic retrovirus receptor (XPR1)	XPR1	1656.66	0.240919	2171.55	0.288062	0.762893	0.0331	TRUE	FALSE
ENSDARG00000009753	ENSDART00000032852	cntfr	0	0	CNTFR	144.231	0.365471	189.026	0.462304	0.763022	0.167	TRUE	FALSE
ENSDARG00000034215	ENSDART00000017829	HELZ2 (2 of 3)	LOC570654	0	HELZ2	100.896	0.475645	132.193	0.266544	0.763248	0.157	TRUE	FALSE
ENSDARG00000035678	ENSDART00000053539	tcf21	tcf21	transcription factor 21	TCF21	361.37	0.22244	473.058	0.231994	0.763902	0.0158	TRUE	FALSE
ENSDARG00000007347	ENSDART00000111158	C25H12orf5 (2 of 2)	0	0	C12orf5	89.898	0.401319	117.671	0.340512	0.763978	0.133	TRUE	FALSE
ENSDARG00000040358	ENSDART00000063244	grp	si:ch211-233a1.7	novel protein	#N/A	341.269	0.0772298	446.604	0.293076	0.764142	0.00741	TRUE	FALSE
ENSDARG00000015057	ENSDART00000061251	cx28.1	cx28.9	novel connexin family protein	#N/A	65.125	0.353284	85.147	0.371333	0.764854	0.119	TRUE	FALSE
ENSDARG00000002411	ENSDART00000115048	#N/A	0	0		45.208	0.251282	59.072	0.247847	0.765303	0.0278	TRUE	FALSE
ENSDARG00000061481	ENSDART00000047399	mmp24	si:ch211-239j9.5	novel protein similar to vertebrate membrane-inserted matrix metalloproteinase 24 (MMP24)	MMP24	739.205	0.267229	965.868	0.360838	0.765327	0.0709	TRUE	FALSE
ENSDARG00000069521	ENSDART00000100790	#N/A	0	0		115.688	0.258518	151.15	0.340973	0.765385	0.0596	TRUE	FALSE
ENSDARG00000061903	ENSDART00000081615	#N/A	si:dkey-57c15.1	novel protein similar to vertebrate amiloride-sensitive cation channel 2 neuronal (ACCN2)		590.231	0.17048	770.817	0.212642	0.765721	0.00541	TRUE	FALSE
ENSDARG00000078414	ENSDART00000103658	#N/A	snai1a	snail homolog 1a (Drosophila)		1201.65	0.190252	1568.07	0.179505	0.766325	0.00476	TRUE	FALSE
ENSDARG00000070724	ENSDART00000036760	TPPP2	si:dkeyp-110c7.3	novel protein similar to human brain specific protein (CGI-38)	TPPP2	1834.25	0.242083	2393.17	0.345524	0.766453	0.0561	TRUE	FALSE
ENSDARG00000007407	ENSDART00000075197	snx22	0	0	SNX22	300.217	0.300714	391.574	0.30112	0.766693	0.0646	TRUE	FALSE
ENSDARG00000031795	ENSDART00000098936	#N/A	ptgesl	prostaglandin E synthase 2-like		189.151	0.42522	246.623	0.20444	0.766964	0.11	TRUE	FALSE
ENSDARG00000079346	ENSDART00000105149	#N/A	LOC792524	0		134.624	0.320884	175.37	0.356365	0.767657	0.0986	TRUE	FALSE
ENSDARG00000052471	ENSDART00000040410	th	0	0	TH	172.526	0.525219	224.621	0.289702	0.768076	0.212	TRUE	FALSE
ENSDARG00000062485	ENSDART00000102695	#N/A	si:ch211-191i18.2	novel protein		714.848	0.161012	930.221	0.189768	0.768471	0.00322	TRUE	FALSE
ENSDARG00000007697	ENSDART00000089682	#N/A	si:ch211-135f11.1	novel protein similar to vertebrate centaurin delta 2 (CENTD2)		762.809	0.203493	991.797	0.277357	0.769118	0.0237	TRUE	FALSE
ENSDARG00000021143	ENSDART00000024415	epas1a	0	0	EPAS1	11709	0.161978	15221.7	0.208638	0.769228	0.00482	TRUE	FALSE
ENSDARG00000040287	ENSDART00000060089	FP236542.1	0	Alpha-2B adrenergic receptor (Alpha-2B adrenoceptor) (Alpha-2B adrenoreceptor) (Alpha-2 adrenergic receptor subtype C2). [Source:Uniprot/SWISSPROT;Acc:P18089]	ADRA2B	85.728	0.146635	111.439	0.255348	0.769282	0.00874	TRUE	FALSE
ENSDARG00000003307	ENSDART00000062092	trmt6	0	0	TRMT6	742.414	0.195303	964.997	0.164934	0.769343	0.00475	TRUE	FALSE
ENSDARG00000058122	ENSDART00000074294	actr2a	actr2	ARP2 actin-related protein 2 homolog	ACTR2	1531.97	0.173729	1990.14	0.250151	0.769779	0.012	TRUE	FALSE
ENSDARG00000053547	ENSDART00000053494	anks4b	0	0	ANKS4B	218.041	0.212542	283.209	0.504009	0.769894	0.134	TRUE	FALSE
ENSDARG00000034011	ENSDART00000011480	zdhhc2	zgc:110777	novel protein similar to vertebrate zinc finger, DHHC-type containing 20 (ZDHHC20, zgc:110777)	ZDHHC2	54.019	0.272384	70.159	0.410606	0.769951	0.105	TRUE	FALSE
ENSDARG00000008372	ENSDART00000018934	pde4d	LOC566998	0	PDE4D	1800.38	0.263393	2337.28	0.106036	0.77029	0.0125	TRUE	FALSE
ENSDARG00000016903	ENSDART00000111805	SLC24A2 (1 of 2)	0	0	SLC24A2	70.003	0.314604	90.797	0.284041	0.770984	0.0706	TRUE	FALSE
ENSDARG00000005479	ENSDART00000027603	ckbb	ckb	creatine kinase, brain	CKB	15321.3	0.316182	19868	0.328056	0.771156	0.0892	TRUE	FALSE
ENSDARG00000042058	ENSDART00000062154	syndig1l	si:dkey-263b2.1	novel protein	SYNDIG1L	566.391	0.164359	734.241	0.172033	0.771397	0.00276	TRUE	FALSE
ENSDARG00000054906	ENSDART00000080487	hgd	hgd	homogentisate 1,2-dioxygenase	HGD	335.688	0.556109	434.95	0.550054	0.771785	0.344	TRUE	FALSE
ENSDARG00000033660	ENSDART00000112105	#N/A	0	0		277.073	0.722162	358.999	0.932287	0.771793	0.548	TRUE	FALSE
ENSDARG00000034467	ENSDART00000080840	bhlhe22	0	0	BHLHE22	132.202	0.269547	171.279	0.314529	0.771852	0.0614	TRUE	FALSE
ENSDARG00000028106	ENSDART00000114352	zgc:112998	0	0	#N/A	964.393	0.270638	1249.22	0.17436	0.771995	0.0235	TRUE	FALSE
ENSDARG00000006600	ENSDART00000100917	#N/A	0	0		41.083	0.37347	53.207	0.503748	0.772135	0.216	TRUE	FALSE
ENSDARG00000011597	ENSDART00000051222	ins	si:ch211-139a5.8	novel protein similar to vertebrate glucocorticoid receptor DNA binding factor 1 (GRLF1)	INS-IGF2	3058.94	0.882817	3958.31	0.120295	0.772789	0.451	TRUE	FALSE
ENSDARG00000074057	ENSDART00000010739	#N/A	zgc:112079	novel protein (zgc:112079)		304.3	0.280888	393.724	0.230078	0.772876	0.0401	TRUE	FALSE
ENSDARG00000044327	ENSDART00000081431	popdc3	popdc3	popeye domain containing 3	POPDC3	436.647	0.20423	564.93	0.198198	0.772922	0.0103	TRUE	FALSE
ENSDARG00000042322	ENSDART00000024506	#N/A	nurr1	NGF1B (Fragment). [Source:Uniprot/SPTREMBL;Acc:O42543]		433.21	0.275157	560.171	0.44577	0.773353	0.132	TRUE	FALSE
ENSDARG00000045304	ENSDART00000034580	calm1a	calm1a	calmodulin 1a	#N/A	866.123	0.322776	1119.91	0.186042	0.773384	0.0495	TRUE	FALSE
ENSDARG00000027740	ENSDART00000065600	sc5d	0	0	SC5D	659.745	0.130448	852.763	0.170575	0.773656	0.00119	TRUE	FALSE
ENSDARG00000070314	ENSDART00000074775	#N/A	0	0		310.325	0.310381	401.075	0.177321	0.773733	0.0418	TRUE	FALSE
ENSDARG00000051780	ENSDART00000101416	#N/A	si:ch211-258f14.5	novel protein		94.79	0.426116	122.443	0.469003	0.774156	0.234	TRUE	FALSE
ENSDARG00000068562	ENSDART00000004416	lrp1ba	si:ch211-181p13.1	novel protein similar to vertebrate low density lipoprotein-related protein 1B (deleted in tumors) (LRP1B)	LRP1B	241.12	0.374806	311.454	0.413136	0.774175	0.172	TRUE	FALSE
ENSDARG00000029818	ENSDART00000062515	sema3h	sema3h	semaphorin 3h	#N/A	185.586	0.303886	239.448	0.415558	0.775058	0.133	TRUE	FALSE
ENSDARG00000070355	ENSDART00000037017	slc38a3a	SLC38A3 (3 of 3)	System N amino acid transporter 1 (SN1) (N-system amino acid transporter 1) (Solute carrier family 38 member 3). [Source:Uniprot/SWISSPROT;Acc:Q99624]	SLC38A3	422.828	0.262596	545.537	0.205322	0.775068	0.0288	TRUE	FALSE
ENSDARG00000061177	ENSDART00000102461	rgs8	zgc:92913	novel protein similar to vertebrate regulator of G-protein signalling 8 (RGS8, zgc:92913)	RGS8	58.93	0.319101	75.981	0.269584	0.775589	0.0743	TRUE	FALSE
ENSDARG00000005739	ENSDART00000084891	tenm3	zgc:153720	novel protein similar to vertebrate odd Oz/ten-m homolog 3 (ODZ3)	#N/A	699.554	0.18857	901.888	0.185515	0.775655	0.00697	TRUE	FALSE
ENSDARG00000019332	ENSDART00000036256	#N/A	0	0		171.959	0.18728	221.687	0.256258	0.775684	0.0185	TRUE	FALSE
ENSDARG00000043074	ENSDART00000090368	C24H8orf44	0	0	SGK3	906.968	0.407981	1167.52	0.223713	0.776834	0.121	TRUE	FALSE
ENSDARG00000040990	ENSDART00000040231	cremb	zgc:112054	novel protein similar to H.sapiens CREM, cAMP responsive element modulator (CREM, zgc:112054)	CREM	37.167	0.186941	47.841	0.185885	0.776886	0.00705	TRUE	FALSE
ENSDARG00000043081	ENSDART00000042517	dgat1a	0	0	DGAT1	98.38	0.219823	126.631	0.38382	0.776903	0.0784	TRUE	FALSE
ENSDARG00000021720	ENSDART00000113449	LEPROT	0	0	LEPROT	1546.72	0.191625	1990.51	0.21215	0.777044	0.0113	TRUE	FALSE
ENSDARG00000063545	ENSDART00000041397	flvcr1	si:ch211-147d7.6	novel protein similar to feline leukemia virus subgroup C cellular receptor (FLCVR)	FLVCR1	1057.62	0.176707	1360.7	0.296609	0.77726	0.028	TRUE	FALSE
ENSDARG00000001447	ENSDART00000027919	pax4	si:dkey-146j3.3	novel protein similar to paired box gene 6b (pax6b)	PAX4	68.487	0.170353	88.109	0.574194	0.777299	0.186	TRUE	FALSE
ENSDARG00000044329	ENSDART00000067178	#N/A	0	0		1057.47	0.112428	1360.23	0.213515	0.777425	0.00287	TRUE	FALSE
ENSDARG00000041428	ENSDART00000033024	tmem41ab	zgc:85616	novel protein	TMEM41A	551.421	0.46661	709.213	0.641708	0.777511	0.354	TRUE	FALSE
ENSDARG00000039273	ENSDART00000044378	rps6ka1	0	0	RPS6KA1	375.705	0.290779	482.532	0.271419	0.778612	0.064	TRUE	FALSE
ENSDARG00000056720	ENSDART00000051931	chrna7	chrna7	novel protein similar to mouse and rodent cholinergic receptor, nicotinic, alpha polypeptide 7 (CHRNA7)	CHRFAM7A	97.916	0.292649	125.705	0.469214	0.778935	0.167	TRUE	FALSE
ENSDARG00000062370	ENSDART00000017551	slc6a1b	0	0	SLC6A1	831.26	0.542028	1067.05	0.230846	0.779027	0.237	TRUE	FALSE
ENSDARG00000015399	ENSDART00000062083	si:ch211-207b24.4	si:dkey-95h12.1	novel protein	#N/A	470.972	0.168845	604.548	0.215901	0.779048	0.00861	TRUE	FALSE
ENSDARG00000012340	ENSDART00000052688	c3a	0	0	C3	785.472	0.455592	1008.24	0.319601	0.779052	0.197	TRUE	FALSE
ENSDARG00000060457	ENSDART00000108992	EFEMP1 (2 of 2)	si:dkey-250m6.2	novel protein similar to vertebrate EGF-containing fibulin-like extracellular matrix protein 1 (EFEMP1)	EFEMP1	1448.66	0.257461	1858.09	0.413616	0.779649	0.117	TRUE	FALSE
ENSDARG00000076042	ENSDART00000057641	tspan15	tspan15	novel protein similar to vertebrate tetraspanin 1 (TSPAN15, zgc:110375)	TSPAN15	856.855	0.209326	1098.68	0.280966	0.779894	0.0342	TRUE	FALSE
ENSDARG00000014770	ENSDART00000104722	cdk5r2a	0	0	CDK5R2	622.193	0.271206	797.633	0.301699	0.780049	0.0673	TRUE	FALSE
ENSDARG00000058221	ENSDART00000051699	sat1a.1	0	0	SAT1	352.455	0.268722	451.661	0.177296	0.780353	0.0292	TRUE	FALSE
ENSDARG00000058692	ENSDART00000040169	jakmip2	JAKMIP2	Janus kinase and microtubule-interacting protein 2. [Source:Uniprot/SWISSPROT;Acc:Q96AA8]	JAKMIP2	237.631	0.149356	304.473	0.218334	0.780467	0.0068	TRUE	FALSE
ENSDARG00000076439	ENSDART00000110136	cntnap5b	si:ch73-150k18.1	novel protein similar to contactin associated protein-like 5 (CNTNAP5)	CNTNAP5	186.633	0.238597	239.047	0.425025	0.780738	0.117	TRUE	FALSE
ENSDARG00000013990	ENSDART00000099742	si:ch211-134a4.5	LOC792895	0	#N/A	52.223	0.196603	66.874	0.306208	0.780916	0.0399	TRUE	FALSE
ENSDARG00000020048	ENSDART00000110271	#N/A	0	0		2132.51	0.223463	2730.61	0.154263	0.780967	0.0114	TRUE	FALSE
ENSDARG00000026322	ENSDART00000047257	slc6a5	slc6a5	solute carrier family 6 (neurotransmitter transporter, glycine), member 5 [Source:RefSeq_peptide;Acc:NP_001009557]	SLC6A5	5015.05	0.353755	6420.37	0.434556	0.781116	0.187	TRUE	FALSE
ENSDARG00000005134	ENSDART00000038824	tmtopsb	0	0	#N/A	78.852	0.256878	100.946	0.295588	0.781131	0.0596	TRUE	FALSE
ENSDARG00000079852	ENSDART00000044301	si:ch211-224l10.5	LOC570014	0	#N/A	138.698	0.290386	177.509	0.2283	0.781358	0.0525	TRUE	FALSE
ENSDARG00000022109	ENSDART00000103347	C17H14orf1	LOC565132	0	C14orf1	253.907	0.197597	324.896	0.234959	0.781502	0.0191	TRUE	FALSE
ENSDARG00000013613	ENSDART00000081269	tagln3b	0	0	TAGLN3	348.353	0.397926	445.625	0.243706	0.781718	0.129	TRUE	FALSE
ENSDARG00000015869	ENSDART00000100204	slc8a3	0	0	SLC8A3	205.578	0.409666	262.979	0.194185	0.781728	0.123	TRUE	FALSE
ENSDARG00000016263	ENSDART00000065132	0	0	0	RAD51L3-RFFL	286.046	0.140546	365.835	0.200224	0.781899	0.00422	TRUE	FALSE
ENSDARG00000078870	ENSDART00000029946	ube2b	0	0	UBE2B	843.619	0.216897	1078.93	0.178057	0.781905	0.0134	TRUE	FALSE
ENSDARG00000077264	ENSDART00000082395	CD274	LOC557630	0	PDCD1LG2	72.7	0.354106	92.916	0.215589	0.782427	0.0884	TRUE	FALSE
ENSDARG00000052589	ENSDART00000008248	slc7a1	SLC7A1 (2 of 3)	High-affinity cationic amino acid transporter 1 (CAT-1) (CAT1) (System Y+ basic amino acid transporter) (Ecotropic retroviral leukemia receptor homolog) (ERR) (Ecotropic retrovirus receptor homolog). [Source:Uniprot/SWISSPROT;Acc:P30825]	SLC7A1	3568.85	0.296218	4560.44	0.172229	0.782566	0.0423	TRUE	FALSE
ENSDARG00000007362	ENSDART00000083569	oaz2b	0	0	OAZ2	90.502	0.478136	115.585	0.551693	0.782991	0.332	TRUE	FALSE
ENSDARG00000007818	ENSDART00000077280	mmp11a	LOC563753	0	MMP11	659.867	0.385018	842.649	0.526522	0.783086	0.265	TRUE	FALSE
ENSDARG00000063162	ENSDART00000113801	#N/A	0	0		7534.1	0.269463	9618.88	0.281727	0.783262	0.0629	TRUE	FALSE
ENSDARG00000015325	ENSDART00000051541	gbgt1l3	si:ch211-287c22.2	novel protein	GBGT1	562.228	0.328916	717.554	0.317153	0.783534	0.114	TRUE	FALSE
ENSDARG00000020001	ENSDART00000100468	per1a	per1	period homolog 1 (Drosophila)	PER1	309.933	1.53429	395.502	1.64059	0.783645	0.795	TRUE	FALSE
ENSDARG00000042339	ENSDART00000049863	tfec	si:ch211-238e6.5	novel protein similar to vertebrate microphthalmia-associated transcription factor (MITF)	TFEC	270.368	0.217231	344.969	0.161937	0.783746	0.012	TRUE	FALSE
ENSDARG00000008784	ENSDART00000022823	lppr3b	LOC570173	0	LPPR3	296.236	0.181803	377.889	0.26618	0.783923	0.0243	TRUE	FALSE
ENSDARG00000039345	ENSDART00000110814	fam83b	0	N/A	FAM83B	518.581	0.177873	661.119	0.0826905	0.784399	0.00149	TRUE	FALSE
ENSDARG00000018397	ENSDART00000080495	zbtb47a	ZBTB47	zinc finger and BTB domain containing 47 (ZBTB47), mRNA [Source:RefSeq_dna;Acc:NM_145166]	#N/A	191.577	0.257894	244.191	0.442513	0.784538	0.145	TRUE	FALSE
ENSDARG00000041008	ENSDART00000077082	ppp1r14c	0	0	PPP1R14C	709.364	0.212886	903.954	0.251878	0.784735	0.0302	TRUE	FALSE
ENSDARG00000051986	ENSDART00000090681	rab9b	LOC100003363	0	RAB9B	998.258	0.201097	1271.96	0.241726	0.784817	0.0235	TRUE	FALSE
ENSDARG00000009550	ENSDART00000044389	klhl4	0	0	#N/A	839.385	0.193835	1069.38	0.375216	0.784929	0.0754	TRUE	FALSE
ENSDARG00000039935	ENSDART00000104292	pde4cb	si:ch211-255d18.1	novel protein similar to vertebrate phosphodiesterase 4 family , cAMP-specific (phosphodiesterase E3 dunce homolog, Drosophila) (PDE4)	PDE4C	159.538	0.299151	203.241	0.18611	0.78497	0.0495	TRUE	FALSE
ENSDARG00000061735	ENSDART00000078399	0	LOC100001065	0	GZMB	76.41	0.168957	97.313	0.492315	0.785198	0.143	TRUE	FALSE
ENSDARG00000043728	ENSDART00000035067	abhd2a	0	0	ABHD2	2162.16	0.2434	2751.88	0.314077	0.785704	0.067	TRUE	FALSE
ENSDARG00000003397	ENSDART00000106333	phox2bb	0	0	PHOX2B	2031.91	0.712533	2586.07	0.111418	0.785713	0.372	TRUE	FALSE
ENSDARG00000005163	ENSDART00000093232	CR855307.1	CLP1	Pre-mRNA cleavage complex II protein Clp1. [Source:Uniprot/SWISSPROT;Acc:Q92989]	CLP1	462.042	0.142919	587.897	0.145665	0.785923	0.00152	TRUE	FALSE
ENSDARG00000026835	ENSDART00000056663	#N/A	0	0		243.681	0.240021	310.049	0.295305	0.785944	0.0577	TRUE	FALSE
ENSDARG00000053527	ENSDART00000025987	CR352290.3	MYO7B	myosin VIIB [Source:RefSeq_peptide;Acc:NP_001073996]	#N/A	108.82	0.440543	138.395	0.490638	0.7863	0.287	TRUE	FALSE
ENSDARG00000022045	ENSDART00000040427	elavl1	elavl1	ELAV (embryonic lethal, abnormal vision, Drosophila)-like 1 (Hu antigen R)	ELAVL1	762.617	0.150062	969.727	0.131052	0.786424	0.00141	TRUE	FALSE
ENSDARG00000004735	ENSDART00000104278	cck	LOC100007776	0	CCK	110.463	0.313354	140.365	0.337744	0.78697	0.121	TRUE	FALSE
ENSDARG00000024619	ENSDART00000076168	rnf34b	0	0	RNF34	133.62	0.325526	169.719	0.25447	0.787301	0.0908	TRUE	FALSE
ENSDARG00000018854	ENSDART00000016350	pgam1b	zgc:63722	novel protein similar to vertebrate phosphoglycerate mutase family member 4 (PGAM4, zgc:63722)	PGAM1	1203.27	0.621523	1528.17	0.0885938	0.787389	0.302	TRUE	FALSE
ENSDARG00000056122	ENSDART00000066308	ostf1	0	0	OSTF1	2563.83	0.193361	3255.93	0.136079	0.787434	0.0057	TRUE	FALSE
ENSDARG00000093640	ENSDART00000080177	#N/A	Q08CS9_DANRE	LOC553472 protein (Fragment). [Source:Uniprot/SPTREMBL;Acc:Q08CS9]		517.433	0.612449	657.03	0.720251	0.787533	0.482	TRUE	FALSE
ENSDARG00000071375	ENSDART00000005738	slitrk2	LOC794165	0	SLITRK2	597.172	0.199025	758.245	0.212588	0.787571	0.0178	TRUE	FALSE
ENSDARG00000041417	ENSDART00000007827	spra	0	0	SPR	583.37	0.166487	740.72	0.113709	0.787572	0.00183	TRUE	FALSE
ENSDARG00000006896	ENSDART00000100438	rab38b	RAB38 (1 of 2)	Ras-related protein Rab-38 (Antigen NY-MEL-1). [Source:Uniprot/SWISSPROT;Acc:P57729]	RAB38	170.608	0.180339	216.543	0.206557	0.787871	0.0123	TRUE	FALSE
ENSDARG00000058551	ENSDART00000103187	#N/A	col6a2	Hypothetical protein (Fragment). [Source:Uniprot/SPTREMBL;Acc:A3KNX1]		5365.35	0.303926	6809.49	0.258441	0.787921	0.0794	TRUE	FALSE
ENSDARG00000035985	ENSDART00000045792	rbm24b	zgc:136803	hypothetical protein LOC562236 [Source:RefSeq_peptide;Acc:NP_001035014]	RBM24	2983.89	0.336157	3786.4	0.198993	0.788055	0.0798	TRUE	FALSE
ENSDARG00000036144	ENSDART00000086511	rpusd2	LOC565088	0	RPUSD2	258.632	0.29417	328.033	0.114317	0.788433	0.0361	TRUE	FALSE
ENSDARG00000043732	ENSDART00000086610	abcg4a	abcg4	novel protein similar to vertebrate ATP-binding cassette, sub-family G (WHITE), member 1 (ABCG1)	ABCG4	427.058	0.385321	541.559	0.343301	0.788572	0.177	TRUE	FALSE
ENSDARG00000070125	ENSDART00000054007	slc8a4b	LOC557499	0	#N/A	126.146	0.396186	159.963	0.61819	0.788595	0.34	TRUE	FALSE
ENSDARG00000070680	ENSDART00000054761	NOL4 (1 of 2)	0	0	NOL4	763.441	0.233967	967.953	0.326391	0.788717	0.0724	TRUE	FALSE
ENSDARG00000046148	ENSDART00000092048	GPR139	LOC798482	0	GPR139	130.56	0.301805	165.526	0.265175	0.788758	0.0822	TRUE	FALSE
ENSDARG00000069415	ENSDART00000098434	#N/A	si:dkey-229d2.4	novel protein similar to vertebrate major facilitator superfamily domain containing 3 (MFSD3)		219.128	0.309245	277.788	0.193467	0.788832	0.0619	TRUE	FALSE
ENSDARG00000005642	ENSDART00000059052	#N/A	LOC568925	0		997.889	0.136841	1264.81	0.210617	0.788963	0.00634	TRUE	FALSE
ENSDARG00000071560	ENSDART00000103043	nsfa	nsf	novel protein similar to vertebrate N-ethylmaleimide-sensitive factor (NSF)	NSF	113.954	0.272287	144.393	0.269933	0.789193	0.0673	TRUE	FALSE
ENSDARG00000011042	ENSDART00000100039	PCYOX1L (1 of 2)	LOC572385	0	PCYOX1L	744.335	0.136283	942.986	0.160337	0.789338	0.00206	TRUE	FALSE
ENSDARG00000062359	ENSDART00000048893	pcbp3	zgc:109966	novel protein similar to vertebrate poly(rC) binding protein 3 (PCBP3, zgc:109966)	PCBP3	129.191	0.479458	163.611	0.300885	0.789623	0.236	TRUE	FALSE
ENSDARG00000032482	ENSDART00000111526	CABZ01059291.1	LOC566746	0	#N/A	43.038	0.163772	54.496	0.490758	0.789746	0.151	TRUE	FALSE
ENSDARG00000071010	ENSDART00000041026	qrfpra	GPR103 (2 of 2)	Orexigenic neuropeptide QRFP receptor (G-protein coupled receptor 103) (SP9155) (AQ27). [Source:Uniprot/SWISSPROT;Acc:Q96P65]	QRFPR	78.466	0.21522	99.337	0.323381	0.789897	0.0645	TRUE	FALSE
ENSDARG00000035309	ENSDART00000083416	gabrd	GABRD	Gamma-aminobutyric-acid receptor subunit delta precursor (GABA(A) receptor subunit delta). [Source:Uniprot/SWISSPROT;Acc:O14764]	GABRD	215.336	0.282496	272.607	0.303605	0.789914	0.0893	TRUE	FALSE
ENSDARG00000055759	ENSDART00000030448	vsx2	chx10	ceh-10 homeodomain containing homolog (C.elegans)	VSX2	517.531	0.399333	654.666	0.298968	0.790527	0.172	TRUE	FALSE
ENSDARG00000075959	ENSDART00000006240	#N/A	0	0		55.523	0.39827	70.197	0.319661	0.79096	0.181	TRUE	FALSE
ENSDARG00000052888	ENSDART00000075982	ankrd55	LOC100006755	0	ANKRD55	180.368	0.210373	227.825	0.163931	0.791695	0.0137	TRUE	FALSE
ENSDARG00000056725	ENSDART00000098181	#N/A	zgc:91858	novel protein similar to human tetraspanin 13 (TSPAN13, zgc:91858)		79.283	0.456852	100.131	0.195906	0.791793	0.186	TRUE	FALSE
ENSDARG00000006120	ENSDART00000103405	gch1	GCH1	GTP cyclohydrolase I (EC 3.5.4.16) (GTP-CH-I). [Source:Uniprot/SWISSPROT;Acc:P30793]	GCH1	331.397	0.359693	418.514	0.150908	0.791842	0.0901	TRUE	FALSE
ENSDARG00000059029	ENSDART00000015712	znf710a	0	0	ZNF710	1713.8	0.156331	2163.02	0.148443	0.792318	0.0031	TRUE	FALSE
ENSDARG00000074599	ENSDART00000063644	dph3	0	0	DPH3	173.409	0.190968	218.787	0.201723	0.792593	0.0158	TRUE	FALSE
ENSDARG00000077463	ENSDART00000110783	chfr	si:dkey-69h6.7	novel protein similar to vertebrate checkpoint with forkhead and ring finger domains (CHFR)	CHFR	4017.52	0.214515	5068.48	0.334581	0.792647	0.0735	TRUE	FALSE
ENSDARG00000007996	ENSDART00000066858	#N/A	zgc:85973	novel protein (zgc:85973)		289.599	0.126698	365.347	0.349795	0.792668	0.0508	TRUE	FALSE
ENSDARG00000068030	ENSDART00000104089	enpp2	0	0	ENPP2	279.638	0.268682	352.76	0.369351	0.792715	0.123	TRUE	FALSE
ENSDARG00000073864	ENSDART00000093312	celf5a	si:ch211-202d4.1	Novel protein similar to vertebrate trinucleotide repeat containing 4 (TNRC4) (Fragment). [Source:Uniprot/SPTREMBL;Acc:Q1LXU8]	CELF5	3329.01	0.133943	4199.28	0.229124	0.792758	0.00991	TRUE	FALSE
ENSDARG00000010246	ENSDART00000078526	0	si:dkey-12h9.6	novel protein	#N/A	624.455	0.135069	787.563	0.333429	0.792895	0.0452	TRUE	FALSE
ENSDARG00000021987	ENSDART00000056080	sulf1	0	0	SULF1	1445.19	0.222976	1822.44	0.261849	0.793001	0.0448	TRUE	FALSE
ENSDARG00000033296	ENSDART00000019706	phc2b	0	0	PHC2	2339.91	0.127862	2950.68	0.294177	0.793009	0.0269	TRUE	FALSE
ENSDARG00000060521	ENSDART00000004034	hpca	0	0	HPCA	1489.04	0.139939	1877.67	0.217248	0.793027	0.00872	TRUE	FALSE
ENSDARG00000026875	ENSDART00000053426	pfn2l	0	0	PFN2	6478.85	0.121897	8166.03	0.161604	0.79339	0.00169	TRUE	FALSE
ENSDARG00000069867	ENSDART00000041820	lingo1a	LOC564943	0	LINGO1	703.828	0.285699	887.06	0.361036	0.793439	0.129	TRUE	FALSE
ENSDARG00000054446	ENSDART00000000002	#N/A	si:busm1-228j01.5	novel protein similar to MHC class II alpha chain precursor		99.561	0.187674	125.477	0.324173	0.79346	0.0583	TRUE	FALSE
ENSDARG00000046030	ENSDART00000106534	scn4aa	scn4aa	sodium channel, voltage-gated, type IV, alpha, a	SCN4A	55.899	0.190728	70.432	0.298767	0.793659	0.0477	TRUE	FALSE
ENSDARG00000078253	ENSDART00000110760	#N/A	0	0		3417.88	0.361219	4306.37	0.140247	0.793679	0.0917	TRUE	FALSE
ENSDARG00000052438	ENSDART00000038767	mybbp1a	0	0	MYBBP1A	4323.23	0.183857	5446.98	0.0993209	0.793693	0.00338	TRUE	FALSE
ENSDARG00000008423	ENSDART00000090767	0	LOC795702	0	#N/A	263.573	0.543236	332.016	0.924195	0.793856	0.549	TRUE	FALSE
ENSDARG00000062168	ENSDART00000055537	socs1a	zgc:91868	novel protein similar to H.Sapiens SOCS1, suppressor of cytokine signaling 1 (SOCS1, zgc:91868)	SOCS1	59.192	0.28227	74.541	0.403425	0.794086	0.155	TRUE	FALSE
ENSDARG00000004836	ENSDART00000091519	PGAP3	LOC100006352	0	PGAP3	800.611	0.288067	1008.01	0.219678	0.79425	0.0646	TRUE	FALSE
ENSDARG00000027141	ENSDART00000048365	SYT6 (1 of 2)	LOC562928	0	SYT6	254.987	0.396937	320.885	0.246213	0.794637	0.157	TRUE	FALSE
ENSDARG00000008884	ENSDART00000061616	tal2	0	0	TAL2	266.215	0.193188	334.955	0.245623	0.794778	0.0295	TRUE	FALSE
ENSDARG00000069159	ENSDART00000084989	gnb1b	0	0	#N/A	7698.5	0.142451	9683.11	0.166481	0.795044	0.00352	TRUE	FALSE
ENSDARG00000035532	ENSDART00000014766	casp8l2	casp8l2	0	#N/A	151.266	0.316853	190.26	0.28965	0.795049	0.115	TRUE	FALSE
ENSDARG00000030267	ENSDART00000018498	helz2	XR_029523.1	hypothetical LOC562461 (LOC562461), mRNA [Source:RefSeq_dna;Acc:XR_029523]	HELZ2	46.824	0.310719	58.89	0.538815	0.79511	0.266	TRUE	FALSE
ENSDARG00000079193	ENSDART00000005431	psmd8	zgc:86762	novel protein (zgc:86762)	PSMD8	1218.29	0.284471	1532.02	0.167323	0.795219	0.0481	TRUE	FALSE
ENSDARG00000053453	ENSDART00000061186	col4a4	LOC562554	0	COL4A4	414.868	0.544312	521.53	0.653709	0.795483	0.448	TRUE	FALSE
ENSDARG00000028071	ENSDART00000065422	#N/A	0	0		1697.5	0.158444	2133.74	0.138941	0.795551	0.00311	TRUE	FALSE
ENSDARG00000063535	ENSDART00000018532	triap1	0	0	TRIAP1	192.359	0.200828	241.782	0.192369	0.795589	0.0183	TRUE	FALSE
ENSDARG00000058263	ENSDART00000075587	#N/A	zgc:110104	novel protein similar to human D4, zinc and double PHD fingers family 1 (DPF1, zgc:110104)		703.82	0.360545	884.573	0.378118	0.795661	0.196	TRUE	FALSE
ENSDARG00000032761	ENSDART00000074058	0	LOC561939	0	SLC25A41	1910.88	0.188203	2401.57	0.309127	0.795682	0.0539	TRUE	FALSE
ENSDARG00000076799	ENSDART00000026866	cox4i1	cox4i1	cytochrome c oxidase subunit IV isoform 1	COX4I1	7340.3	0.147959	9222.9	0.103841	0.795878	0.00107	TRUE	FALSE
ENSDARG00000045301	ENSDART00000010918	agt	agt	angiotensinogen	AGT	185.809	0.314659	233.407	0.227898	0.796073	0.0879	TRUE	FALSE
ENSDARG00000071347	ENSDART00000065288	pcyt1ba	0	0	PCYT1B	441.704	0.248992	554.791	0.144352	0.796163	0.0261	TRUE	FALSE
ENSDARG00000078902	ENSDART00000031265	rtn4r	rtn4r	reticulon 4 receptor	RTN4R	355.079	0.162464	445.876	0.0804932	0.796363	0.0013	TRUE	FALSE
ENSDARG00000013647	ENSDART00000026378	slc25a6	LOC566370	0	#N/A	152.928	0.258363	192.024	0.45437	0.7964	0.181	TRUE	FALSE
ENSDARG00000016765	ENSDART00000111731	fam57ba	0	0	FAM57B	4353.79	0.234303	5462.31	0.0567434	0.79706	0.0115	TRUE	FALSE
ENSDARG00000060534	ENSDART00000093068	0	0	0	RBM3	13481.4	0.176645	16909.9	0.120275	0.797247	0.00415	TRUE	FALSE
ENSDARG00000068094	ENSDART00000064001	0	0	0	#N/A	462.728	0.156613	580.406	0.180751	0.797249	0.00705	TRUE	FALSE
ENSDARG00000058470	ENSDART00000053916	MTNR1A (2 of 2)	LOC565718	0	MTNR1A	35.153	0.24879	44.076	0.269746	0.797554	0.0662	TRUE	FALSE
ENSDARG00000029036	ENSDART00000075782	slc7a10a	LOC567420	0	SLC7A10	613.545	0.0773897	769.125	0.231613	0.797718	0.00586	TRUE	FALSE
ENSDARG00000061952	ENSDART00000109812	SI:CH211-14A17.13	si:ch211-14a17.13	novel protein similar to proteasomess	PSMB11	30.848	0.1506	38.657	0.214789	0.797993	0.0119	TRUE	FALSE
ENSDARG00000032985	ENSDART00000065880	uck1	0	0	UCK1	464.178	0.128233	581.428	0.248194	0.798341	0.0156	TRUE	FALSE
ENSDARG00000010290	ENSDART00000056319	cox6c	si:ch211-239j9.2	novel protein similar to human and mouse cytochrome c oxidase, subunit VIc (COX6C)	COX6C	4682.68	0.268958	5863.88	0.213812	0.798564	0.0569	TRUE	FALSE
ENSDARG00000008623	ENSDART00000028957	#N/A	si:ch211-206a7.2	novel protein containing a fork head domain		103.223	0.132676	129.198	0.217707	0.798952	0.00971	TRUE	FALSE
ENSDARG00000042948	ENSDART00000044678	CABZ01072856.1	LOC572480	0	GABRA2	1853.25	0.184287	2319.54	0.135192	0.798973	0.00684	TRUE	FALSE
ENSDARG00000058371	ENSDART00000083421	cpt1b	cpt1al	novel protein similar to vertebrate carnitine palmitoyltransferase 1A (liver) (CPT1A)	CPT1B	3301.98	0.314239	4132.57	0.347438	0.799012	0.153	TRUE	FALSE
ENSDARG00000042027	ENSDART00000102430	tmem41aa	0	0	TMEM41A	599.141	0.201856	749.717	0.238302	0.799156	0.0338	TRUE	FALSE
ENSDARG00000090268	ENSDART00000059756	ralba	0	0	RALB	779.952	0.148964	975.951	0.166169	0.799171	0.00479	TRUE	FALSE
ENSDARG00000068940	ENSDART00000077661	try	try	trypsin	PRSS1	254.536	0.292953	318.463	0.493876	0.799264	0.237	TRUE	FALSE
ENSDARG00000077357	ENSDART00000098924	0	0	0	#N/A	70.439	0.286979	88.129	0.240911	0.799272	0.0794	TRUE	FALSE
ENSDARG00000026035	ENSDART00000091923	SLC4A10 (2 of 2)	SLC4A10 (1 of 2)	Sodium-driven chloride bicarbonate exchanger (Solute carrier family 4 member 10). [Source:Uniprot/SWISSPROT;Acc:Q6U841]	SLC4A10	684.975	0.347345	856.921	0.422148	0.799344	0.223	TRUE	FALSE
ENSDARG00000071691	ENSDART00000049992	syt9b	zgc:91875	novel protein (zgc:91875)	SYT9	83.066	0.234676	103.909	0.271067	0.799411	0.0619	TRUE	FALSE
ENSDARG00000068265	ENSDART00000005105	psme1	0	0	PSME1	71.242	0.24591	89.103	0.304677	0.799547	0.0847	TRUE	FALSE
ENSDARG00000068732	ENSDART00000019646	mcoln1a	mcoln1	mucolipin 1	MCOLN1	177.006	0.288202	221.355	0.215598	0.799648	0.0706	TRUE	FALSE
ENSDARG00000056557	ENSDART00000108790	#N/A	LOC100006770	0		1707.83	0.221249	2135.56	0.428354	0.799711	0.151	TRUE	FALSE
ENSDARG00000058356	ENSDART00000084952	WASF1	si:dkeyp-88f5.5	novel protein similar to vertebrate WAS protein family, member 1 (WASF1)	WASF1	4473.61	0.173457	5593.54	0.14034	0.799782	0.00572	TRUE	FALSE
ENSDARG00000006242	ENSDART00000090221	cdc42ep1b	0	0	CDC42EP5	2713.02	0.15512	3391.42	0.121196	0.799966	0.00239	TRUE	FALSE
ENSDARG00000053869	ENSDART00000078480	dcst1	0	0	DCST1	51.028	0.29498	63.785	0.413433	0.8	0.184	TRUE	FALSE
ENSDARG00000010481	ENSDART00000063096	sypa	sypa	Novel protein similar to vertebrate synaptophysin (SYP) (Fragment). [Source:Uniprot/SPTREMBL;Acc:Q6ZM74]	SYP	3008.79	0.227461	3760.52	0.348484	0.800101	0.101	TRUE	FALSE
ENSDARG00000055722	ENSDART00000057867	sfxn3	0	0	SFXN3	839.953	0.152787	1049.57	0.122948	0.800281	0.00233	TRUE	FALSE
ENSDARG00000055566	ENSDART00000024248	#N/A	0	0		136.332	0.209393	170.336	0.208598	0.800371	0.0285	TRUE	FALSE
ENSDARG00000053878	ENSDART00000088360	#N/A	si:dkey-153k10.11	novel protein		1506.87	0.199272	1881.97	0.277395	0.80069	0.0495	TRUE	FALSE
ENSDARG00000014804	ENSDART00000065287	#N/A	0	0		110.561	0.290747	137.995	0.243484	0.801196	0.0863	TRUE	FALSE
ENSDARG00000045359	ENSDART00000073843	rspo4	RSPO4	R-spondin-4 precursor (Roof plate-specific spondin-4) (hRspo4). [Source:Uniprot/SWISSPROT;Acc:Q2I0M5]	RSPO4	58.741	0.466751	73.307	0.427272	0.801301	0.317	TRUE	FALSE
ENSDARG00000002600	ENSDART00000102744	mical3b	si:dkey-153k10.12	novel protein	MICAL1	309.776	0.139264	386.539	0.161415	0.801409	0.00371	TRUE	FALSE
ENSDARG00000030871	ENSDART00000019463	#N/A	dlx2a	distal-less homeobox gene 2a		1415.92	0.269747	1766.24	0.251621	0.801659	0.0766	TRUE	FALSE
ENSDARG00000070586	ENSDART00000077129	bsk146	bsk146	brain specific kinase 146 (bsk146), mRNA [Source:RefSeq_dna;Acc:NM_212841]	#N/A	166.905	0.59152	208.164	0.292983	0.801796	0.36	TRUE	FALSE
ENSDARG00000062986	ENSDART00000062338	si:dkey-11e23.4	si:dkey-11e23.4	novel protein similar to vertebrate acyl-CoA thioesterase family.	ACOT2	535.32	0.151788	667.596	0.101709	0.801862	0.00157	TRUE	FALSE
ENSDARG00000053375	ENSDART00000080671	eif1axb	0	0	EIF1AY	867.466	0.104525	1081.42	0.190554	0.802156	0.00357	TRUE	FALSE
ENSDARG00000053020	ENSDART00000023831	cry5	0	0	#N/A	491.457	0.172738	612.55	0.295041	0.802313	0.0491	TRUE	FALSE
ENSDARG00000068978	ENSDART00000110290	unc13d	0	0	UNC13D	123.642	0.255968	154.105	0.280763	0.802323	0.083	TRUE	FALSE
ENSDARG00000055174	ENSDART00000097822	atp1b2b	atp1b2b	ATPase, Na+/K+ transporting, beta 2b polypeptide	ATP1B2	202.85	0.331627	252.794	0.403614	0.802432	0.209	TRUE	FALSE
ENSDARG00000042732	ENSDART00000080963	dnajc5b	LOC571681	0	DNAJC5B	60.056	0.328588	74.83	0.327568	0.802566	0.16	TRUE	FALSE
ENSDARG00000030602	ENSDART00000024304	per3	per3	period homolog 3 (Drosophila)	PER3	1766.54	0.722058	2200.82	0.836769	0.802674	0.596	TRUE	FALSE
ENSDARG00000074471	ENSDART00000026180	fabp7a	0	0	FABP7	1914.88	0.0896747	2385.53	0.223069	0.802708	0.00666	TRUE	FALSE
ENSDARG00000030440	ENSDART00000065104	TMEM185B	0	0	TMEM185B	116.845	0.150141	145.512	0.177588	0.802992	0.00713	TRUE	FALSE
ENSDARG00000039253	ENSDART00000103124	p4hb	psmb3	novel protein similar to vertebrate procollagen-proline, 2-oxoglutarate 4-dioxygenase (proline 4-hydroxylase), beta polypeptide (protein disulfide isomerase; thyroid hormone binding protein p55) (P4HB)	P4HB	9704.55	0.147479	12084.1	0.188505	0.803087	0.00827	TRUE	FALSE
ENSDARG00000012892	ENSDART00000079856	si:dkey-236a14.13	0	0	#N/A	279.237	0.436377	347.686	0.425285	0.80313	0.299	TRUE	FALSE
ENSDARG00000015918	ENSDART00000087241	lss	0	0	LSS	152.12	0.221294	189.341	0.353844	0.803418	0.108	TRUE	FALSE
ENSDARG00000038785	ENSDART00000113299	zgc:110843	0	0	#N/A	554.833	0.245775	690.554	0.412152	0.803461	0.161	TRUE	FALSE
ENSDARG00000015890	ENSDART00000052332	penkb	penk	proenkephalin	PENK	112.334	0.268854	139.793	0.268524	0.803574	0.0873	TRUE	FALSE
ENSDARG00000018178	ENSDART00000088083	#N/A	A3KNR9_DANRE	Hypothetical protein (Fragment). [Source:Uniprot/SPTREMBL;Acc:A3KNR9]		1255.36	0.183818	1562.11	0.23389	0.803633	0.0295	TRUE	FALSE
ENSDARG00000076556	ENSDART00000090596	fgf12b	0	0	FGF12	3832.94	0.205502	4768.42	0.246607	0.803818	0.0429	TRUE	FALSE
ENSDARG00000020377	ENSDART00000077950	gpr61	LOC571338	0	GPR61	963.967	0.107712	1199.05	0.147372	0.803941	0.00115	TRUE	FALSE
ENSDARG00000018809	ENSDART00000057553	ch25hl1.1	si:dkey-24l11.8	novel protein similar to vertebrate cholesterol 25-hydroxylase (CH25H)	#N/A	4503.68	0.548404	5601.07	0.610802	0.804074	0.458	TRUE	FALSE
ENSDARG00000070433	ENSDART00000057124	tefa	tef	thyrotroph embryonic factor	TEF	762.338	0.39203	947.936	0.551128	0.804208	0.345	TRUE	FALSE
ENSDARG00000026834	ENSDART00000113474	#N/A	si:dkey-266j7.1	novel protein similar to H.sapiens PCLO, piccolo (presynaptic cytomatrix protein) (PCLO)		1309.91	0.305361	1628.4	0.252765	0.804417	0.108	TRUE	FALSE
ENSDARG00000057273	ENSDART00000063703	si:dkey-71h2.2	si:dkey-71h2.2	novel protein containing a phosphotyrosine interaction domain (PTB/PID)	#N/A	838.01	0.302622	1041.62	0.349593	0.804529	0.159	TRUE	FALSE
ENSDARG00000023445	ENSDART00000079541	tmem56a	LOC571836	0	TMEM56	786.571	0.132453	977.601	0.149638	0.804593	0.00269	TRUE	FALSE
ENSDARG00000075606	ENSDART00000041905	zdhhc23a	si:ch211-137i24.2	novel protein containing a DHHC zinc finger domain	ZDHHC23	942.364	0.39082	1171.2	0.378864	0.804613	0.244	TRUE	FALSE
ENSDARG00000061379	ENSDART00000101130	#N/A	0	0		2344.75	0.171272	2914.04	0.121458	0.804637	0.00482	TRUE	FALSE
ENSDARG00000009740	ENSDART00000006038	shisa4	zgc:110683	novel protein similar to vertebrate transmembrane protein 58 (TMEM58, zgc:110683)	SHISA4	650.912	0.213098	808.915	0.147641	0.804673	0.0185	TRUE	FALSE
ENSDARG00000068019	ENSDART00000091664	apc2	APC2	adenomatosis polyposis coli 2 [Source:RefSeq_peptide;Acc:NP_005874]	#N/A	1336.72	0.346826	1661.11	0.289074	0.804711	0.159	TRUE	FALSE
ENSDARG00000004706	ENSDART00000088654	zpld1a	ZPLD1 (1 of 6)	zona pellucida-like domain containing 1 [Source:RefSeq_peptide;Acc:NP_778226]	ZPLD1	38.218	0.213145	47.486	0.324952	0.804827	0.0874	TRUE	FALSE
ENSDARG00000091385	ENSDART00000109058	#N/A	zgc:112304	novel protein similar to vertebrate integrin, beta-like 1 (with EGF-like repeat domains) (ITGBL1, zgc:112304)		1458.58	0.473993	1812.19	0.537599	0.804871	0.386	TRUE	FALSE
ENSDARG00000019532	ENSDART00000056671	brinp2	0	0	BRINP2	259.119	0.181552	321.867	0.40838	0.80505	0.129	TRUE	FALSE
ENSDARG00000042141	ENSDART00000114817	#N/A	0	0		111.727	0.541661	138.766	0.301754	0.805147	0.334	TRUE	FALSE
ENSDARG00000060796	ENSDART00000016230	plxna4	plxna4	plexin A4	PLXNA4	5168.71	0.222713	6419.38	0.119585	0.805173	0.0176	TRUE	FALSE
ENSDARG00000001129	ENSDART00000003130	#N/A	0	0		649.692	0.616539	806.686	0.132912	0.805384	0.357	TRUE	FALSE
ENSDARG00000016160	ENSDART00000049974	abcc12	ABCC11	ATP-binding cassette transporter sub-family C member 11 (Multidrug resistance-associated protein 8). [Source:Uniprot/SWISSPROT;Acc:Q96J66]	ABCC12	84.46	0.164213	104.858	0.373326	0.80547	0.0971	TRUE	FALSE
ENSDARG00000005629	ENSDART00000105148	hs6st3a	LOC792524	0	#N/A	93.691	0.286546	116.316	0.300447	0.805487	0.121	TRUE	FALSE
ENSDARG00000035609	ENSDART00000019508	csrp2	zgc:77740	novel protein (zgc:77740)	CSRP2	1719.26	0.142204	2134.39	0.141195	0.805505	0.00306	TRUE	FALSE
ENSDARG00000022218	ENSDART00000016607	rgs5b	0	0	RGS16	79.244	0.219542	98.377	0.204869	0.805513	0.0361	TRUE	FALSE
ENSDARG00000004692	ENSDART00000054801	b4galt1	0	0	B4GALT1	2590.84	0.335586	3215.95	0.377216	0.805622	0.204	TRUE	FALSE
ENSDARG00000060260	ENSDART00000063721	slc8a2b	si:dkeyp-109h9.1	novel protein similar to vertebrate solute carrier family 8 (sodium-calcium exchanger), member 2 (SLC8A2)	SLC8A2	1352.08	0.138428	1678.3	0.172868	0.805623	0.00554	TRUE	FALSE
ENSDARG00000070016	ENSDART00000103640	hey1	hey1	hairy/enhancer-of-split related with YRPW motif 1	HEY1	2370.15	0.140759	2941.78	0.169631	0.805685	0.00549	TRUE	FALSE
ENSDARG00000043586	ENSDART00000042694	mapre3b	zgc:91952	hypothetical protein LOC431717 [Source:RefSeq_peptide;Acc:NP_001002170]	MAPRE3	3277.92	0.387566	4068.26	0.125561	0.805732	0.136	TRUE	FALSE
ENSDARG00000036869	ENSDART00000046091	palmdb	0	Palmdelphin (Paralemnin-like protein). [Source:Uniprot/SWISSPROT;Acc:Q9NP74]	PALMD	394.365	0.450203	489.449	0.176606	0.805733	0.211	TRUE	FALSE
ENSDARG00000043360	ENSDART00000062854	nfe2l2a	0	0	NFE2L2	1538.83	0.253238	1909.73	0.435924	0.805784	0.19	TRUE	FALSE
ENSDARG00000075512	ENSDART00000078838	rab3aa	zgc:92276	novel protein similar to vertebrate RAB3A, member RAS oncogene family (RAB3A, zgc:92276)	RAB3A	217.231	0.220728	269.433	0.225808	0.806252	0.0446	TRUE	FALSE
ENSDARG00000039310	ENSDART00000012307	#N/A	0	0		3689.09	0.641006	4574.91	0.130974	0.806375	0.38	TRUE	FALSE
ENSDARG00000015891	ENSDART00000082151	uqcrh	0	0	UQCRH	4105.6	0.306876	5090.39	0.189902	0.80654	0.0861	TRUE	FALSE
ENSDARG00000053956	ENSDART00000004548	barhl1b	barhl1.1	BarH-like 1.1. [Source:Uniprot/SPTREMBL;Acc:A2CEG4]	#N/A	978.23	0.130565	1212.79	0.274167	0.806593	0.0306	TRUE	FALSE
ENSDARG00000077500	ENSDART00000103775	0	PAK6 (1 of 2)	Serine/threonine-protein kinase PAK 6 (EC 2.7.11.1) (p21-activated kinase 6) (PAK-6) (PAK-5). [Source:Uniprot/SWISSPROT;Acc:Q9NQU5]	PAK6	712.387	0.201274	882.983	0.260696	0.806796	0.0501	TRUE	FALSE
ENSDARG00000061143	ENSDART00000099381	zgc:162184	0	0	CAPN13	217.903	0.218833	270.043	0.429604	0.80692	0.169	TRUE	FALSE
ENSDARG00000070331	ENSDART00000028410	cd226	0	0	CD226	38.909	0.237107	48.206	0.363474	0.80714	0.131	TRUE	FALSE
ENSDARG00000057691	ENSDART00000025562	cdh18	0	0	CDH18	529.821	0.130085	656.35	0.181005	0.807223	0.00586	TRUE	FALSE
ENSDARG00000069795	ENSDART00000042974	slc1a8b	LOC564474	0	#N/A	35.552	0.17802	44.036	0.243184	0.807339	0.0339	TRUE	FALSE
ENSDARG00000061186	ENSDART00000114917	#N/A	si:ch211-234e14.3	novel protein		515.8	0.195014	638.855	0.150903	0.807382	0.0145	TRUE	FALSE
ENSDARG00000021805	ENSDART00000057224	CABZ01031754.1	0	0	#N/A	33.436	0.236823	41.412	0.430484	0.807399	0.181	TRUE	FALSE
ENSDARG00000014506	ENSDART00000098439	ube2d4	0	0	UBE2D4	1445.88	0.179188	1790.31	0.117222	0.807616	0.00643	TRUE	FALSE
ENSDARG00000095866	ENSDART00000078843	SLC22A7 (3 of 5)	LOC100000058	0	SLC22A7	32.441	0.169381	40.165	0.304514	0.807693	0.0595	TRUE	FALSE
ENSDARG00000011545	ENSDART00000088875	mylk4b	si:ch211-231n5.1	novel kinase domain containing protein	MYLK4	1286.82	0.489638	1593.18	0.594759	0.807706	0.431	TRUE	FALSE
ENSDARG00000035905	ENSDART00000028603	asic1b	0	0	ASIC3	593.749	0.266235	735.029	0.111945	0.80779	0.0389	TRUE	FALSE
ENSDARG00000034503	ENSDART00000078401	tmem161b	zgc:63626	novel protein (zgc:63626)	TMEM161B	884.19	0.161519	1094.53	0.114911	0.807823	0.00365	TRUE	FALSE
ENSDARG00000004621	ENSDART00000112557	#N/A	zgc:165555	hypothetical protein LOC100004395 [Source:RefSeq_peptide;Acc:NP_001092231]		12129.5	0.19293	15015	0.10164	0.807825	0.00778	TRUE	FALSE
ENSDARG00000014704	ENSDART00000100467	#N/A	si:ch211-162i19.2	novel protein		832.36	0.241043	1030.16	0.219592	0.807992	0.0551	TRUE	FALSE
ENSDARG00000027082	ENSDART00000105427	mif	0	0	MIF	219.767	0.206598	271.972	0.182668	0.80805	0.026	TRUE	FALSE
ENSDARG00000036063	ENSDART00000101205	phkg1b	zgc:110610	novel protein similar to vertebrate phosphorylase kinase, gamma 2 (testis) (PHKG2, zgc:110610)	PHKG1	2551.22	0.44502	3156.39	0.467631	0.808273	0.344	TRUE	FALSE
ENSDARG00000015176	ENSDART00000090483	cplx3a	LOC556533	0	CPLX3	197.57	0.359031	244.412	0.342484	0.808348	0.209	TRUE	FALSE
ENSDARG00000069420	ENSDART00000102227	tspan14	0	0	TSPAN14	77.81	0.272496	96.246	0.403742	0.808449	0.185	TRUE	FALSE
ENSDARG00000019328	ENSDART00000105809	tfr1b	0	0	TFRC	958.289	0.215655	1185.31	0.185776	0.808471	0.0312	TRUE	FALSE
ENSDARG00000060809	ENSDART00000014939	comta	zgc:114157	novel protein similar to vertebrate catechol-O-methyltransferase (COMT)	COMT	481.812	0.132894	595.927	0.137854	0.808508	0.00241	TRUE	FALSE
ENSDARG00000053953	ENSDART00000078508	fgf22	fgf22	novel protein similar to vertebrate fibroblast growth factor 10 (FGF10)	FGF22	141.282	0.424909	174.712	0.215304	0.808657	0.208	TRUE	FALSE
ENSDARG00000037919	ENSDART00000067530	#N/A	zgc:136569	novel protein similar to vertebrate solute carrier family 6 (neurotransmitter transporter, glycine), member 1 (SLC6A1, zgc:136569)		241.774	0.24236	298.911	0.205554	0.808849	0.0515	TRUE	FALSE
ENSDARG00000006636	ENSDART00000090790	cadm2b	si:ch211-220p9.1	novel protein similar to vertebrate immunoglobulin superfamily, member 4D (IGSF4D)	CADM2	249.968	0.154544	309.037	0.377553	0.808861	0.103	TRUE	FALSE
ENSDARG00000011370	ENSDART00000083388	tmem98	0	0	TMEM98	505.626	0.151314	625.099	0.127579	0.808873	0.00353	TRUE	FALSE
ENSDARG00000020311	ENSDART00000055038	rybpa	0	0	RYBP	545.807	0.0837476	674.622	0.279949	0.809056	0.0249	TRUE	FALSE
ENSDARG00000062900	ENSDART00000040557	0	zgc:101840	novel protein similar to vertebrate cysteine-rich protein 2 (CRIP2)	#N/A	775.259	0.162537	958.111	0.0906399	0.809154	0.00269	TRUE	FALSE
ENSDARG00000033789	ENSDART00000113171	nlgn1	0	0	NLGN1	590.109	0.148101	729.156	0.15785	0.809304	0.00591	TRUE	FALSE
ENSDARG00000069171	ENSDART00000032389	plekhf2	plekhf2	pleckstrin homology domain containing, family F (with FYVE domain) member 2	PLEKHF2	3363.51	0.163273	4154.69	0.129022	0.809569	0.00527	TRUE	FALSE
ENSDARG00000035132	ENSDART00000052662	hoxa13b	0	0	HOXA13	423.809	0.235925	523.411	0.272883	0.809706	0.0791	TRUE	FALSE
ENSDARG00000009922	ENSDART00000025224	lrba	mab21l2	mab-21-like 2	LRBA	5841.99	0.178336	7213.09	0.364065	0.809915	0.106	TRUE	FALSE
ENSDARG00000088051	ENSDART00000076996	si:ch211-244e12.7	0	0	#N/A	40.178	0.30987	49.6	0.400247	0.81004	0.213	TRUE	FALSE
ENSDARG00000001127	ENSDART00000003665	ucmab	0	0	UCMA	996.946	0.27823	1230.67	0.468258	0.810086	0.242	TRUE	FALSE
ENSDARG00000038863	ENSDART00000046077	adssl1	zgc:85738	novel protein similar to vertebrate adenylosuccinate synthase like 1 (ADSSL1, zgc:85738)	ADSSL1	14167.3	0.225278	17485.9	0.231925	0.810211	0.0542	TRUE	FALSE
ENSDARG00000014963	ENSDART00000019762	prpf4ba	0	0	PRPF4B	2720.97	0.197118	3357.67	0.0911723	0.810375	0.00866	TRUE	FALSE
ENSDARG00000069314	ENSDART00000067593	0	0	0	LCNL1	45.476	0.31659	56.11	0.598856	0.810479	0.355	TRUE	FALSE
ENSDARG00000018524	ENSDART00000083229	mblac2	LOC563823	0	MBLAC2	386.725	0.0706258	477.102	0.1677	0.810571	0.00121	TRUE	FALSE
ENSDARG00000031100	ENSDART00000102387	#N/A	0	0		2670.52	0.185926	3294.47	0.137593	0.810607	0.0113	TRUE	FALSE
ENSDARG00000075410	ENSDART00000090059	mtus2	LOC556195	0	MTUS2	4028.69	0.161077	4968.03	0.291442	0.810923	0.0534	TRUE	FALSE
ENSDARG00000006307	ENSDART00000042683	cadpsb	0	0	CADPS	1252.09	0.244252	1543.77	0.152139	0.811058	0.0387	TRUE	FALSE
ENSDARG00000063145	ENSDART00000076275	#N/A	gpr126	novel protein similar to human G protein-coupled receptor 126 (GPR126)		245.798	0.135434	303.013	0.296034	0.81118	0.047	TRUE	FALSE
ENSDARG00000027465	ENSDART00000045890	C13H10orf11	c10orf11	novel protein (zgc:112463)	C10orf11	405.803	0.120221	500.249	0.162983	0.811202	0.00357	TRUE	FALSE
ENSDARG00000061400	ENSDART00000010998	slc12a3	si:ch211-122c9.4	novel protein similar to vertebrate solute carrier family 12 (sodium/chloride transporters), member 3 (SLC12A3)	SLC12A3	3275.09	0.356014	4036.83	0.420956	0.811302	0.264	TRUE	FALSE
ENSDARG00000007217	ENSDART00000099546	MAP4 (1 of 3)	Q0P425_DANRE	Hypothetical protein (Fragment). [Source:Uniprot/SPTREMBL;Acc:Q0P425]	MAP4	426.654	0.253295	525.869	0.254064	0.811331	0.0834	TRUE	FALSE
ENSDARG00000062750	ENSDART00000090979	scn1a	scn1a	sodium channel, voltage-gated, type I, alpha	SCN1A	544.024	0.288109	670.517	0.145345	0.81135	0.0654	TRUE	FALSE
ENSDARG00000068177	ENSDART00000103333	#N/A	si:ch211-244p18.3	novel protein similar to H.sapiens INOC1, INO80 complex homolog 1 (S. cerevisiae) (INOC1)		1183.05	0.145654	1458.03	0.135533	0.811402	0.00381	TRUE	FALSE
ENSDARG00000017794	ENSDART00000106313	eva1ba	0	0	EVA1B	3068.6	0.292234	3781.34	0.187171	0.811511	0.0824	TRUE	FALSE
ENSDARG00000075799	ENSDART00000074231	CLDND1 (2 of 2)	zgc:100913	novel protein similar to claudin domain containing 1 (CLDND1, zgc:100913)	CLDND1	1250.38	0.286826	1540.13	0.110975	0.811862	0.0569	TRUE	FALSE
ENSDARG00000042799	ENSDART00000104294	#N/A	0	0		96.703	0.122581	119.103	0.262297	0.811927	0.0282	TRUE	FALSE
ENSDARG00000021112	ENSDART00000060723	CU862021.1	0	0	#N/A	3697.13	0.245223	4553.14	0.0700399	0.811996	0.0251	TRUE	FALSE
ENSDARG00000007531	ENSDART00000099602	ube2l3b	ube2l3l	ubiquitin-conjugating enzyme E2L 3, like	AL158801.1	4171.16	0.147535	5136.72	0.190873	0.812028	0.0122	TRUE	FALSE
ENSDARG00000062530	ENSDART00000056745	acox3	0	0	ACOX3	267.165	0.338326	328.929	0.294486	0.812227	0.175	TRUE	FALSE
ENSDARG00000077973	ENSDART00000079138	ptenb	ptenb	novel protein similar to human phosphatase and tensin homolog (PTEN)	PTEN	1599.19	0.0878706	1968.83	0.151774	0.812256	0.00109	TRUE	FALSE
ENSDARG00000070429	ENSDART00000047954	ugcg	ugcg	UDP-glucose ceramide glucosyltransferase	UGCG	3999.55	0.126306	4923.2	0.188679	0.812388	0.00779	TRUE	FALSE
ENSDARG00000042670	ENSDART00000103536	phyhiplb	zgc:100983	novel protein similar to human and mouse phytanoyl-CoA 2-hydroxylase interacting protein-like (PHYHIPL, zgc:100983)	#N/A	2166.13	0.0973877	2666.24	0.151557	0.812428	0.00146	TRUE	FALSE
ENSDARG00000032155	ENSDART00000007654	pdca	0	0	PDC	180.877	0.30454	222.451	0.331457	0.813109	0.171	TRUE	FALSE
ENSDARG00000062289	ENSDART00000115094	#N/A	0	0		68.133	0.165522	83.79	0.393823	0.81314	0.129	TRUE	FALSE
ENSDARG00000023303	ENSDART00000007741	HPS6	LOC100007451	0	HPS6	335.168	0.0775626	412.166	0.163236	0.813187	0.00136	TRUE	FALSE
ENSDARG00000052594	ENSDART00000021061	CABZ01079045.1	SAR1B (2 of 2)	GTP-binding protein SAR1b (GTBPB). [Source:Uniprot/SWISSPROT;Acc:Q9Y6B6]	#N/A	1231.9	0.280926	1514.51	0.189569	0.8134	0.0778	TRUE	FALSE
ENSDARG00000051816	ENSDART00000098424	trib2	TRIB2	Tribbles homolog 2 (TRB-2). [Source:Uniprot/SWISSPROT;Acc:Q92519]	TRIB2	2198.39	0.157563	2702.52	0.317796	0.81346	0.0706	TRUE	FALSE
ENSDARG00000038156	ENSDART00000032309	slc25a32b	slc25a32b	novel protein similar to vertebrate mitochondrial folate transporter/carrier (MFTC)	SLC25A32	565.065	0.180527	694.513	0.12547	0.813613	0.00934	TRUE	FALSE
ENSDARG00000013274	ENSDART00000075749	ppp2r2c	0	N/A	PPP2R2C	832.014	0.316721	1022.55	0.321999	0.813662	0.177	TRUE	FALSE
ENSDARG00000074271	ENSDART00000062699	GRB7	LOC563649	0	GRB7	431.317	0.143083	530.058	0.319311	0.813717	0.0665	TRUE	FALSE
ENSDARG00000001634	ENSDART00000043953	mfsd2b	si:dkeyp-115a10.4	novel protein	MFSD2B	248.678	0.233122	305.567	0.260937	0.813825	0.0779	TRUE	FALSE
ENSDARG00000025091	ENSDART00000052909	NTN5	NP_665806.1	0	NTN5	2226.11	0.263199	2735.13	0.421912	0.813894	0.208	TRUE	FALSE
ENSDARG00000018529	ENSDART00000102776	#N/A	0	0		137.321	0.301068	168.712	0.306607	0.813937	0.155	TRUE	FALSE
ENSDARG00000076420	ENSDART00000013575	bzw1a	bzw1	basic leucine zipper and W2 domains 1	BZW1	5399.72	0.102402	6633.52	0.229242	0.814004	0.0137	TRUE	FALSE
ENSDARG00000001549	ENSDART00000080382	epas1b	0	N/A	EPAS1	2728.4	0.179573	3350.81	0.233549	0.814249	0.0375	TRUE	FALSE
ENSDARG00000045248	ENSDART00000085969	map7d2a	si:ch211-278b8.1	novel protein similar to mouse microtubule-associated protein 7 (Mtap7)	MAP7D2	2119.44	0.189482	2602.61	0.272886	0.814352	0.0607	TRUE	FALSE
ENSDARG00000033567	ENSDART00000009126	kras	zgc:85725	hypothetical protein LOC445289 [Source:RefSeq_peptide;Acc:NP_001003744]	#N/A	7412.23	0.162276	9101.86	0.125111	0.814365	0.00582	TRUE	FALSE
ENSDARG00000033802	ENSDART00000052656	rras2	rras2	related RAS viral (r-ras) oncogene homolog 2	RRAS2	3177.57	0.0936909	3901.74	0.289824	0.814396	0.036	TRUE	FALSE
ENSDARG00000033489	ENSDART00000067282	#N/A	cry1a	cryptochrome 1a		3477.14	0.196836	4269.04	0.313954	0.814501	0.0893	TRUE	FALSE
ENSDARG00000016231	ENSDART00000082097	PRSS35 (2 of 2)	LOC100002503	0	PRSS35	357.355	0.168917	438.663	0.245332	0.814646	0.0385	TRUE	FALSE
ENSDARG00000004472	ENSDART00000077581	SNAP23 (2 of 2)	zgc:123218	novel protein (zgc:123218)	SNAP23	126.034	0.57014	154.708	0.150784	0.814657	0.349	TRUE	FALSE
ENSDARG00000029003	ENSDART00000057047	hps1	zgc:123240	novel protein similar to H.sapiens HPS1, Hermansky-Pudlak syndrome 1 (HPS1, zgc:123240)	HPS1	659.297	0.154442	809.243	0.229579	0.814708	0.0269	TRUE	FALSE
ENSDARG00000004251	ENSDART00000074478	nkiras2	zgc:92870	novel protein similar to vertebrate NF-kappa-B inhibitor-interacting Ras-like protein family (zgc:92870)	NKIRAS2	772.949	0.185688	948.709	0.168527	0.814738	0.0193	TRUE	FALSE
ENSDARG00000062659	ENSDART00000064214	plac8.1	zgc:114201	novel protein (zgc:114201)	PLAC8	72.431	0.283881	88.881	0.361701	0.814921	0.181	TRUE	FALSE
ENSDARG00000011724	ENSDART00000110993	si:ch73-380l3.2	0	0	SIGLEC8	35.768	0.145213	43.89	0.493809	0.814946	0.213	TRUE	FALSE
ENSDARG00000052606	ENSDART00000052844	cldn7a	0	0	CLDN7	230.461	0.227014	282.748	0.525071	0.815076	0.275	TRUE	FALSE
ENSDARG00000018973	ENSDART00000111124	acot7	acot7	acyl-CoA thioesterase 7	ACOT7	1815.39	0.226231	2226.84	0.124651	0.815228	0.0267	TRUE	FALSE
ENSDARG00000061174	ENSDART00000073735	rrad	zgc:63471	novel protein (zgc:63471)	RRAD	102.864	0.290914	126.152	0.34933	0.815397	0.179	TRUE	FALSE
ENSDARG00000078628	ENSDART00000081327	#N/A	krt5	keratin 5		38769.5	0.206406	47532.6	0.0865305	0.815639	0.0131	TRUE	FALSE
ENSDARG00000030012	ENSDART00000059170	CSMD1	0	0	CSMD1	63.665	0.212592	78.05	0.35419	0.815695	0.129	TRUE	FALSE
ENSDARG00000055876	ENSDART00000097863	si:ch73-373m9.1	0	0	#N/A	5158.34	0.244143	6321.13	0.213638	0.816046	0.0659	TRUE	FALSE
ENSDARG00000077940	ENSDART00000046059	camta1a	0	0	CAMTA1	884.589	0.238807	1083.7	0.24172	0.816267	0.0757	TRUE	FALSE
ENSDARG00000059850	ENSDART00000108624	#N/A	0	0		63.249	0.348013	77.471	0.223261	0.816422	0.158	TRUE	FALSE
ENSDARG00000052505	ENSDART00000099779	tmem101	0	0	TMEM101	315.079	0.185245	385.924	0.150962	0.816428	0.0162	TRUE	FALSE
ENSDARG00000006200	ENSDART00000113176	col6a3	0	0	COL6A3	1595.64	0.233843	1954.02	0.245146	0.816595	0.0748	TRUE	FALSE
ENSDARG00000029260	ENSDART00000043546	mrpl27	zgc:112322	novel protein similar to vertebrate mitochondrial ribosomal protein L27 (MRPL27, zgc:112322)	MRPL27	430.552	0.18161	527.207	0.13867	0.816666	0.0129	TRUE	FALSE
ENSDARG00000039062	ENSDART00000078180	ptpn3	Q9YHE7_DANRE	Protein tyrosine phosphatase H1 (EC 3.1.3.48) (Fragment). [Source:Uniprot/SPTREMBL;Acc:Q9YHE7]	PTPN3	1212.55	0.331489	1484.67	0.231503	0.816717	0.147	TRUE	FALSE
ENSDARG00000031047	ENSDART00000035325	chrnb1l	LOC100005295	0	CHRNB1	1530.27	0.212383	1873.32	0.194517	0.816878	0.0406	TRUE	FALSE
ENSDARG00000018025	ENSDART00000012374	foxf1	foxf1	novel fork head domain containing protein	FOXF1	2276.9	0.102556	2787.29	0.199018	0.816888	0.00767	TRUE	FALSE
ENSDARG00000067656	ENSDART00000050478	mpped2	mpped2	metallophosphoesterase domain containing 2	MPPED2	634.622	0.153169	776.708	0.216308	0.817066	0.0235	TRUE	FALSE
ENSDARG00000073857	ENSDART00000024225	chat	CHAT	Choline O-acetyltransferase (EC 2.3.1.6) (CHOACTase) (Choline acetylase) (ChAT). [Source:Uniprot/SWISSPROT;Acc:P28329]	CHAT	605.301	0.384887	740.807	0.4662	0.817083	0.332	TRUE	FALSE
ENSDARG00000068830	ENSDART00000056457	mitfa	mitfa	microphthalmia-associated transcription factor a	MITF	837.232	0.215917	1024.39	0.277178	0.817295	0.0825	TRUE	FALSE
ENSDARG00000039820	ENSDART00000030520	palm1b	0	Danio rerio zgc:63523, mRNA (cDNA clone MGC:63523 IMAGE:2644827), complete cds	PALM	1543.13	0.0973661	1888.04	0.20504	0.817319	0.0083	TRUE	FALSE
ENSDARG00000039213	ENSDART00000035869	fam219b	0	0	FAM219B	60.42	0.387974	73.92	0.406703	0.81737	0.298	TRUE	FALSE
ENSDARG00000075537	ENSDART00000092033	mapk8ip2	si:dkey-181m21.1	novel protein similar to H.sapiens mitogen-activated protein kinase 8 interacting protein	MAPK8IP2	2073.14	0.191378	2535.97	0.19521	0.817492	0.0314	TRUE	FALSE
ENSDARG00000062489	ENSDART00000008880	gprc6a	gprc6a	G protein-coupled receptor, family C, group 6, member A	GPRC6A	43.185	0.201708	52.817	0.255019	0.817634	0.0624	TRUE	FALSE
ENSDARG00000026531	ENSDART00000063922	#N/A	0	0		81.849	0.334945	100.093	0.293169	0.81773	0.186	TRUE	FALSE
ENSDARG00000008224	ENSDART00000101266	zgc:165409	0	0	#N/A	601.204	0.189989	735.144	0.133356	0.817804	0.0152	TRUE	FALSE
ENSDARG00000078021	ENSDART00000063717	MRPL55	0	0	MRPL55	840.234	0.204751	1027.38	0.181294	0.817842	0.0333	TRUE	FALSE
ENSDARG00000053431	ENSDART00000062066	si:dkey-177p2.6	si:dkey-177p2.6	novel protein	#N/A	1689.37	0.0934313	2065.36	0.200078	0.817951	0.00713	TRUE	FALSE
ENSDARG00000063079	ENSDART00000065232	CIR1	Q504G8_DANRE	LOC553421 protein (Fragment). [Source:Uniprot/SPTREMBL;Acc:Q504G8]	CIR1	796.916	0.182116	974.11	0.214629	0.818097	0.0349	TRUE	FALSE
ENSDARG00000031495	ENSDART00000093615	mt-nd3	mt-nd3	NADH-ubiquinone oxidoreductase chain 3 (EC 1.6.5.3) (NADH dehydrogenase subunit 3). [Source:Uniprot/SWISSPROT;Acc:Q9MIY3]	MT-ND3	15313.7	0.429959	18708.5	0.513721	0.818541	0.391	TRUE	FALSE
ENSDARG00000068493	ENSDART00000040605	#N/A	0	0		233.016	0.424156	284.664	0.249584	0.818565	0.251	TRUE	FALSE
ENSDARG00000052641	ENSDART00000104466	nr1d2b	reverbb2	rev erb beta 2	NR1D2	3028.93	0.637742	3700.05	0.773657	0.81862	0.593	TRUE	FALSE
ENSDARG00000062872	ENSDART00000077724	gnb5b	gnb5	guanine nucleotide binding protein (G protein), beta 5	GNB5	40.278	0.169173	49.201	0.268873	0.818642	0.0548	TRUE	FALSE
ENSDARG00000054010	ENSDART00000077376	FRRS1L	LOC560777	0	FRRS1L	1744.88	0.213026	2130.74	0.148162	0.818909	0.0288	TRUE	FALSE
ENSDARG00000015770	ENSDART00000067321	map1ab	0	0	MAP1A	447.026	0.127307	545.554	0.183818	0.819398	0.00945	TRUE	FALSE
ENSDARG00000067766	ENSDART00000059227	ndufs8a	ndufs8	NADH dehydrogenase (ubiquinone) Fe-S protein 8, (NADH-coenzyme Q reductase)	NDUFS8	8687.37	0.193882	10601.4	0.0629606	0.819453	0.00874	TRUE	FALSE
ENSDARG00000043734	ENSDART00000052430	ptdss1b	LOC559442	0	PTDSS1	137.006	0.44272	167.174	0.402159	0.819541	0.345	TRUE	FALSE
ENSDARG00000010010	ENSDART00000006435	gpr27	LOC567355	0	GPR27	356.154	0.145561	434.544	0.346044	0.819604	0.0968	TRUE	FALSE
ENSDARG00000043644	ENSDART00000105442	aftphb	Q1LYB2_DANRE	Novel protein similar to vertebrate aftiphilin protein (AFTIPHILIN) (Fragment). [Source:Uniprot/SPTREMBL;Acc:Q1LYB2]	AFTPH	949.114	0.104394	1157.69	0.214163	0.819833	0.0126	TRUE	FALSE
ENSDARG00000059568	ENSDART00000064546	si:ch211-241j12.3	si:ch211-241j12.3	novel protein similar to actin	#N/A	686.279	0.128757	837.054	0.129548	0.819874	0.00288	TRUE	FALSE
ENSDARG00000060411	ENSDART00000108764	eif4e1c	zgc:110154	novel protein similar to vertebrate eukaryotic translation initiation factor 4E (zgc:110154, EIF4E)	#N/A	4547.69	0.308372	5545.83	0.202601	0.82002	0.12	TRUE	FALSE
ENSDARG00000076073	ENSDART00000044987	timm17a	timm17a	translocase of inner mitochondrial membrane 17 homolog A (yeast)	TIMM17A	1540.44	0.229162	1878.41	0.177713	0.820077	0.0479	TRUE	FALSE
ENSDARG00000079516	ENSDART00000103048	cald1l	LOC570859	0	CALD1	3866.65	0.155714	4714.71	0.134537	0.820124	0.00718	TRUE	FALSE
ENSDARG00000053447	ENSDART00000101673	foxi2	0	0	#N/A	235.151	0.255622	286.715	0.187878	0.820156	0.0694	TRUE	FALSE
ENSDARG00000061647	ENSDART00000102224	p2ry12	P2RY12	P2Y purinoceptor 12 (P2Y12) (P2Y12 platelet ADP receptor) (P2Y(ADP)) (ADP-glucose receptor) (ADPG-R) (P2Y(AC)) (P2Y(cyc)) (P2T(AC)) (SP1999). [Source:Uniprot/SWISSPROT;Acc:Q9H244]	P2RY12	104.873	0.40216	127.853	0.198965	0.820262	0.213	TRUE	FALSE
ENSDARG00000018742	ENSDART00000088876	satb2	SATB2	DNA-binding protein SATB2 (Special AT-rich sequence-binding protein 2). [Source:Uniprot/SWISSPROT;Acc:Q9UPW6]	SATB2	2985.09	0.152172	3638.83	0.226512	0.820345	0.0298	TRUE	FALSE
ENSDARG00000035750	ENSDART00000079255	utp3	zgc:92127	novel protein similar to murine charged amino acid rich leucine zipper 1 (Crlz1, zgc:92127)	UTP3	557.893	0.163927	680.067	0.124634	0.82035	0.00765	TRUE	FALSE
ENSDARG00000005359	ENSDART00000077593	cfb	cfb	complement factor B	C4BPB	6932.1	0.238115	8449.34	0.189257	0.820432	0.0584	TRUE	FALSE
ENSDARG00000037177	ENSDART00000059630	si:ch211-113j13.2	LOC562001	0	#N/A	32.972	0.249281	40.188	0.158737	0.820444	0.0549	TRUE	FALSE
ENSDARG00000079760	ENSDART00000037536	OBSCN (1 of 2)	XR_029521.1	similar to obscurin, cytoskeletal calmodulin and titin-interacting RhoGEF (LOC572412), partial misc RNA [Source:RefSeq_dna;Acc:XR_029521]	OBSCN	3365.48	0.160641	4102.02	0.283317	0.820445	0.0618	TRUE	FALSE
ENSDARG00000062576	ENSDART00000000160	thraa	thra	thyroid hormone receptor alpha	THRA	1103.32	0.304915	1344.31	0.124918	0.820728	0.0896	TRUE	FALSE
ENSDARG00000034443	ENSDART00000110404	#N/A	si:busm1-172d23.11	TCR-alpha V segment II-95		40.321	0.268523	49.128	0.441371	0.820734	0.248	TRUE	FALSE
ENSDARG00000062221	ENSDART00000066391	csnk1e	zgc:77310	novel protein similar to vertebrate casein kinase 1, epsilon (CSNK1E, zgc:77310)	#N/A	659.747	0.100333	803.821	0.157894	0.820764	0.00285	TRUE	FALSE
ENSDARG00000042123	ENSDART00000044670	nfixb	NFIX (2 of 2)	Nuclear factor 1 X-type (Nuclear factor 1/X) (NF1-X) (NFI-X) (NF-I/X) (CCAAT-box-binding transcription factor) (CTF) (TGGCA-binding protein). [Source:Uniprot/SWISSPROT;Acc:Q14938]	NFIX	170.852	0.0994589	208.161	0.296455	0.820769	0.0482	TRUE	FALSE
ENSDARG00000010771	ENSDART00000042056	phb2a	zgc:86841	novel protein similar to vertebrate prohibitin 2 (PHB2, zgc:86841)	PHB2	282.078	0.217984	343.571	0.146234	0.821018	0.0327	TRUE	FALSE
ENSDARG00000057939	ENSDART00000109484	#N/A	si:dkey-6f10.1	novel protein similar to vertebrate sex comb on midleg family (Drosophila)		1514.61	0.218728	1844.67	0.26016	0.82107	0.0811	TRUE	FALSE
ENSDARG00000094646	ENSDART00000004109	gng3	0	0	GNG3	2931.83	0.313735	3570.72	0.344366	0.821073	0.21	TRUE	FALSE
ENSDARG00000045316	ENSDART00000114566	#N/A	zgc:112421	novel protein (zgc:112421)		1987.1	0.133982	2419.95	0.166616	0.821132	0.00806	TRUE	FALSE
ENSDARG00000005448	ENSDART00000027368	#N/A	0	0		1364.64	0.263515	1661.72	0.203762	0.821223	0.0843	TRUE	FALSE
ENSDARG00000030110	ENSDART00000061753	far1	mlstd2	male sterility domain containing 2	FAR1	4106.12	0.151466	4999.82	0.108852	0.821255	0.00417	TRUE	FALSE
ENSDARG00000018600	ENSDART00000073459	BOLA2B	0	0	BOLA2B	371.94	0.135756	452.821	0.158988	0.821384	0.00726	TRUE	FALSE
ENSDARG00000071697	ENSDART00000091151	nell2b	si:dkey-234l24.6	novel protein similar to vertebrate NEL-like 2, chicken (NELL2)	NELL2	3571.88	0.197028	4348.51	0.309498	0.821403	0.101	TRUE	FALSE
ENSDARG00000028552	ENSDART00000021559	coro1b	0	0	CORO1B	963.795	0.203786	1173.1	0.258504	0.821578	0.0714	TRUE	FALSE
ENSDARG00000042521	ENSDART00000114674	#N/A	0	0		1981.86	0.248793	2412.13	0.298216	0.821623	0.128	TRUE	FALSE
ENSDARG00000062457	ENSDART00000079692	ndr1	0	0	NODAL	63.031	0.345158	76.715	0.415451	0.821625	0.286	TRUE	FALSE
ENSDARG00000060948	ENSDART00000110465	#N/A	si:dkey-81p7.6	novel protein		60.617	0.375708	73.758	0.302037	0.821836	0.241	TRUE	FALSE
ENSDARG00000002791	ENSDART00000076305	#N/A	0	0		1271.43	0.242828	1546.68	0.164352	0.822039	0.0545	TRUE	FALSE
ENSDARG00000037121	ENSDART00000079186	#N/A	tspan18	tetraspanin 18		126.029	0.345746	153.295	0.2403	0.822134	0.18	TRUE	FALSE
ENSDARG00000070475	ENSDART00000080113	APOD (1 of 3)	0	0	APOD	316.168	0.29294	384.383	0.237816	0.822534	0.129	TRUE	FALSE
ENSDARG00000009351	ENSDART00000047039	dnm3	si:dkey-19f21.3	novel protein similar to vertebrate dynamin family	#N/A	398.172	0.260812	483.93	0.323255	0.822788	0.157	TRUE	FALSE
ENSDARG00000069701	ENSDART00000104437	0	si:ch211-262h13.5	hypothetical protein LOC768302 [Source:RefSeq_peptide;Acc:NP_001070933]	#N/A	80.42	0.446515	97.737	0.42914	0.82282	0.372	TRUE	FALSE
ENSDARG00000075316	ENSDART00000106530	zgc:171418	si:dkey-1b17.14	novel protein	ZNF91	375.33	0.1687	456.076	0.166952	0.822955	0.0182	TRUE	FALSE
ENSDARG00000037773	ENSDART00000002693	stx16	LOC562857	0	STX16	3205.22	0.13112	3893.78	0.157065	0.823163	0.00673	TRUE	FALSE
ENSDARG00000011273	ENSDART00000074643	#N/A	hmgcs1	3-hydroxy-3-methylglutaryl-Coenzyme A synthase 1 (soluble)		4990.35	0.10919	6061.73	0.129309	0.823256	0.00172	TRUE	FALSE
ENSDARG00000029457	ENSDART00000092049	CMTM8 (1 of 2)	ndufb9	novel protein similar to vertebrate NADH dehydrogenase (ubiquinone) 1 beta subcomplex, 9, 22kDa (NDUFB9, zgc:110657)	CMTM8	2235.6	0.164669	2715.54	0.121147	0.823261	0.0083	TRUE	FALSE
ENSDARG00000052244	ENSDART00000073815	PAQR9	PAQR9	Progestin and adipoQ receptor family member 9 (Progestin and adipoQ receptor family member IX). [Source:Uniprot/SWISSPROT;Acc:Q6ZVX9]	PAQR9	482.367	0.148955	585.878	0.113596	0.823323	0.00459	TRUE	FALSE
ENSDARG00000041425	ENSDART00000112460	dolk	0	0	DOLK	651.283	0.117649	790.941	0.152498	0.823428	0.00431	TRUE	FALSE
ENSDARG00000090795	ENSDART00000043218	ube2j1	zgc:63554	novel protein (zgc:63554)	UBE2J1	626.143	0.0863877	760.346	0.240382	0.823497	0.0199	TRUE	FALSE
ENSDARG00000078954	ENSDART00000005321	neflb	nefl	novel protein similar to H.Sapiens neurofilament, light polypeptide 68kDa (NEFL, zgc:136626)	NEFL	232.327	0.266764	282.103	0.307716	0.823554	0.153	TRUE	FALSE
ENSDARG00000075261	ENSDART00000077955	chrm2a	chrm2	cholinergic receptor, muscarinic 2	CHRM2	334.151	0.123332	405.742	0.114476	0.823555	0.00193	TRUE	FALSE
ENSDARG00000078965	ENSDART00000023580	srsf5b	zgc:92278	novel protein similar to vertebrate splicing factor, arginine\\/serine-rich 5 protein.	SRSF5	2317.68	0.168664	2813.79	0.197052	0.823687	0.0279	TRUE	FALSE
ENSDARG00000043667	ENSDART00000015160	#N/A	zgc:101733	novel protein similar to UDP-GlcNAc:betaGal beta-1,3-N-acetylglucosaminyltransferase 5 (b3gnt5, zgc:101733)		62.95	0.404113	76.408	0.258958	0.823867	0.252	TRUE	FALSE
ENSDARG00000009745	ENSDART00000023579	#N/A	0	0		3641.59	0.180437	4419.66	0.187447	0.823952	0.0297	TRUE	FALSE
ENSDARG00000041150	ENSDART00000037184	#N/A	sall1b	Putative spalt protein (Fragment). [Source:Uniprot/SPTREMBL;Acc:Q9DGH2]		67.163	0.221881	81.511	0.285735	0.823975	0.106	TRUE	FALSE
ENSDARG00000060711	ENSDART00000102678	nmt1a	0	0	NMT1	1456.04	0.134437	1766.68	0.144068	0.824166	0.00574	TRUE	FALSE
ENSDARG00000001817	ENSDART00000044619	#N/A	zgc:100865	Novel potassium channel tetramerisation domain protein. [Source:Uniprot/SPTREMBL;Acc:Q5SNS9]		251.364	0.25327	304.967	0.147551	0.824233	0.0595	TRUE	FALSE
ENSDARG00000063149	ENSDART00000009476	CCDC39	CCDC39	Coiled-coil domain-containing protein 39. [Source:Uniprot/SWISSPROT;Acc:Q9UFE4]	CCDC39	1441.94	0.16398	1749.32	0.215887	0.824289	0.0337	TRUE	FALSE
ENSDARG00000045093	ENSDART00000080332	cops5	0	0	COPS5	409.904	0.624399	497.225	0.120235	0.824383	0.423	TRUE	FALSE
ENSDARG00000071336	ENSDART00000092729	#N/A	0	0		1145.81	0.117189	1389.64	0.117747	0.824533	0.00173	TRUE	FALSE
ENSDARG00000005670	ENSDART00000073502	aass	LOC556229	0	AASS	2026.93	0.196103	2457.66	0.12084	0.824743	0.0193	TRUE	FALSE
ENSDARG00000058162	ENSDART00000097934	cdh4	0	0	CDH4	326.11	0.276257	395.399	0.220108	0.824762	0.111	TRUE	FALSE
ENSDARG00000018976	ENSDART00000082065	ft2	0	0	FUT9	72.717	0.298725	88.165	0.170925	0.824783	0.109	TRUE	FALSE
ENSDARG00000001431	ENSDART00000112564	#N/A	ck2b	casein kinase 2 beta		9225.21	0.108655	11184.8	0.161806	0.824799	0.00467	TRUE	FALSE
ENSDARG00000070444	ENSDART00000061735	nudt3b	0	0	NUDT3	2211.81	0.193477	2681.38	0.145664	0.824879	0.0237	TRUE	FALSE
ENSDARG00000018653	ENSDART00000110429	zgc:194285	0	0	#N/A	36471.3	0.282661	44210.5	0.158893	0.824948	0.0888	TRUE	FALSE
ENSDARG00000069261	ENSDART00000006211	prkcba	prkcb1l	protein kinase C, beta 1, like	PRKCB	580.737	0.13175	703.965	0.0955208	0.824952	0.0018	TRUE	FALSE
ENSDARG00000060150	ENSDART00000075904	cbln5	LOC100007930	0	#N/A	66.458	0.443829	80.559	0.456004	0.824961	0.391	TRUE	FALSE
ENSDARG00000071205	ENSDART00000037195	kif26bb	si:dkeyp-8f4.3	novel protein	#N/A	100.883	0.468189	122.282	0.577276	0.825003	0.468	TRUE	FALSE
ENSDARG00000004305	ENSDART00000115142	#N/A	0	0		538.586	0.136453	652.77	0.256108	0.825078	0.0425	TRUE	FALSE
ENSDARG00000013224	ENSDART00000082137	#N/A	syntaxin1b	syntaxin1b		329.263	0.249277	399.007	0.204138	0.825206	0.0807	TRUE	FALSE
ENSDARG00000026170	ENSDART00000114901	#N/A	0	0		315.018	0.179849	381.72	0.103929	0.825259	0.011	TRUE	FALSE
ENSDARG00000075386	ENSDART00000079033	#N/A	LOC100006322	0		67.394	0.25225	81.659	0.4328	0.82531	0.246	TRUE	FALSE
ENSDARG00000058961	ENSDART00000054706	FIG4 (1 of 2)	LOC799346	0	FIG4	3762.08	1.01514	4557.29	0.152541	0.825508	0.653	TRUE	FALSE
ENSDARG00000014018	ENSDART00000090611	sh3gl2	0	0	SH3GL2	626.218	0.226682	758.45	0.232267	0.825655	0.0791	TRUE	FALSE
ENSDARG00000058421	ENSDART00000089961	sik2a	si:dkey-27p23.1	novel protein similar to H.sapiens SNF1LK2, SNF1-like kinase 2 (SNF1LK2)	SIK2	93.775	0.202851	113.564	0.261273	0.825746	0.08	TRUE	FALSE
ENSDARG00000063187	ENSDART00000110901	#N/A	0	0		1749.59	0.227315	2117.88	0.323798	0.826105	0.142	TRUE	FALSE
ENSDARG00000062462	ENSDART00000098151	si:dkey-21p1.3	0	0	#N/A	345.374	0.27991	418.071	0.394211	0.826113	0.236	TRUE	FALSE
ENSDARG00000015731	ENSDART00000023278	fads2	0	0	FADS3	78.708	0.182692	95.27	0.122808	0.826157	0.0153	TRUE	FALSE
ENSDARG00000010018	ENSDART00000025621	flt1	flt1	fms-related tyrosine kinase 1 (vascular endothelial growth factor/vascular permeability factor receptor)	FLT1	131.544	0.297315	159.195	0.236378	0.826307	0.142	TRUE	FALSE
ENSDARG00000074840	ENSDART00000056325	abraa	LOC570917	0	#N/A	4148.64	0.252214	5019.23	0.090813	0.826548	0.0472	TRUE	FALSE
ENSDARG00000015681	ENSDART00000080666	nme3	0	0	NME3	2453.99	0.134946	2968.66	0.0835549	0.826633	0.00172	TRUE	FALSE
ENSDARG00000076567	ENSDART00000098294	adamts15a	si:dkey-127j5.3	novel protein similar to vertebrate ADAM metallopeptidase with thrombospondin type 1 motif, 15 (ADAMTS15)	ADAMTS15	2674.46	0.257224	3235.13	0.277365	0.826691	0.133	TRUE	FALSE
ENSDARG00000025747	ENSDART00000016973	gipc1	0	0	GIPC1	2330.84	0.165952	2819.42	0.180885	0.826706	0.0237	TRUE	FALSE
ENSDARG00000016207	ENSDART00000015081	COX5B (1 of 3)	LOC100002384	0	COX5B	104.836	0.321881	126.799	0.29934	0.826789	0.205	TRUE	FALSE
ENSDARG00000004177	ENSDART00000086617	gabbr2	si:dkey-190l1.2	novel protein similar to vertebrate gamma-aminobutyric acid (GABA) B receptor, 2 (GABBR2)	GABBR2	523.747	0.120969	633.427	0.243328	0.826847	0.0326	TRUE	FALSE
ENSDARG00000040815	ENSDART00000091726	FP102157.1	0	0	FAM78B	912.675	0.218608	1103.69	0.25693	0.826928	0.0904	TRUE	FALSE
ENSDARG00000067607	ENSDART00000067380	CCDC167	si:ch211-214j24.7	novel protein	CCDC167	125.197	0.220422	151.381	0.25899	0.827032	0.093	TRUE	FALSE
ENSDARG00000027734	ENSDART00000078523	C9H2orf40 (1 of 2)	0	0	C2orf40	493.827	0.252522	597.059	0.141778	0.827099	0.0614	TRUE	FALSE
ENSDARG00000031587	ENSDART00000099872	slc17a6b	0	0	#N/A	2641.48	0.179028	3193.6	0.168965	0.827119	0.0257	TRUE	FALSE
ENSDARG00000008370	ENSDART00000077498	pxdc1a	C6orf145 (2 of 2)	Uncharacterized protein C6orf145. [Source:Uniprot/SPTREMBL;Acc:Q5TGL8]	PXDC1	92.152	0.484685	111.388	0.492829	0.827306	0.444	TRUE	FALSE
ENSDARG00000070817	ENSDART00000051524	etnppl	0	0	ETNPPL	854.979	0.108332	1033.34	0.117071	0.827394	0.00141	TRUE	FALSE
ENSDARG00000067613	ENSDART00000114935	FP103005.1	LOC567276	0	#N/A	223.282	0.401241	269.851	0.886994	0.827427	0.588	TRUE	FALSE
ENSDARG00000033234	ENSDART00000017090	thbs1b	thbs1	novel protein similar to vertebrate thrombospondin 1.\\n\\	THBS1	8900.17	0.17909	10755.7	0.238711	0.827481	0.0558	TRUE	FALSE
ENSDARG00000079688	ENSDART00000106086	si:dkey-182g1.2	si:dkey-182g1.2	novel protein	#N/A	254.293	0.348221	307.206	0.189967	0.827761	0.175	TRUE	FALSE
ENSDARG00000019595	ENSDART00000050966	slc25a46	0	0	SLC25A46	1690.49	0.224396	2041.95	0.17945	0.827881	0.0559	TRUE	FALSE
ENSDARG00000061363	ENSDART00000062096	si:dkeyp-55f12.3	0	N/A	#N/A	71.346	0.252687	86.168	0.183978	0.827987	0.0792	TRUE	FALSE
ENSDARG00000011371	ENSDART00000019774	tmem50a	tmem50a	transmembrane protein 50A	TMEM50A	5678.21	0.0922692	6857.65	0.151996	0.82801	0.00268	TRUE	FALSE
ENSDARG00000037259	ENSDART00000103846	prelp	PRELP	Prolargin precursor (Proline-arginine-rich end leucine-rich repeat protein). [Source:Uniprot/SWISSPROT;Acc:P51888]	PRELP	474.977	0.461896	573.593	0.577134	0.828073	0.475	TRUE	FALSE
ENSDARG00000012627	ENSDART00000061947	frmd4ba	0	0	FRMD4B	923.855	0.178864	1115.59	0.0984537	0.828133	0.0112	TRUE	FALSE
ENSDARG00000052263	ENSDART00000055266	rbbp6	rbbp6l	retinoblastoma binding protein 6-like	RBBP6	1816.92	0.104306	2193.96	0.122011	0.828148	0.00147	TRUE	FALSE
ENSDARG00000045878	ENSDART00000076077	MYADML2	LOC570494	0	MYADML2	507.314	0.116947	612.53	0.206583	0.828227	0.0177	TRUE	FALSE
ENSDARG00000028252	ENSDART00000105241	ntf7	ntf7	neurotrophin 7	NGF	497.09	0.173141	600.154	0.178072	0.828271	0.0271	TRUE	FALSE
ENSDARG00000069266	ENSDART00000104928	xirp2a	Q4V9G7_DANRE	LOC559746 protein (Fragment). [Source:Uniprot/SPTREMBL;Acc:Q4V9G7]	XIRP2	5923.18	0.179548	7150.9	0.21751	0.828312	0.0464	TRUE	FALSE
ENSDARG00000059719	ENSDART00000011757	col4a2	Q58FS6_DANRE	Type IV collagen alpha 2 chain (Fragment). [Source:Uniprot/SPTREMBL;Acc:Q58FS6]	COL4A2	6554.26	0.237445	7911.89	0.229966	0.828407	0.0913	TRUE	FALSE
ENSDARG00000020031	ENSDART00000099581	VOPP1 (1 of 2)	0	EGFR-coamplified and overexpressed protein [Source:RefSeq_peptide;Acc:NP_110423]	VOPP1	142.917	0.242757	172.51	0.288257	0.828456	0.133	TRUE	FALSE
ENSDARG00000027065	ENSDART00000113934	hsf5	0	0	HSF5	35.699	0.251704	43.083	0.287068	0.82861	0.14	TRUE	FALSE
ENSDARG00000055069	ENSDART00000060735	slc24a1	slc24a1	novel protein similar to solute carrier family 24 (sodium/potassium/calcium exchanger), member 1 (SLC24A1)	SLC24A1	32.994	0.236849	39.816	0.304233	0.828662	0.141	TRUE	FALSE
ENSDARG00000070058	ENSDART00000051229	#N/A	si:ch211-284e13.2	novel protein (sb:cb620)		692.241	0.187141	835.326	0.202728	0.828708	0.044	TRUE	FALSE
ENSDARG00000071566	ENSDART00000066578	tectb	0	0	TECTB	903.004	0.146838	1089.65	0.102259	0.828709	0.0044	TRUE	FALSE
ENSDARG00000014746	ENSDART00000010643	esr2a	esr2a	estrogen receptor 2a	ESR2	140.086	0.336018	169.034	0.439786	0.828745	0.32	TRUE	FALSE
ENSDARG00000010279	ENSDART00000037875	igfn1.1	0	0	IGFN1	3169.89	0.249946	3824.85	0.340894	0.82876	0.18	TRUE	FALSE
ENSDARG00000043662	ENSDART00000041676	tph1a	tph1	tryptophan hydroxylase 1 (tryptophan 5-monooxygenase)	TPH1	107.699	0.270991	129.913	0.402557	0.829009	0.246	TRUE	FALSE
ENSDARG00000030166	ENSDART00000058956	ywhabl	ywhabl	tyrosine 3-monooxygenase/tryptophan 5-monooxygenase activation protein, beta polypeptide like	#N/A	12450.7	0.117579	15017.4	0.160286	0.829085	0.00672	TRUE	FALSE
ENSDARG00000086985	ENSDART00000055961	thg1l	0	0	THG1L	179.925	0.200835	217.016	0.326081	0.829086	0.133	TRUE	FALSE
ENSDARG00000035652	ENSDART00000004848	wrnip1	0	0	WRNIP1	65.962	0.311953	79.553	0.329827	0.829158	0.224	TRUE	FALSE
ENSDARG00000005549	ENSDART00000061144	arpc5la	arpc5l	actin related protein 2/3 complex, subunit 5-like	ARPC5L	454.343	0.220735	547.912	0.195433	0.829226	0.0624	TRUE	FALSE
ENSDARG00000012057	ENSDART00000060814	paqr6	LOC570587	0	PAQR6	3903.92	0.271255	4707.42	0.261805	0.829312	0.142	TRUE	FALSE
ENSDARG00000017010	ENSDART00000064088	vkorc1l1	zgc:112358	novel protein similar to vertebrate vitamin K epoxide reductase complex, subunit 1-like 1 (VKORC1L1, zgc:112358)	#N/A	2060.06	0.176285	2483.41	0.156075	0.829528	0.0226	TRUE	FALSE
ENSDARG00000023724	ENSDART00000004122	ptprea	LOC567443	0	PTPRE	1443.93	0.165737	1740.57	0.145862	0.829574	0.016	TRUE	FALSE
ENSDARG00000042041	ENSDART00000080479	SHC3	LOC100007176	0	SHC3	672.203	0.207047	810.286	0.201052	0.829587	0.0563	TRUE	FALSE
ENSDARG00000061624	ENSDART00000006357	rims1b	LOC568486	0	#N/A	1028.84	0.138305	1240.11	0.166965	0.829639	0.0126	TRUE	FALSE
ENSDARG00000053104	ENSDART00000016053	rnf144aa	si:ch211-276e8.1	novel protein similar to vertebrate ring finger protein 144 (RNF144)	RNF144A	1047.9	0.195827	1263.07	0.247606	0.829651	0.0742	TRUE	FALSE
ENSDARG00000019092	ENSDART00000098384	wacb	0	0	#N/A	3676.84	0.150422	4431.4	0.0953466	0.829725	0.00462	TRUE	FALSE
ENSDARG00000090190	ENSDART00000108785	#N/A	si:busm1-40g1.11	TCR-alpha V segment I-9 (according to annotation by Tatsuya Ota)		52.313	0.217569	63.043	0.452558	0.829799	0.256	TRUE	FALSE
ENSDARG00000061885	ENSDART00000103692	FAM210A (1 of 2)	0	0	FAM210A	807.191	0.156784	972.679	0.130205	0.829864	0.0103	TRUE	FALSE
ENSDARG00000077488	ENSDART00000019555	mc4r	0	0	MC4R	51.608	0.262428	62.174	0.415666	0.830058	0.254	TRUE	FALSE
ENSDARG00000009169	ENSDART00000097669	si:dkeyp-4c4.1	si:dkey-23a17.1	novel protein	#N/A	479.522	0.141651	577.556	0.105769	0.830261	0.0042	TRUE	FALSE
ENSDARG00000016664	ENSDART00000003240	map1lc3b	0	0	MAP1LC3B2	3954.27	0.109657	4761.81	0.172437	0.830413	0.00796	TRUE	FALSE
ENSDARG00000052017	ENSDART00000084024	sv2c	si:dkey-18p14.1	novel protein similar to vertebrate synaptic vesicle glycoprotein 2C (SV2C)	SV2C	1740.05	0.334594	2094.94	0.17699	0.830596	0.162	TRUE	FALSE
ENSDARG00000054817	ENSDART00000002305	#N/A	0	0		57.497	0.178834	69.219	0.170567	0.830653	0.0294	TRUE	FALSE
ENSDARG00000053326	ENSDART00000064597	lgals3l	0	0	#N/A	1881.07	0.244159	2264.55	0.146844	0.83066	0.0621	TRUE	FALSE
ENSDARG00000057936	ENSDART00000109300	#N/A	0	0		3768.44	0.290531	4536.68	0.258574	0.830661	0.161	TRUE	FALSE
ENSDARG00000017659	ENSDART00000087034	trpc1	TRPC1	Short transient receptor potential channel 1 (TrpC1) (TRP-1 protein). [Source:Uniprot/SWISSPROT;Acc:P48995]	TRPC1	579.635	0.223976	697.739	0.302047	0.830733	0.135	TRUE	FALSE
ENSDARG00000040257	ENSDART00000087894	zgc:153409	si:dkeyp-38h2.3	novel protein similar to vertebrate histone 1, H4h (HIST1H4H)	#N/A	3614.22	0.244919	4350.52	0.152533	0.830757	0.0649	TRUE	FALSE
ENSDARG00000019013	ENSDART00000054822	nkx3.2	0	0	NKX3-2	164.738	0.10963	198.297	0.249081	0.830764	0.0361	TRUE	FALSE
ENSDARG00000007923	ENSDART00000039448	mchr1b	0	0	MCHR1	60.697	0.196971	73.051	0.414986	0.830885	0.214	TRUE	FALSE
ENSDARG00000008237	ENSDART00000033566	smad1	smad1	MAD homolog 1 (Drosophila)	#N/A	2993.68	0.124515	3602.7	0.110878	0.830954	0.00261	TRUE	FALSE
ENSDARG00000013044	ENSDART00000081646	glrx	glrx	glutaredoxin (thioltransferase)	GLRX	807.003	0.1338	971.047	0.140706	0.831065	0.00707	TRUE	FALSE
ENSDARG00000008203	ENSDART00000078310	#N/A	si:dkey-53p21.1	novel protein similar to human and mouse STEAP family member 4 (STEAP4, zgc:112143)		267.782	0.227337	322.204	0.433881	0.831095	0.25	TRUE	FALSE
ENSDARG00000026712	ENSDART00000015923	klhl10a	LOC559427	0	KLHL10	85.298	0.265266	102.621	0.346758	0.831194	0.204	TRUE	FALSE
ENSDARG00000056678	ENSDART00000034851	fstl3	zgc:114170	novel protein similar to vertebrate follistatin (FST)	FSTL3	160.819	0.40428	193.45	0.47579	0.831321	0.398	TRUE	FALSE
ENSDARG00000023104	ENSDART00000083657	slc35f3b	LOC566239	0	SLC35F3	270.581	0.108905	325.437	0.215532	0.831439	0.0208	TRUE	FALSE
ENSDARG00000079605	ENSDART00000087657	nrxn2a	0	0	NRXN2	1681.14	0.382493	2021.97	0.343034	0.831439	0.303	TRUE	FALSE
ENSDARG00000077372	ENSDART00000051515	zgc:110329	zgc:110329	novel protein similar to vertebrate tetraspanin 15 (TSPAN15) (zgc:110329)	#N/A	1427.94	0.175174	1717.36	0.10368	0.831471	0.0123	TRUE	FALSE
ENSDARG00000019986	ENSDART00000051567	abhd17b	zgc:100937	novel protein (zgc:100937)	ABHD17B	2431.07	0.115343	2923.66	0.0901845	0.831518	0.00103	TRUE	FALSE
ENSDARG00000039964	ENSDART00000108955	zgc:162161	0	N/A	KIAA1919	301.506	0.307894	362.531	0.268672	0.83167	0.187	TRUE	FALSE
ENSDARG00000017209	ENSDART00000090930	nkain4	LOC100002876	0	NKAIN4	3937.41	0.492754	4734.35	0.11583	0.83167	0.325	TRUE	FALSE
ENSDARG00000045205	ENSDART00000055264	CA10 (1 of 2)	LOC568543	0	CA10	136.34	0.146303	163.935	0.245113	0.831671	0.0489	TRUE	FALSE
ENSDARG00000063157	ENSDART00000007688	SLC22A16	si:dkey-185l3.3	novel protein similar to vertebrate organic cation transporter	SLC22A16	2235.05	0.145851	2687.36	0.129736	0.83169	0.00806	TRUE	FALSE
ENSDARG00000062581	ENSDART00000081341	mapk13	LOC100002318	0	MAPK13	2871.88	0.142785	3453.03	0.15831	0.8317	0.0128	TRUE	FALSE
ENSDARG00000054456	ENSDART00000091443	RNF115 (2 of 2)	si:ch211-81a5.1	novel zinc finger protein	RNF115	974.929	0.175909	1171.86	0.130776	0.831952	0.0179	TRUE	FALSE
ENSDARG00000061066	ENSDART00000023971	slc5a5	slc5a5	solute carrier family 5 (sodium iodide symporter), member 5	SLC5A5	90.796	0.173431	109.115	0.220279	0.832113	0.0494	TRUE	FALSE
ENSDARG00000070545	ENSDART00000086290	col8a2	si:ch211-197n10.4	novel protein similar to collagen type VIII alpha 2 col8a2	COL8A2	346.01	0.708873	415.791	0.202714	0.832173	0.523	TRUE	FALSE
ENSDARG00000038900	ENSDART00000063005	gpr173	0	0	GPR173	839.412	0.209074	1008.66	0.219051	0.832201	0.0708	TRUE	FALSE
ENSDARG00000075873	ENSDART00000114633	spryd3	0	0	SPRYD3	1099.1	0.122901	1320.71	0.197569	0.832206	0.0188	TRUE	FALSE
ENSDARG00000011152	ENSDART00000080850	si:ch211-182e10.4	si:ch211-182e10.4	novel protein	#N/A	224.32	0.145372	269.537	0.212791	0.832242	0.0327	TRUE	FALSE
ENSDARG00000075580	ENSDART00000067474	#N/A	nr2e3	novel protein similar to human and mouse nuclear receptor subfamily 2, group E, member 3 (NR2E3, zgc:103631)		35.025	0.231167	42.085	0.40614	0.832244	0.232	TRUE	FALSE
ENSDARG00000056525	ENSDART00000005033	cmtm3	0	0	CMTM3	187.253	0.416453	224.966	0.233409	0.832361	0.283	TRUE	FALSE
ENSDARG00000033175	ENSDART00000008795	#N/A	0	0		1481.22	0.0643831	1779.42	0.146487	0.83242	0.0013	TRUE	FALSE
ENSDARG00000029248	ENSDART00000104197	#N/A	0	0		1532.4	0.126918	1840.85	0.074102	0.832442	0.00129	TRUE	FALSE
ENSDARG00000056331	ENSDART00000027792	#N/A	prkar1a	protein kinase, cAMP-dependent, regulatory, type I, alpha (tissue specific extinguisher 1)		2137.19	0.135491	2567.31	0.225337	0.832464	0.0348	TRUE	FALSE
ENSDARG00000033928	ENSDART00000024027	bdkrb1	bdkrb1	bradykinin receptor B2	BDKRB1	54.672	0.236263	65.67	0.356272	0.832526	0.193	TRUE	FALSE
ENSDARG00000061042	ENSDART00000086440	#N/A	0	0		107.392	0.115735	128.995	0.127387	0.832528	0.00319	TRUE	FALSE
ENSDARG00000038855	ENSDART00000042061	slc12a10.2	si:dkey-114c3.2	novel protein similar to vertebrate solute carrier family 12 (sodium/chloride transporters), member 3 (SLC12A3)	#N/A	590.455	0.335051	709.177	0.4788	0.832592	0.359	TRUE	FALSE
ENSDARG00000045297	ENSDART00000073508	hyal4	HYAL4	hyaluronoglucosaminidase 4 [Source:RefSeq_peptide;Acc:NP_036401]	HYAL4	184.761	0.594407	221.889	0.663626	0.832673	0.582	TRUE	FALSE
ENSDARG00000070661	ENSDART00000063719	rpp21	rpp21	novel protein similar to vertebrate ribonuclease P 21kDa subunit (RPP21) (zgc:100862)	RPP21	54.466	0.438314	65.407	0.372567	0.832724	0.371	TRUE	FALSE
ENSDARG00000017473	ENSDART00000104033	xkr8.1	XKR8 (2 of 2)	XK-related protein 8. [Source:Uniprot/SWISSPROT;Acc:Q9H6D3]	XKR8	63.929	0.195898	76.757	0.516257	0.832875	0.313	TRUE	FALSE
ENSDARG00000035993	ENSDART00000040761	pvalb7	pvalb7	parvalbumin	PVALB	2522.64	0.467628	3028.84	0.361989	0.832875	0.389	TRUE	FALSE
ENSDARG00000060484	ENSDART00000097668	0	0	0	#N/A	26.412	0.19078	31.711	0.305702	0.832897	0.12	TRUE	FALSE
ENSDARG00000062449	ENSDART00000076023	angpt2b	angpt2	angiopoietin 2	#N/A	309.694	0.21754	371.794	0.258436	0.832972	0.104	TRUE	FALSE
ENSDARG00000004452	ENSDART00000076640	ccdc43	0	0	CCDC43	510.003	0.0868142	612.265	0.199215	0.832978	0.0117	TRUE	FALSE
ENSDARG00000043402	ENSDART00000017495	cabp4	0	0	CABP4	687.955	0.505221	825.87	0.547593	0.833006	0.5	TRUE	FALSE
ENSDARG00000078935	ENSDART00000067152	dyrk2	dyrk2	novel protein similar to vertebrate dual-specificity tyrosine-(Y)-phosphorylation regulated kinase 2 (DYRK2)	DYRK2	3975.34	0.168244	4771.71	0.162266	0.833104	0.0238	TRUE	FALSE
ENSDARG00000020895	ENSDART00000091244	#N/A	si:ch211-154h20.1	novel protein similar to vertebrate cartilage paired-class homeoprotein 1 (CART1)		410.705	0.183194	492.961	0.266817	0.833139	0.0852	TRUE	FALSE
ENSDARG00000071468	ENSDART00000078250	nr4a3	Q1L695_DANRE	NOR1. [Source:Uniprot/SPTREMBL;Acc:Q1L695]	NR4A3	2159.93	0.433367	2592.38	0.454589	0.833186	0.412	TRUE	FALSE
ENSDARG00000070243	ENSDART00000103795	ggact.1	0	0	GGACT	36.955	0.253852	44.34	0.387789	0.833446	0.236	TRUE	FALSE
ENSDARG00000075255	ENSDART00000056280	pfkpb	LOC561416	0	PFKP	365.56	0.211788	438.493	0.262853	0.833674	0.104	TRUE	FALSE
ENSDARG00000071037	ENSDART00000105435	abch1	Q1LYA8_DANRE	Novel ABC transporter domain containing protein (Fragment). [Source:Uniprot/SPTREMBL;Acc:Q1LYA8]	#N/A	1946.03	0.211291	2334.23	0.214687	0.833694	0.0727	TRUE	FALSE
ENSDARG00000060939	ENSDART00000061293	#N/A	neb	Novel protein similar to vertebrate nebulin (NEB) (Fragment). [Source:Uniprot/SPTREMBL;Acc:Q1MSY0]		22856.5	0.30166	27415.8	0.292504	0.833698	0.204	TRUE	FALSE
ENSDARG00000054530	ENSDART00000031937	diras1a	0	0	DIRAS1	2484.92	0.141927	2980.51	0.288516	0.833724	0.0787	TRUE	FALSE
ENSDARG00000094792	ENSDART00000081025	pex16	0	0	PEX16	1200.86	0.19269	1440.34	0.154734	0.833734	0.0342	TRUE	FALSE
ENSDARG00000018902	ENSDART00000023640	#N/A	Q5CZM1_DANRE	LOC553309 protein (Fragment). [Source:Uniprot/SPTREMBL;Acc:Q5CZM1]		914.191	0.172462	1096.42	0.166314	0.833793	0.0278	TRUE	FALSE
ENSDARG00000036541	ENSDART00000084792	prosc	LOC563548	0	PROSC	1435.52	0.142359	1721.64	0.244435	0.833809	0.0495	TRUE	FALSE
ENSDARG00000037965	ENSDART00000078117	bco2a	BCDO2 (1 of 3)	Beta,beta-carotene 9',10'-dioxygenase (EC 1.14.99.-) (Beta-carotene dioxygenase 2) (B-diox-II). [Source:Uniprot/SWISSPROT;Acc:Q9BYV7]	BCO2	441.041	0.142887	528.941	0.157026	0.833819	0.0137	TRUE	FALSE
ENSDARG00000060679	ENSDART00000112201	mat2aa	0	0	MAT2A	18350	0.240358	22007.2	0.126461	0.833819	0.0573	TRUE	FALSE
ENSDARG00000016485	ENSDART00000111312	#N/A	0	0		86.664	0.390206	103.932	0.322305	0.833853	0.306	TRUE	FALSE
ENSDARG00000070028	ENSDART00000022382	0	scn8ab	sodium channel, voltage-gated, type VIII alpha b	SCN1A	2970.37	0.239564	3561.42	0.192425	0.834042	0.0839	TRUE	FALSE
ENSDARG00000029179	ENSDART00000077787	serpinb1l2	serpinb1l2	novel protein similar to vertebrate serine (or cysteine) proteinase inhibitor, clade B (ovalbumin), member 1 (SERPINB1)	SERPINB1	143.426	0.259721	171.943	0.259491	0.834149	0.143	TRUE	FALSE
ENSDARG00000059125	ENSDART00000105120	tmem170b	LOC100001035	0	TMEM170B	567.598	0.163993	680.408	0.173652	0.834202	0.0268	TRUE	FALSE
ENSDARG00000032465	ENSDART00000103826	#N/A	0	0		119.748	0.382575	143.53	0.300841	0.834306	0.289	TRUE	FALSE
ENSDARG00000016773	ENSDART00000101134	khdrbs2	0	0	KHDRBS2	232.018	0.150462	278.094	0.303921	0.834315	0.0966	TRUE	FALSE
ENSDARG00000022187	ENSDART00000027661	myod1	myod	myogenic differentiation	MYOD1	2675.9	0.120582	3206.93	0.209259	0.834411	0.024	TRUE	FALSE
ENSDARG00000039455	ENSDART00000063725	xkr6	si:dkeyp-86f6.2	novel protein	XKR6	169.576	0.231845	203.225	0.303563	0.834425	0.152	TRUE	FALSE
ENSDARG00000058202	ENSDART00000077834	rps27.2	0	0	#N/A	4550.35	0.172367	5452.65	0.205095	0.83452	0.0444	TRUE	FALSE
ENSDARG00000036501	ENSDART00000014323	#N/A	zgc:113105	novel protein similar to H.sapiens PTPN18, protein tyrosine phosphatase, non-receptor type 18 (brain-derived) (PTPN18, zgc:113105)		78.235	0.14378	93.724	0.293949	0.834738	0.0859	TRUE	FALSE
ENSDARG00000063563	ENSDART00000076061	tgfa	si:ch211-10e8.7	novel protein similar to human transforming growth factor alpha (TGFA)	TGFA	127.892	0.339859	153.203	0.235298	0.834788	0.21	TRUE	FALSE
ENSDARG00000057855	ENSDART00000080091	npy7r	npy7r	neuropeptide Y receptor Y7 [Source:RefSeq_peptide;Acc:NP_001007219]	#N/A	83.99	0.352357	100.607	0.375287	0.834833	0.31	TRUE	FALSE
ENSDARG00000062208	ENSDART00000091497	tceanc2	si:dkey-63k7.9	novel protein	TCEANC2	186.792	0.228601	223.71	0.226451	0.834974	0.0959	TRUE	FALSE
ENSDARG00000044899	ENSDART00000098663	#N/A	si:dkey-13n15.2	novel protein		555.792	0.197527	665.624	0.207752	0.834994	0.0617	TRUE	FALSE
ENSDARG00000003541	ENSDART00000045479	syt4	0	0	SYT4	166.613	0.223734	199.533	0.277062	0.835015	0.127	TRUE	FALSE
ENSDARG00000010350	ENSDART00000098850	lipg	zgc:55345	novel protein similar to H.sapiens LIPG, lipase, endothelial (LIPG, zgc:55345)	LIPG	2274.13	0.0389672	2723.36	0.172746	0.835045	0.00282	TRUE	FALSE
ENSDARG00000053771	ENSDART00000100551	zgc:136908	0	0	#N/A	312.3	0.437168	373.967	1.02305	0.8351	0.663	TRUE	FALSE
ENSDARG00000037997	ENSDART00000076712	CR925773.1	LOC798445	0	#N/A	3335.59	0.211369	3994.15	0.167402	0.835118	0.0523	TRUE	FALSE
ENSDARG00000062278	ENSDART00000106142	0	LOC563836	0	#N/A	1203.51	0.128208	1440.92	0.101596	0.835236	0.00296	TRUE	FALSE
ENSDARG00000044418	ENSDART00000047271	zgc:158564	zgc:158564	Hypothetical protein (Fragment). [Source:Uniprot/SPTREMBL;Acc:Q0IIQ2]	KIAA0232	3688.29	0.166016	4415.28	0.163132	0.835347	0.025	TRUE	FALSE
ENSDARG00000061424	ENSDART00000050037	chrnb3b	0	0	CHRNB3	40.608	0.174906	48.606	0.247158	0.835452	0.0709	TRUE	FALSE
ENSDARG00000009886	ENSDART00000047309	grm3	si:ch211-233h19.1	novel protein similar to vertebrate glutamate receptor, metabotropic 3 (GRM3)	GRM3	100.861	0.41518	120.722	0.196813	0.835482	0.277	TRUE	FALSE
ENSDARG00000059773	ENSDART00000057439	parla	0	0	PARL	325.837	0.122458	389.961	0.18287	0.835563	0.0159	TRUE	FALSE
ENSDARG00000008867	ENSDART00000019104	fbp2	zgc:101083	novel protein (zgc:101083)	FBP2	4492.32	0.423873	5376.12	0.336969	0.835607	0.351	TRUE	FALSE
ENSDARG00000005057	ENSDART00000092040	bcl11ab	si:ch211-127m10.2	novel protein similar to vertebrate B-cell CLL/lymphoma 11A (zinc finger protein) (BCL11A)	BCL11A	3844.94	0.22688	4600.11	0.349452	0.835835	0.191	TRUE	FALSE
ENSDARG00000019924	ENSDART00000057385	nos1apb	0	0	#N/A	418.067	0.0615053	500.109	0.16918	0.835952	0.0036	TRUE	FALSE
ENSDARG00000025679	ENSDART00000020234	fam175b	0	0	FAM175B	1257.77	0.103974	1504.51	0.213939	0.835998	0.0223	TRUE	FALSE
ENSDARG00000014532	ENSDART00000065674	FYB (1 of 2)	LOC558141	0	FYB	304.004	0.197577	363.623	0.215847	0.836042	0.0677	TRUE	FALSE
ENSDARG00000053210	ENSDART00000101911	gpm6ba	gpm6ba	glycoprotein M6Ba	#N/A	1269.39	0.124052	1518.25	0.144985	0.836089	0.0074	TRUE	FALSE
ENSDARG00000037621	ENSDART00000051749	zgc:91910	zgc:91910	novel protein	#N/A	3615.53	0.125819	4324.25	0.135419	0.836106	0.00628	TRUE	FALSE
ENSDARG00000086225	ENSDART00000105592	#N/A	0	0		86.588	0.156223	103.56	0.380128	0.836114	0.174	TRUE	FALSE
ENSDARG00000040031	ENSDART00000077922	si:ch211-193e5.4	LOC570263	0	#N/A	327.001	0.407041	391.092	0.354364	0.836123	0.348	TRUE	FALSE
ENSDARG00000036830	ENSDART00000089012	kif1ab	LOC566700	0	KIF1A	1645.4	0.198829	1967.81	0.227119	0.836158	0.0756	TRUE	FALSE
ENSDARG00000057262	ENSDART00000016879	c1ql3a	C1QL3	Complement C1q-like protein 3 precursor. [Source:Uniprot/SWISSPROT;Acc:Q5VWW1]	C1QL3	235.553	0.215536	281.698	0.0983435	0.83619	0.0348	TRUE	FALSE
ENSDARG00000013072	ENSDART00000085370	kcnq5b	LOC556841	0	KCNQ5	617.585	0.208551	738.539	0.186231	0.836225	0.0606	TRUE	FALSE
ENSDARG00000036252	ENSDART00000061562	#N/A	LOC558805	0		46.995	0.149913	56.194	0.374919	0.836299	0.166	TRUE	FALSE
ENSDARG00000062521	ENSDART00000092009	tfam	0	0	TFAM	1840.38	0.173761	2200.58	0.124453	0.836316	0.0185	TRUE	FALSE
ENSDARG00000060992	ENSDART00000066789	stard3nl	stard3nl	STARD3 N-terminal like [Source:RefSeq_peptide;Acc:NP_001002320]	STARD3NL	1236.58	0.296586	1478.39	0.254751	0.836432	0.182	TRUE	FALSE
ENSDARG00000017860	ENSDART00000113713	fam177a1	0	0	FAM177A1	758.63	0.0632374	906.935	0.168529	0.836477	0.0037	TRUE	FALSE
ENSDARG00000037639	ENSDART00000077383	C13H10orf32	zgc:114169	novel protein (zgc:114169)	C10orf32	86.802	0.178693	103.766	0.321978	0.836517	0.134	TRUE	FALSE
ENSDARG00000016782	ENSDART00000005218	cecr1b	si:ch211-214j24.5	novel protein similar to vertebrate cat eye syndrome chromosome region, candidate 1 (CECR1)	CECR1	274.109	0.403421	327.677	0.216466	0.836522	0.276	TRUE	FALSE
ENSDARG00000061375	ENSDART00000077223	#N/A	fam86a	family with sequence similarity 86, member A		170.194	0.21286	203.447	0.171108	0.836552	0.0573	TRUE	FALSE
ENSDARG00000041339	ENSDART00000016814	fmnl2a	LOC100006456	0	FMNL2	1072.14	0.11591	1281.52	0.128234	0.836618	0.00398	TRUE	FALSE
ENSDARG00000009793	ENSDART00000063047	#N/A	LOC555232	0		169.644	0.257782	202.762	0.291127	0.836666	0.171	TRUE	FALSE
ENSDARG00000052089	ENSDART00000014633	#N/A	A1A5T0_DANRE	LOC563450 protein (Fragment). [Source:Uniprot/SPTREMBL;Acc:A1A5T0]		493.796	0.183012	590.149	0.262387	0.836731	0.0894	TRUE	FALSE
ENSDARG00000068636	ENSDART00000043774	sde2	zgc:112095	novel protein (wu:fi34c02)	SDE2	888.323	0.161716	1061.61	0.252243	0.836766	0.0688	TRUE	FALSE
ENSDARG00000042742	ENSDART00000026765	slc18a3a	0	0	SLC18A3	203.303	0.587623	242.949	0.567395	0.836813	0.561	TRUE	FALSE
ENSDARG00000018936	ENSDART00000075975	crip1	zgc:103738	novel protein similar to H.sapiens CRIP1, cysteine-rich protein 1 (intestinal) (CRIP1, zgc:103738)	#N/A	779.275	0.266526	931.239	0.279671	0.836815	0.171	TRUE	FALSE
ENSDARG00000057249	ENSDART00000020472	hpda	0	0	#N/A	212.91	0.214596	254.415	0.743239	0.836861	0.502	TRUE	FALSE
ENSDARG00000003098	ENSDART00000074821	#N/A	LOC557534	0		4503.84	0.171414	5381.51	0.0847064	0.836911	0.011	TRUE	FALSE
ENSDARG00000053138	ENSDART00000109216	cd248a	0	N/A	CD248	815.366	0.220898	974.07	0.296559	0.837071	0.145	TRUE	FALSE
ENSDARG00000067829	ENSDART00000081371	si:dkey-30c15.17	si:dkey-30c15.17	novel carboxylesterase domain containing protein	#N/A	82.198	0.578141	98.194	0.548831	0.837098	0.551	TRUE	FALSE
ENSDARG00000057671	ENSDART00000103155	cx39.4	cx39.4	novel protein similar to connexin 32.3 (cx32.3)	GJA4	112.061	0.336404	133.852	0.267509	0.837201	0.234	TRUE	FALSE
ENSDARG00000076833	ENSDART00000066393	pdap1a	zgc:56344	novel protein similar to pdgfa associated protein 1 (pdap1, zgc:56344)	#N/A	3897.39	0.297798	4654.83	0.105857	0.837279	0.113	TRUE	FALSE
ENSDARG00000063715	ENSDART00000104903	si:ch211-12p12.4	LOC558300	0	#N/A	54.582	0.401413	65.181	0.371082	0.837391	0.356	TRUE	FALSE
ENSDARG00000011088	ENSDART00000061185	#N/A	0	0		36.906	0.185691	44.064	0.406999	0.837554	0.222	TRUE	FALSE
ENSDARG00000045989	ENSDART00000090521	ankle2	si:dkey-215k6.5	novel protein	ANKLE2	399.82	0.340261	477.279	0.257292	0.837707	0.233	TRUE	FALSE
ENSDARG00000041204	ENSDART00000111302	rhbdd3	si:ch211-149d1.4	novel protein	RHBDD3	97.29	0.224592	116.135	0.196351	0.837732	0.0808	TRUE	FALSE
ENSDARG00000069360	ENSDART00000017144	bag1	si:dkey-216e9.4	novel protein similar to vertebrate BCL2-associated athanogene (BAG1)	BAG1	78.921	0.177568	94.193	0.163535	0.837865	0.0334	TRUE	FALSE
ENSDARG00000061191	ENSDART00000102674	plcd3a	0	0	PLCD3	949.266	0.321942	1132.96	0.149786	0.837866	0.157	TRUE	FALSE
ENSDARG00000062266	ENSDART00000058051	phlda1	0	0	PHLDA1	628.787	0.0738515	750.458	0.160845	0.837871	0.00371	TRUE	FALSE
ENSDARG00000053240	ENSDART00000109605	si:dkey-219c3.2	0	0	#N/A	69.113	0.449163	82.479	0.497782	0.837947	0.462	TRUE	FALSE
ENSDARG00000067797	ENSDART00000075833	#N/A	si:busm1-104n07.6	novel protein similar to MHC class II beta chain		33.313	0.267616	39.754	0.372497	0.837979	0.249	TRUE	FALSE
ENSDARG00000021351	ENSDART00000063834	0	0	0	B3GNT6	1526.95	0.169974	1821.62	0.228668	0.838238	0.0614	TRUE	FALSE
ENSDARG00000003487	ENSDART00000074374	#N/A	si:ch211-51n14.1	Alpha 2,6-sialyltransferase ST6GalNAc I (Fragment). [Source:Uniprot/SPTREMBL;Acc:Q0P7H8]		391.977	0.122325	467.611	0.192236	0.838254	0.0208	TRUE	FALSE
ENSDARG00000002071	ENSDART00000062147	#N/A	0	0		452.584	0.185083	539.87	0.208262	0.83832	0.0592	TRUE	FALSE
ENSDARG00000017728	ENSDART00000039325	hcn3	si:ch211-130o18.2	novel protein similar to vertebrate hyperpolarization activated cyclic nucleotide-gated potassium channel 4 (HCN4)	HCN3	77.401	0.275366	92.327	0.276019	0.838335	0.181	TRUE	FALSE
ENSDARG00000059081	ENSDART00000111524	#N/A	0	0		640.831	0.149039	764.406	0.134247	0.838339	0.0127	TRUE	FALSE
ENSDARG00000053164	ENSDART00000026578	ube2v2	0	0	UBE2V2	9941.35	0.0836404	11857.2	0.151304	0.838423	0.00348	TRUE	FALSE
ENSDARG00000071685	ENSDART00000074424	nitr13	0	0	#N/A	69.969	0.252018	83.452	0.482347	0.838434	0.333	TRUE	FALSE
ENSDARG00000043179	ENSDART00000098502	#N/A	si:busm1-37i06.8	novel protein similat to MHC class II beta chain		40.152	0.242319	47.881	0.231786	0.838579	0.12	TRUE	FALSE
ENSDARG00000056767	ENSDART00000089135	#N/A	0	0		122.703	0.428556	146.312	0.311129	0.838639	0.353	TRUE	FALSE
ENSDARG00000030694	ENSDART00000102292	csrp3	0	0	CSRP3	139.818	0.392573	166.678	0.178533	0.838851	0.256	TRUE	FALSE
ENSDARG00000070567	ENSDART00000100869	ppp3r1b	0	0	PPP3R2	8974.49	0.111627	10698.3	0.141025	0.838867	0.00549	TRUE	FALSE
ENSDARG00000060695	ENSDART00000084361	kcnb1	LOC555284	0	KCNB1	138.153	0.224911	164.687	0.34173	0.838882	0.192	TRUE	FALSE
ENSDARG00000012490	ENSDART00000004656	GCA	0	0	GCA	2039.01	0.694595	2430.54	0.130805	0.838915	0.527	TRUE	FALSE
ENSDARG00000069116	ENSDART00000022909	klhl18	klhl18	kelch-like 18 (Drosophila)	KLHL18	707.145	0.231598	842.919	0.15232	0.838924	0.0676	TRUE	FALSE
ENSDARG00000053228	ENSDART00000104984	zgc:64065	LOC100001003	0	#N/A	60.364	0.18891	71.945	0.224002	0.83903	0.0718	TRUE	FALSE
ENSDARG00000069495	ENSDART00000097359	dnajc25	LOC100004266	0	DNAJC25	1669.82	0.167487	1990.15	0.160168	0.839038	0.0282	TRUE	FALSE
ENSDARG00000061751	ENSDART00000002953	lipi	LOC100003046	0	LIPH	47.888	0.137061	57.071	0.249449	0.839095	0.0581	TRUE	FALSE
ENSDARG00000054771	ENSDART00000066704	#N/A	zgc:92635	novel protein (zgc:92635)		1617.34	0.143351	1927.44	0.145391	0.839114	0.0138	TRUE	FALSE
ENSDARG00000027512	ENSDART00000081290	rnaset2l	Q501X8_DANRE	LOC553485 protein (Fragment). [Source:Uniprot/SPTREMBL;Acc:Q501X8]	#N/A	77.379	0.18248	92.204	0.22008	0.839215	0.0656	TRUE	FALSE
ENSDARG00000075251	ENSDART00000104724	pank1a	zgc:63556	novel protein similar to vertebrate pantothenate kinase family (PANK, zgc:63556)	PANK1	256.067	0.566397	305.097	0.573101	0.839297	0.561	TRUE	FALSE
ENSDARG00000042471	ENSDART00000025326	csnk1da	csnk1dl	casein kinase 1, delta like	CSNK1D	2429.66	0.116871	2894.62	0.210981	0.839372	0.0281	TRUE	FALSE
ENSDARG00000058987	ENSDART00000099891	atp5ib	atp5i	novel protein containing an ATP synthase E chain domain (zgc:153661)	ATP5I	10835.9	0.133906	12906.7	0.153443	0.839559	0.0132	TRUE	FALSE
ENSDARG00000013979	ENSDART00000040740	TENM2 (1 of 2)	si:ch211-12m10.1	novel protein similar to vertebrate odz, odd Oz/ten-m homolog 2 (Drosophila) (ODZ2)	TENM2	206.376	0.306943	245.8	0.354328	0.839609	0.275	TRUE	FALSE
ENSDARG00000020261	ENSDART00000060853	pex10	0	0	PEX10	146.418	0.338599	174.362	0.19712	0.839736	0.205	TRUE	FALSE
ENSDARG00000068861	ENSDART00000055492	ddx5	ddx5	DEAD (Asp-Glu-Ala-Asp) box polypeptide 5	DDX5	19718.5	0.14255	23476.1	0.0747163	0.839939	0.0039	TRUE	FALSE
ENSDARG00000027131	ENSDART00000088199	C9H3orf70 (1 of 2)	0	N/A	C3orf70	247.333	0.218335	294.437	0.181624	0.84002	0.0719	TRUE	FALSE
ENSDARG00000009242	ENSDART00000028895	negr1	zgc:100871	novel protein similar to vertebrate neuronal growth regulator 1 (NEGR1, zgc:100871)	NEGR1	649.226	0.55113	772.547	0.241593	0.840371	0.441	TRUE	FALSE
ENSDARG00000061368	ENSDART00000024170	dgkza	A3KP27_DANRE	DGKI protein (Fragment). [Source:Uniprot/SPTREMBL;Acc:Q566Z1]	DGKZ	201.666	0.28963	239.966	0.101883	0.840394	0.111	TRUE	FALSE
ENSDARG00000058425	ENSDART00000058242	mea1	si:ch211-117c8.1	novel protein similar to vertebrate male-enhanced antigen 1 (MEA1, zgc:86834)	MEA1	756.507	0.150421	900.142	0.159838	0.840431	0.0213	TRUE	FALSE
ENSDARG00000020771	ENSDART00000039386	zgc:66427	0	0	#N/A	2393.81	0.185506	2848.17	0.0867273	0.840471	0.0192	TRUE	FALSE
ENSDARG00000010941	ENSDART00000050018	cnksr1	cnksr1	connector enhancer of kinase suppressor of Ras 1	CNKSR1	1630.77	0.2844	1940.28	0.106148	0.840485	0.106	TRUE	FALSE
ENSDARG00000037281	ENSDART00000114888	picalmb	picalml	novel protein similar to vertebrate phosphatidylinositol binding clathrin assembly protein (PICALM)	PICALM	2969.25	0.0926866	3531.99	0.13035	0.840672	0.00244	TRUE	FALSE
ENSDARG00000039750	ENSDART00000033691	pth2	tip39	tuberoinfundibular peptide of 39 amino acids	#N/A	73.272	0.168209	87.155	0.317743	0.840709	0.135	TRUE	FALSE
ENSDARG00000045948	ENSDART00000099214	slc16a1	slc16a1	solute carrier family 16 (monocarboxylic acid transporters), member 1	SLC16A1	2338.1	0.199534	2780.88	0.143491	0.840778	0.0426	TRUE	FALSE
ENSDARG00000056307	ENSDART00000098408	hnrnpabb	0	0	HNRNPAB	18473.5	0.209281	21970.2	0.115531	0.840843	0.0403	TRUE	FALSE
ENSDARG00000017568	ENSDART00000101829	lgals3bpb	0	0	LGALS3BP	71.386	0.410309	84.893	0.533826	0.840894	0.469	TRUE	FALSE
ENSDARG00000059718	ENSDART00000050228	dimt1l	zgc:101122	novel protein similar to H.sapiens DIMT1L, DIM1 dimethyladenosine transferase 1-like (S. cerevisiae) (DIMT1L, zgc:101122)	DIMT1	539.688	0.20646	641.69	0.102491	0.841042	0.0351	TRUE	FALSE
ENSDARG00000069130	ENSDART00000007901	RGS13 (1 of 2)	LOC792554	0	RGS13	90.328	0.316219	107.393	0.229803	0.841098	0.202	TRUE	FALSE
ENSDARG00000022532	ENSDART00000081436	BX539307.1	si:dkey-253d23.8	novel protein	#N/A	82.476	0.332503	98.053	0.460604	0.841137	0.376	TRUE	FALSE
ENSDARG00000016835	ENSDART00000054063	#N/A	0	0		502.541	0.126461	597.344	0.110476	0.841292	0.00456	TRUE	FALSE
ENSDARG00000069336	ENSDART00000044705	RPS6KA2	LOC571285	0	RPS6KA2	166.643	0.155694	198.059	0.339622	0.841381	0.15	TRUE	FALSE
ENSDARG00000026369	ENSDART00000081977	GGA3 (2 of 2)	GGA3 (1 of 2)	ADP-ribosylation factor-binding protein GGA3 (Golgi-localized, gamma ear-containing, ARF-binding protein 3). [Source:Uniprot/SWISSPROT;Acc:Q9NZ52]	GGA3	784.538	0.207226	932.43	0.115247	0.841391	0.0394	TRUE	FALSE
ENSDARG00000041113	ENSDART00000052065	si:rp71-39b20.4	LOC563472	0	#N/A	49.656	0.397258	59.015	0.295621	0.841413	0.327	TRUE	FALSE
ENSDARG00000016256	ENSDART00000105918	#N/A	si:ch211-222k6.3	novel protein		730.514	0.287401	868.182	0.155824	0.84143	0.131	TRUE	FALSE
ENSDARG00000024870	ENSDART00000043291	paqr7b	paqr7	Membrane progestin receptor alpha (mPR alpha) (Progestin and adipoQ receptor family member VII). [Source:Uniprot/SWISSPROT;Acc:Q801G2]	PAQR7	483.125	0.120772	574.167	0.129866	0.841436	0.00603	TRUE	FALSE
ENSDARG00000062550	ENSDART00000114333	#N/A	si:busm1-40g1.9	TCR-alpha V segment I-7 (according to annotation by Tatsuya Ota)		33.963	0.218699	40.354	0.467548	0.841627	0.313	TRUE	FALSE
ENSDARG00000039335	ENSDART00000075808	APBB3	APBB3 (1 of 2)	Amyloid beta A4 precursor protein-binding family B member 3 (Fe65-like protein 2) (Fe65L2). [Source:Uniprot/SWISSPROT;Acc:O95704]	APBB3	515.182	0.153803	612.105	0.187035	0.841656	0.0348	TRUE	FALSE
ENSDARG00000044573	ENSDART00000111136	#N/A	si:dkey-17o15.4	novel protein similar to human and mouse leucine-rich repeats and calponin homology (CH) domain containing 2 (LRCH2)		6396.83	0.176364	7599.77	0.111366	0.841713	0.0204	TRUE	FALSE
ENSDARG00000018270	ENSDART00000111543	#N/A	zgc:165555	hypothetical protein LOC100004395 [Source:RefSeq_peptide;Acc:NP_001092231]		4097.52	0.323393	4867.77	0.116405	0.841766	0.158	TRUE	FALSE
ENSDARG00000031681	ENSDART00000098020	si:busm1-169i8.11	nitr3r.1l	novel protein similar to lectins	#N/A	41.176	0.14528	48.916	0.422901	0.84177	0.231	TRUE	FALSE
ENSDARG00000053022	ENSDART00000100241	haao	0	0	HAAO	908.265	0.451218	1078.99	0.483203	0.841776	0.47	TRUE	FALSE
ENSDARG00000079011	ENSDART00000043933	ndufb7	0	0	NDUFB7	4094.99	0.11263	4864.53	0.185082	0.841806	0.0179	TRUE	FALSE
ENSDARG00000074937	ENSDART00000100098	0	0	0	#N/A	77.086	0.434568	91.567	0.534334	0.841854	0.486	TRUE	FALSE
ENSDARG00000026473	ENSDART00000061413	znf512	si:ch211-245h14.2	novel protein similar to human zinc finger protein 512 (ZNF512)	ZNF512	377.363	0.202153	448.23	0.170697	0.841896	0.0575	TRUE	FALSE
ENSDARG00000071325	ENSDART00000078439	sostdc1b	si:dkeyp-25a3.6	novel protein similar to vertebrate sclerostin domain containing 1 (SOSTDC1)	#N/A	473.803	0.208637	562.643	0.231092	0.842102	0.0984	TRUE	FALSE
ENSDARG00000058676	ENSDART00000074330	taf1a	taf1a	novel protein similar to mouse and human TATA box binding protein (TBP)-associated factor, RNA polymerase I, A, 48kDa (TAF1A)	TAF1A	525.366	0.149154	623.855	0.084757	0.842128	0.00657	TRUE	FALSE
ENSDARG00000078577	ENSDART00000104546	avil	0	0	AVIL	61.973	0.293667	73.586	0.325954	0.842185	0.249	TRUE	FALSE
ENSDARG00000020387	ENSDART00000082300	usp37	0	0	USP37	1175.19	0.131267	1395.29	0.1235	0.842259	0.00741	TRUE	FALSE
ENSDARG00000042999	ENSDART00000084579	traf7	0	0	TRAF7	705.795	0.17095	837.962	0.188986	0.842276	0.046	TRUE	FALSE
ENSDARG00000016809	ENSDART00000074960	cd22	zgc:113199	novel protein (zgc:113199)	#N/A	52.778	0.320414	62.661	0.468147	0.842278	0.377	TRUE	FALSE
ENSDARG00000031907	ENSDART00000056519	gpr160	LOC100007673	0	GPR160	314.208	0.321313	373.037	0.195169	0.842297	0.192	TRUE	FALSE
ENSDARG00000017844	ENSDART00000076980	or116-2	0	0	#N/A	31.3	0.257302	37.158	0.360503	0.842349	0.247	TRUE	FALSE
ENSDARG00000020655	ENSDART00000113487	#N/A	si:dkey-245p14.4	novel protein		564.178	0.11	669.761	0.090323	0.842357	0.00146	TRUE	FALSE
ENSDARG00000070055	ENSDART00000114309	si:dkey-57l19.1	LOC794143	0	#N/A	621.67	0.145039	737.892	0.162182	0.842495	0.0215	TRUE	FALSE
ENSDARG00000016439	ENSDART00000114642	ibtk	0	0	IBTK	1586.4	0.225181	1882.96	0.14797	0.842502	0.0667	TRUE	FALSE
ENSDARG00000009442	ENSDART00000092064	#N/A	LOC797173	0		486.86	0.452566	577.871	0.579643	0.842506	0.519	TRUE	FALSE
ENSDARG00000075854	ENSDART00000022233	napba	0	0	NAPB	576.186	0.279885	683.891	0.257634	0.842511	0.186	TRUE	FALSE
ENSDARG00000022970	ENSDART00000101468	#N/A	0	0		1106.94	0.244035	1313.84	0.282565	0.842521	0.17	TRUE	FALSE
ENSDARG00000068572	ENSDART00000008355	cfl2	0	0	CFL2	2460.94	0.151951	2920.76	0.225503	0.842569	0.0558	TRUE	FALSE
ENSDARG00000020609	ENSDART00000099741	#N/A	si:dkey-98f17.5	novel protein		641.085	0.146704	760.855	0.277969	0.842585	0.0912	TRUE	FALSE
ENSDARG00000037935	ENSDART00000054119	atp6v0a2a	ATP6V0A2 (2 of 2)	Vacuolar proton translocating ATPase 116 kDa subunit a isoform 2 (V- ATPase 116 kDa isoform a2) (TJ6). [Source:Uniprot/SWISSPROT;Acc:Q9Y487]	ATP6V0A2	34.695	0.195925	41.176	0.205363	0.842602	0.0722	TRUE	FALSE
ENSDARG00000070722	ENSDART00000097888	EVA1A (2 of 2)	LOC100006026	0	EVA1A	212.925	0.22443	252.698	0.193747	0.842607	0.0893	TRUE	FALSE
ENSDARG00000070474	ENSDART00000006474	glra4b	glra4b	glycine receptor, alpha 4b	GLRA4	50.92	0.397641	60.428	0.307306	0.842656	0.338	TRUE	FALSE
ENSDARG00000069781	ENSDART00000097998	#N/A	0	0		58.333	0.205006	69.218	0.434436	0.842743	0.279	TRUE	FALSE
ENSDARG00000056186	ENSDART00000087533	csgalnact2	si:dkey-192p21.4	novel protein similar to human chondroitin sulfate GalNAcT-2 (GALNACT-2)	CSGALNACT2	704.776	0.132934	836.199	0.165666	0.842833	0.0186	TRUE	FALSE
ENSDARG00000067683	ENSDART00000112081	#N/A	0	0		82.441	0.315693	97.806	0.274499	0.842903	0.237	TRUE	FALSE
ENSDARG00000062542	ENSDART00000060145	pafah1b3	pafah1b3	platelet-activating factor acetylhydrolase, isoform Ib, gamma subunit	PAFAH1B3	1073.64	0.102276	1273.64	0.108409	0.84297	0.00189	TRUE	FALSE
ENSDARG00000053805	ENSDART00000090193	#N/A	0	Connector enhancer of kinase suppressor of ras 2 (Connector enhancer of KSR2) (CNK2). [Source:Uniprot/SWISSPROT;Acc:Q8WXI2]		1299.32	0.25549	1541.26	0.257316	0.84302	0.162	TRUE	FALSE
ENSDARG00000017470	ENSDART00000045750	xgb	0	0	#N/A	78.247	0.205118	92.813	0.486282	0.843061	0.328	TRUE	FALSE
ENSDARG00000062934	ENSDART00000016591	fgf6a	0	0	FGF6	619.207	0.173041	734.405	0.129731	0.843141	0.0247	TRUE	FALSE
ENSDARG00000061011	ENSDART00000113368	RNF5	0	0	RNF5	4079.44	0.170366	4837.88	0.0923304	0.843229	0.015	TRUE	FALSE
ENSDARG00000017905	ENSDART00000002184	#N/A	0	0		63.228	0.393501	74.98	0.357431	0.843265	0.364	TRUE	FALSE
ENSDARG00000055064	ENSDART00000077627	ret	ret1	receptor tyrosine kinase	RET	2212.33	0.116733	2622.95	0.12459	0.843454	0.00514	TRUE	FALSE
ENSDARG00000068176	ENSDART00000064468	crmp1	0	0	CRMP1	665.277	0.0570891	788.716	0.147197	0.843494	0.00203	TRUE	FALSE
ENSDARG00000007171	ENSDART00000050542	htra4	si:dkey-49o11.2	novel protein similar to human HtrA serine peptidase 1 (HTRA1)	HTRA4	39.77	0.36006	47.141	0.333746	0.843639	0.322	TRUE	FALSE
ENSDARG00000031336	ENSDART00000108888	#N/A	LOC572047	0		2198.93	0.254486	2606.16	0.280252	0.843744	0.182	TRUE	FALSE
ENSDARG00000033451	ENSDART00000010211	paip2b	0	0	PAIP2B	1783.8	0.224433	2114.06	0.0945321	0.843781	0.0498	TRUE	FALSE
ENSDARG00000039830	ENSDART00000078673	#N/A	LOC572101	0		160.24	0.458237	189.906	0.234681	0.843786	0.367	TRUE	FALSE
ENSDARG00000055475	ENSDART00000101470	itm2bb	0	0	ITM2B	8155.77	0.249458	9664.44	0.14605	0.843894	0.0915	TRUE	FALSE
ENSDARG00000008947	ENSDART00000019667	rnf114	0	0	RNF114	789.409	0.19822	935.416	0.110804	0.843912	0.035	TRUE	FALSE
ENSDARG00000036549	ENSDART00000087691	gba2	LOC559240	0	GBA2	1240.95	0.244191	1470.18	0.144648	0.844081	0.086	TRUE	FALSE
ENSDARG00000019742	ENSDART00000063264	alox5b.2	LOC100005862	0	ALOX5	42.951	0.311172	50.884	0.266519	0.844096	0.231	TRUE	FALSE
ENSDARG00000002792	ENSDART00000097615	mob1ba	0	0	MOB1B	2039.91	0.160321	2416.53	0.161476	0.844146	0.03	TRUE	FALSE
ENSDARG00000063695	ENSDART00000058555	tardbp	tardbp	TAR DNA binding protein	TARDBP	6424.37	0.211021	7610.04	0.072717	0.844197	0.0354	TRUE	FALSE
ENSDARG00000057708	ENSDART00000110352	AP1S3 (2 of 2)	0	0	AP1S3	34.784	0.178386	41.191	0.107733	0.844456	0.0228	TRUE	FALSE
ENSDARG00000010640	ENSDART00000065504	C21H17orf85	zgc:55870	novel protein (zgc:55870)	C17orf85	582.367	0.10579	689.483	0.11409	0.844643	0.00281	TRUE	FALSE
ENSDARG00000056347	ENSDART00000061838	ttc38	zgc:112407	novel protein	TTC38	1147.3	0.235193	1358.25	0.183034	0.844685	0.0979	TRUE	FALSE
ENSDARG00000028618	ENSDART00000074306	hspb2	0	0	HSPB2	1026.36	0.261644	1214.93	0.251155	0.844789	0.17	TRUE	FALSE
ENSDARG00000038428	ENSDART00000067836	CABZ01054884.1	LOC564730	0	#N/A	91.548	0.192698	108.364	0.362544	0.844819	0.208	TRUE	FALSE
ENSDARG00000009754	ENSDART00000112108	#N/A	si:dkey-105j11.2	novel protein similar to H.sapien PPFIBP2, PTPRF interacting protein, binding protein 2 (liprin beta 2) (PPFIBP2)		1243.88	0.384674	1472.32	0.423862	0.844844	0.402	TRUE	FALSE
ENSDARG00000056338	ENSDART00000038631	#N/A	LOC100003322	0		75.559	0.496345	89.427	0.321384	0.844924	0.439	TRUE	FALSE
ENSDARG00000039215	ENSDART00000114228	#N/A	0	0		4301.84	0.316031	5090.84	0.196797	0.845015	0.196	TRUE	FALSE
ENSDARG00000078510	ENSDART00000011170	camkvb	camkv	novel protein (zgc:63506)	CAMKV	896.648	0.227304	1061.03	0.147504	0.845072	0.073	TRUE	FALSE
ENSDARG00000052118	ENSDART00000002633	frzb	0	0	FRZB	162.545	0.338151	192.344	0.250414	0.845074	0.253	TRUE	FALSE
ENSDARG00000056092	ENSDART00000018764	foxl1	foxl1	novel protein (zgc:63595)	FOXL1	345.275	0.310027	408.476	0.190239	0.845276	0.186	TRUE	FALSE
ENSDARG00000037905	ENSDART00000112101	itga1	ITGA2	Integrin alpha-2 precursor (Platelet membrane glycoprotein Ia) (GPIa) (Collagen receptor) (VLA-2 alpha chain) (CD49b antigen). [Source:Uniprot/SWISSPROT;Acc:P17301]	ITGA1	1119.36	0.162037	1324.13	0.209005	0.845353	0.056	TRUE	FALSE
ENSDARG00000022690	ENSDART00000051242	clasp1b	clasp1	Clasp1 (Fragment). [Source:Uniprot/SPTREMBL;Acc:Q6DRF6]	#N/A	405.163	0.190719	479.215	0.226095	0.845472	0.0879	TRUE	FALSE
ENSDARG00000053047	ENSDART00000065025	rph3al	RPH3AL	Rab effector Noc2 (Rabphilin-3A-like protein) (No C2 domains protein). [Source:Uniprot/SWISSPROT;Acc:Q9UNE2]	RPH3AL	1201.46	0.207813	1420.67	0.170824	0.845696	0.0683	TRUE	FALSE
ENSDARG00000029072	ENSDART00000040184	tenm1	si:ch211-1c4.1	novel protein similar to vertebrate odz, odd Oz/ten-m (Drosophila) family	TENM1	130.335	0.160936	154.113	0.309114	0.845711	0.136	TRUE	FALSE
ENSDARG00000032627	ENSDART00000030794	tmem169	LOC558357	0	TMEM169	1377.62	0.141588	1628.89	0.200053	0.845744	0.0399	TRUE	FALSE
ENSDARG00000042236	ENSDART00000111774	supv3l1	0	0	SUPV3L1	467.388	0.0856612	552.55	0.116648	0.845875	0.00152	TRUE	FALSE
ENSDARG00000012094	ENSDART00000046776	bcmo1l	0	0	BCO1	35.739	0.17209	42.25	0.289467	0.845893	0.126	TRUE	FALSE
ENSDARG00000076350	ENSDART00000063135	pcyt2	0	0	PCYT2	4881.04	0.196382	5769.86	0.23161	0.845954	0.0975	TRUE	FALSE
ENSDARG00000069632	ENSDART00000089699	prrt1	prrt1	novel protein similar to vertebrate chromosome 6 open reading frame 31 (C6orf31)	PRRT1	3379.2	0.159205	3994.52	0.169003	0.845959	0.0344	TRUE	FALSE
ENSDARG00000060207	ENSDART00000062891	nphs2	0	N/A	NPHS2	186.986	0.280514	221.028	0.34568	0.845983	0.268	TRUE	FALSE
ENSDARG00000035468	ENSDART00000029992	PTPLA	Q5BLI3_DANRE	LOC553326 protein (Fragment). [Source:Uniprot/SPTREMBL;Acc:Q5BLI3]	PTPLA	4193.28	0.300753	4956.66	0.347359	0.84599	0.287	TRUE	FALSE
ENSDARG00000036162	ENSDART00000025912	0	LOC563782	0	#N/A	129.461	0.251107	153.029	0.224904	0.84599	0.144	TRUE	FALSE
ENSDARG00000061836	ENSDART00000110886	#N/A	0	0		3003.73	0.284905	3550.53	0.165066	0.845995	0.145	TRUE	FALSE
ENSDARG00000013031	ENSDART00000112299	GPR37 (2 of 2)	0	0	GPR37	191.532	0.191461	226.382	0.35911	0.846057	0.208	TRUE	FALSE
ENSDARG00000041721	ENSDART00000083731	trpv1	0	0	TRPV1	44.471	0.30668	52.559	0.242564	0.846116	0.217	TRUE	FALSE
ENSDARG00000071113	ENSDART00000002398	trim101	zgc:101050	novel tripartite motif-containing protein (TRIM, zgc:101050)	#N/A	710.24	0.629371	839.367	0.191144	0.846161	0.513	TRUE	FALSE
ENSDARG00000038768	ENSDART00000078049	pdzd3b	PDZD3 (1 of 2)	PDZ domain-containing protein 3 (PDZ domain-containing protein 2) (Intestinal and kidney-enriched PDZ protein). [Source:Uniprot/SWISSPROT;Acc:Q86UT5]	PDZD3	50.229	0.300836	59.354	0.37916	0.846261	0.313	TRUE	FALSE
ENSDARG00000042701	ENSDART00000058987	kcnj1a.1	kcnj1	novel protein (zgc:63534)	KCNJ1	197.169	0.241297	232.982	0.170962	0.846284	0.102	TRUE	FALSE
ENSDARG00000035468	ENSDART00000039165	styx	0	0	STYX	374.595	0.23915	442.606	0.209363	0.84634	0.123	TRUE	FALSE
ENSDARG00000063414	ENSDART00000077771	CR392362.1	0	0	#N/A	39.883	0.462438	47.122	0.329538	0.846377	0.42	TRUE	FALSE
ENSDARG00000024748	ENSDART00000083591	KCNJ12	LOC569146	0	KCNJ12	75.448	0.332566	89.132	0.473606	0.846475	0.404	TRUE	FALSE
ENSDARG00000060594	ENSDART00000028285	pgbd5	si:ch211-8a9.3	novel protein	PGBD5	620.801	0.122876	733.361	0.141288	0.846515	0.0106	TRUE	FALSE
ENSDARG00000054137	ENSDART00000024076	scamp2l	scamp2l	secretory carrier membrane protein 2, like	SCAMP2	287.147	0.149101	339.182	0.167724	0.846587	0.0294	TRUE	FALSE
ENSDARG00000029374	ENSDART00000064219	trmu	0	0	TRMU	451.193	0.184225	532.954	0.083063	0.846589	0.0225	TRUE	FALSE
ENSDARG00000056133	ENSDART00000105776	fam207a	si:dkeyp-84a8.8	novel protein	FAM207A	509.257	0.24541	601.493	0.159402	0.846655	0.101	TRUE	FALSE
ENSDARG00000063300	ENSDART00000084736	WSCD1 (1 of 3)	0	0	WSCD1	166.232	0.199287	196.334	0.410446	0.84668	0.267	TRUE	FALSE
ENSDARG00000038583	ENSDART00000073913	rag1	0	0	RAG1	34.903	0.124129	41.223	0.486872	0.846688	0.307	TRUE	FALSE
ENSDARG00000044246	ENSDART00000058503	gpm6aa	gpm6aa	glycoprotein M6Aa	#N/A	4387.92	0.158971	5182.41	0.247848	0.846695	0.0834	TRUE	FALSE
ENSDARG00000052466	ENSDART00000050114	oxtr	LOC100001530	0	OXTR	121.072	0.270019	142.988	0.390084	0.846728	0.298	TRUE	FALSE
ENSDARG00000063651	ENSDART00000055011	PDILT	zgc:136472	novel protein (zgc:136472)	PDILT	66.535	0.418607	78.564	0.290973	0.846889	0.365	TRUE	FALSE
ENSDARG00000006901	ENSDART00000099649	#N/A	tlr7	Toll-like receptor 7 (Fragment). [Source:Uniprot/SPTREMBL;Acc:Q6TQH6]		54.432	0.225369	64.272	0.438335	0.846901	0.31	TRUE	FALSE
ENSDARG00000019622	ENSDART00000074083	RAB1B	LOC566914	0	RAB1B	1139.47	0.167701	1345.33	0.138717	0.846984	0.0286	TRUE	FALSE
ENSDARG00000008797	ENSDART00000024282	ewsr1a	0	0	EWSR1	8068.53	0.119178	9525.31	0.0705875	0.847062	0.00177	TRUE	FALSE
ENSDARG00000019973	ENSDART00000113545	BLVRB (2 of 2)	0	0	BLVRB	92.192	0.234345	108.835	0.35977	0.84708	0.245	TRUE	FALSE
ENSDARG00000073847	ENSDART00000088195	#N/A	LOC796910	0		133.622	0.257852	157.743	0.266596	0.847087	0.186	TRUE	FALSE
ENSDARG00000005318	ENSDART00000040280	#N/A	gpm6ab	glycoprotein M6Ab		1688.58	0.136935	1993.39	0.147902	0.847089	0.0173	TRUE	FALSE
ENSDARG00000029510	ENSDART00000081216	elovl1b	zgc:56567	novel protein similar to elongation of very long chain fatty acids (FEN1/Elo2, SUR4/Elo3, yeast)-like 1 (elovl1, zgc:56567)	ELOVL1	3220.74	0.119829	3801.99	0.154798	0.847119	0.0136	TRUE	FALSE
ENSDARG00000020454	ENSDART00000092648	tmem5	zgc:153239	novel protein similar to vertebrate transmembrane protein 5 (TMEM5)	TMEM5	728.322	0.181708	859.737	0.161698	0.847145	0.0466	TRUE	FALSE
ENSDARG00000023111	ENSDART00000016803	grpel1	grpel1	GrpE-like 1, mitochondrial	GRPEL1	83.683	0.187009	98.773	0.235494	0.847225	0.0956	TRUE	FALSE
ENSDARG00000055136	ENSDART00000083793	FFAR2 (2 of 5)	LOC100004033	0	FFAR2	32.411	0.182921	38.255	0.197105	0.847236	0.0663	TRUE	FALSE
ENSDARG00000036811	ENSDART00000092379	oxr1b	si:dkeyp-84f11.5	novel protein similar to vertebrate oxidation resistance 1 (OXR1)	OXR1	555.962	0.256392	656.181	0.120817	0.847269	0.096	TRUE	FALSE
ENSDARG00000058593	ENSDART00000065228	csmd1	0	0	#N/A	310.373	0.363301	366.314	0.410562	0.847287	0.387	TRUE	FALSE
ENSDARG00000061836	ENSDART00000066249	tdrd1	Q58EK5_DANRE	LOC553522 protein (Fragment). [Source:Uniprot/SPTREMBL;Acc:Q58EK5]	TDRD1	48.166	0.366372	56.827	0.471325	0.84759	0.429	TRUE	FALSE
ENSDARG00000043835	ENSDART00000113296	si:ch73-289h5.4	0	0	#N/A	473.104	0.185349	558.113	0.1073	0.847685	0.0299	TRUE	FALSE
ENSDARG00000012947	ENSDART00000112438	si:ch73-335m24.5	LOC100000590	0	#N/A	770.174	0.161013	908.486	0.233336	0.847755	0.0757	TRUE	FALSE
ENSDARG00000037843	ENSDART00000083040	hs3st2	0	0	HS3ST2	219.065	0.254887	258.395	0.192305	0.847791	0.132	TRUE	FALSE
ENSDARG00000042876	ENSDART00000022392	rnd3b	0	0	RND3	858.945	0.217838	1013.15	0.232281	0.847795	0.122	TRUE	FALSE
ENSDARG00000043561	ENSDART00000011201	copz1	0	0	COPZ1	587.281	0.164252	692.653	0.174354	0.847872	0.0422	TRUE	FALSE
ENSDARG00000042837	ENSDART00000009568	#N/A	st8sia6	ST8 alpha-N-acetyl-neuraminide alpha-2,8-sialyltransferase 6		1860.9	0.0896448	2194.77	0.12884	0.84788	0.00306	TRUE	FALSE
ENSDARG00000057287	ENSDART00000113178	SLITRK5 (2 of 2)	0	0	SLITRK5	91.435	0.255848	107.838	0.308722	0.847892	0.221	TRUE	FALSE
ENSDARG00000009568	ENSDART00000102620	six7	0	0	#N/A	32.325	0.183932	38.123	0.236063	0.847913	0.0952	TRUE	FALSE
ENSDARG00000027515	ENSDART00000062982	foxo3b	foxo5	forkhead box O5	FOXO3	6423.69	0.33174	7575.16	0.315514	0.847994	0.299	TRUE	FALSE
ENSDARG00000058248	ENSDART00000082430	#N/A	Q2PRE3_DANRE	Odorant receptor. [Source:Uniprot/SPTREMBL;Acc:Q2PRE3]		33.009	0.258032	38.925	0.226903	0.848015	0.159	TRUE	FALSE
ENSDARG00000019498	ENSDART00000047951	ache	ache	acetylcholinesterase	ACHE	7949.35	0.17776	9372.53	0.235773	0.848154	0.0908	TRUE	FALSE
ENSDARG00000000567	ENSDART00000082093	vps25	0	0	VPS25	1028.19	0.210985	1212.19	0.123824	0.848208	0.0547	TRUE	FALSE
ENSDARG00000075270	ENSDART00000016817	rims2a	0	0	RIMS2	664.493	0.127511	783.328	0.219135	0.848295	0.0476	TRUE	FALSE
ENSDARG00000019060	ENSDART00000024315	opn4xb	si:dkeyp-100d11.3	novel protein similar to opsin 4 (melanopsin) (opn4)	#N/A	826.146	0.22788	973.864	0.376653	0.848318	0.26	TRUE	FALSE
ENSDARG00000005392	ENSDART00000105140	C11H1orf50	0	0	C1orf50	870.921	0.105876	1026.63	0.131388	0.848332	0.00558	TRUE	FALSE
ENSDARG00000021811	ENSDART00000062852	spcs2	0	0	SPCS2	5191.21	0.21857	6119.18	0.244077	0.848352	0.133	TRUE	FALSE
ENSDARG00000002411	ENSDART00000102782	gria2a	0	0	GRIA2	2280.67	0.209062	2688.05	0.253409	0.848448	0.132	TRUE	FALSE
ENSDARG00000078700	ENSDART00000105692	mrpl54	si:dkeyp-70f9.5	39S ribosomal protein 54, mitochondrial precursor (L54mt) (MRP-L54). [Source:Uniprot/SWISSPROT;Acc:Q1LXI5]	MRPL54	992.696	0.180657	1169.96	0.125615	0.848486	0.0334	TRUE	FALSE
ENSDARG00000060288	ENSDART00000097250	kiss1rb	si:ch211-157p22.8	novel protein similar to vertebrate KISS1 receptor (KISS1R)	KISS1R	62.183	0.234	73.281	0.302328	0.848556	0.197	TRUE	FALSE
ENSDARG00000074238	ENSDART00000113085	#N/A	si:dkeyp-72a4.1	novel protein		71.084	0.272959	83.765	0.380183	0.848612	0.299	TRUE	FALSE
ENSDARG00000032458	ENSDART00000104551	#N/A	si:ch211-232m10.4	novel protein		172.008	0.198581	202.687	0.220654	0.848639	0.0978	TRUE	FALSE
ENSDARG00000041896	ENSDART00000044505	mier1b	si:ch211-273k1.3	novel protein similar to mesoderm induction early response 1 homolog (Xenopus laevis) (mier1)	MIER1	1412.11	0.128074	1663.73	0.114966	0.848761	0.00756	TRUE	FALSE
ENSDARG00000057527	ENSDART00000055866	chmp2ba	LOC570073	0	CHMP2B	117.816	0.29658	138.805	0.302801	0.848788	0.259	TRUE	FALSE
ENSDARG00000019318	ENSDART00000011030	il15l	il15l	interleukin 15, like	#N/A	189.664	0.237214	223.436	0.359467	0.848852	0.253	TRUE	FALSE
ENSDARG00000037560	ENSDART00000103883	FAM72B	zgc:101564	novel protein (zgc:101564)	FAM72A	141.45	0.180777	166.607	0.200323	0.849004	0.0698	TRUE	FALSE
ENSDARG00000054274	ENSDART00000078947	#N/A	0	0		998.595	0.137579	1176.17	0.127822	0.849021	0.0132	TRUE	FALSE
ENSDARG00000062590	ENSDART00000100681	ncam2	ncam2	neural cell adhesion molecule 2 [Source:RefSeq_peptide;Acc:NP_571905]	NCAM2	1604.02	0.405315	1889.19	0.493575	0.849049	0.474	TRUE	FALSE
ENSDARG00000008706	ENSDART00000045565	vamp1	zgc:73378	novel protein (zgc:73378)	VAMP1	1551.05	0.224214	1826.63	0.233683	0.849136	0.132	TRUE	FALSE
ENSDARG00000032780	ENSDART00000031091	vsnl1a	si:dkey-30j22.11	novel protein similar to vertebrate visinin-like 1 (VSNL1)	VSNL1	1675.04	0.213152	1972.32	0.171909	0.849272	0.0808	TRUE	FALSE
ENSDARG00000069342	ENSDART00000053798	#N/A	calm1b	calmodulin 1b		801.48	0.170518	943.712	0.21286	0.849285	0.0708	TRUE	FALSE
ENSDARG00000027564	ENSDART00000049331	gtf3aa	0	0	GTF3A	712.403	0.134705	838.811	0.12749	0.849301	0.0123	TRUE	FALSE
ENSDARG00000018259	ENSDART00000114305	#N/A	0	0		620.136	0.142849	730.082	0.232232	0.849406	0.0667	TRUE	FALSE
ENSDARG00000018846	ENSDART00000090406	dock11	si:ch211-150g2.3	novel protein similar to vertebrate dedicator of cytokinesis 9 (DOCK9)	DOCK11	1418.17	0.126588	1669.57	0.108979	0.849423	0.00657	TRUE	FALSE
ENSDARG00000045457	ENSDART00000114111	PHF13	LOC796812	0	PHF13	409.635	0.130821	482.23	0.163203	0.84946	0.0218	TRUE	FALSE
ENSDARG00000074872	ENSDART00000034248	rab32a	rab32	RAB32, member RAS oncogene family	RAB32	420.769	0.11353	495.332	0.153861	0.849469	0.0128	TRUE	FALSE
ENSDARG00000043130	ENSDART00000012143	CU694226.1	0	0	#N/A	87.875	0.316931	103.446	0.438469	0.849477	0.381	TRUE	FALSE
ENSDARG00000020898	ENSDART00000063057	dnajc5aa	dnajc5	DnaJ (Hsp40) homolog, subfamily C, member 5	DNAJC5	4761.68	0.119813	5605.24	0.148183	0.849504	0.013	TRUE	FALSE
ENSDARG00000053255	ENSDART00000103487	zgc:195001	LOC567531	0	#N/A	10479.2	0.277128	12335.6	0.289086	0.84951	0.232	TRUE	FALSE
ENSDARG00000062469	ENSDART00000056896	dnajb4	0	0	DNAJB4	58.232	0.21589	68.546	0.277813	0.849532	0.162	TRUE	FALSE
ENSDARG00000020232	ENSDART00000059841	0	0	0	#N/A	603.798	0.12526	710.712	0.168635	0.849568	0.0218	TRUE	FALSE
ENSDARG00000013087	ENSDART00000062931	abracl	c6orf115	novel protein (wu:fa91c10)	ABRACL	579.539	0.182141	682.054	0.157243	0.849697	0.0485	TRUE	FALSE
ENSDARG00000058944	ENSDART00000026992	sox4a	sox4a	SRY (sex determining region Y)-box 4	SOX4	5540.01	0.19521	6519.63	0.344034	0.849743	0.209	TRUE	FALSE
ENSDARG00000060018	ENSDART00000063746	#N/A	LOC799667	0		136.419	0.410301	160.537	0.434388	0.849767	0.446	TRUE	FALSE
ENSDARG00000020128	ENSDART00000113548	#N/A	si:busm1-172d23.12	TCR-alpha V segment II-96		30.259	0.071828	35.607	0.244233	0.849805	0.045	TRUE	FALSE
ENSDARG00000061265	ENSDART00000101089	dbh	dbh	dopamine beta hydroxylase	DBH	206.623	0.416714	243.119	0.250842	0.849884	0.355	TRUE	FALSE
ENSDARG00000074301	ENSDART00000055281	kcnc3b	LOC559096	0	KCNC3	1309.45	0.254865	1540.69	0.213886	0.849911	0.152	TRUE	FALSE
ENSDARG00000000018	ENSDART00000029576	#N/A	ppp1r10	protein phosphatase 1, regulatory subunit 10		3568.84	0.210606	4198.9	0.266351	0.849946	0.149	TRUE	FALSE
ENSDARG00000032575	ENSDART00000057299	st6galnac5a	Q0P7H7_DANRE	Alpha 2,6-sialyltransferase ST6GalNAc V-r2 (Fragment). [Source:Uniprot/SPTREMBL;Acc:Q0P7H7]	ST6GALNAC5	96.66	0.352596	113.724	0.371903	0.849953	0.364	TRUE	FALSE
ENSDARG00000045944	ENSDART00000049270	#N/A	HTR1A (1 of 2)	5-hydroxytryptamine 1A receptor (5-HT-1A) (Serotonin receptor 1A) (5- HT1A) (G-21). [Source:Uniprot/SWISSPROT;Acc:P08908]		60.329	0.288583	70.974	0.466492	0.850015	0.385	TRUE	FALSE
ENSDARG00000051880	ENSDART00000020282	CU929145.1	LOC100003371	0	#N/A	55.773	0.243217	65.611	0.30852	0.850056	0.216	TRUE	FALSE
ENSDARG00000069422	ENSDART00000021736	scocb	0	0	SCOC	1309.86	0.0764373	1540.56	0.111008	0.850252	0.00105	TRUE	FALSE
ENSDARG00000038016	ENSDART00000104289	rab3ab	si:ch211-255d18.4	novel protein similar to vertebrate RAB3A, member RAS oncogene family (RAB3A)	RAB3A	3001.38	0.192287	3529.76	0.137262	0.850307	0.0482	TRUE	FALSE
ENSDARG00000076696	ENSDART00000000678	opn1mw4	opn1mw4	opsin 1 (cone pigments) medium-wave-sensitive 4	#N/A	28.122	0.251971	33.072	0.276157	0.850327	0.198	TRUE	FALSE
ENSDARG00000055099	ENSDART00000111160	ptmab	0	0	#N/A	1715.85	0.117185	2017.77	0.146708	0.850368	0.0123	TRUE	FALSE
ENSDARG00000044406	ENSDART00000082503	SUGCT (2 of 2)	gygl	glycogenin, like	SUGCT	1580.04	0.147885	1857.78	0.232937	0.850501	0.0721	TRUE	FALSE
ENSDARG00000058688	ENSDART00000104954	cntn3a.2	LOC100000688	0	#N/A	508.266	0.126997	597.593	0.136211	0.850522	0.0126	TRUE	FALSE
ENSDARG00000002952	ENSDART00000079308	#N/A	0	0		3577.71	0.142539	4206.48	0.185004	0.850523	0.0386	TRUE	FALSE
ENSDARG00000079823	ENSDART00000112399	#N/A	0	0		6475.43	0.106308	7613.4	0.137366	0.85053	0.00738	TRUE	FALSE
ENSDARG00000054515	ENSDART00000088146	ensab	A2BF67_DANRE	Novel protein similar to vertebrate endosulfine alpha (ENSA). [Source:Uniprot/SPTREMBL;Acc:A2BF67]	ENSA	6487.98	0.241902	7626.95	0.173716	0.850665	0.115	TRUE	FALSE
ENSDARG00000032129	ENSDART00000089410	#N/A	LOC100007152	0		1442.18	0.420437	1695.19	0.626636	0.850751	0.555	TRUE	FALSE
ENSDARG00000009079	ENSDART00000025031	pou4f1	0	0	POU4F1	160.027	0.222549	188.054	0.220745	0.850963	0.127	TRUE	FALSE
ENSDARG00000008818	ENSDART00000025875	AEBP1 (1 of 2)	LOC567630	0	AEBP1	9928.27	0.189601	11666.8	0.137968	0.850981	0.0475	TRUE	FALSE
ENSDARG00000074181	ENSDART00000064387	CABZ01092943.1	LOC793650	0	#N/A	67.335	0.190271	79.113	0.372573	0.851124	0.239	TRUE	FALSE
ENSDARG00000033647	ENSDART00000091818	tulp4b	LOC562633	0	TULP4	321.58	0.210704	377.813	0.283056	0.851162	0.167	TRUE	FALSE
ENSDARG00000034429	ENSDART00000092038	#N/A	si:dkey-181m21.1	novel protein similar to H.sapiens mitogen-activated protein kinase 8 interacting protein		1514.63	0.208559	1779.46	0.213541	0.851173	0.109	TRUE	FALSE
ENSDARG00000035324	ENSDART00000105356	#N/A	si:dkey-78l4.6	novel protein containing a trypsin domain		46.455	0.33855	54.577	0.612565	0.851183	0.514	TRUE	FALSE
ENSDARG00000062347	ENSDART00000104257	lpin1	0	0	LPIN1	1328.28	0.586229	1560.49	0.5944	0.851196	0.613	TRUE	FALSE
ENSDARG00000042595	ENSDART00000010041	dhfr	0	0	DHFRL1	1104.5	0.160731	1297.56	0.111278	0.851216	0.0201	TRUE	FALSE
ENSDARG00000038985	ENSDART00000113454	chgb	si:cu075930.2	novel protein	#N/A	70.257	0.332901	82.536	0.2045	0.851229	0.243	TRUE	FALSE
ENSDARG00000077752	ENSDART00000022042	scn8aa	scn8aa	sodium channel, voltage-gated, type VIII, alpha a	SCN8A	1153.03	0.222629	1354.43	0.158718	0.851304	0.0872	TRUE	FALSE
ENSDARG00000005690	ENSDART00000109894	olfm2a	0	0	#N/A	1042.72	0.180416	1224.84	0.211071	0.851313	0.0817	TRUE	FALSE
ENSDARG00000015182	ENSDART00000113134	si:ch211-233g6.8	0	0	CASP5	5491.08	0.192077	6450.05	0.136622	0.851324	0.0492	TRUE	FALSE
ENSDARG00000055530	ENSDART00000114842	#N/A	0	0		7161.74	0.0548117	8411.33	0.297769	0.851439	0.09	TRUE	FALSE
ENSDARG00000068286	ENSDART00000026464	cfl1l	cfl1l	cofilin 1 (non-muscle)	#N/A	14296.6	0.0898047	16789	0.117725	0.851545	0.00252	TRUE	FALSE
ENSDARG00000004171	ENSDART00000113771	#N/A	0	0		12647.8	0.115459	14852.8	0.0783855	0.851549	0.00229	TRUE	FALSE
ENSDARG00000009867	ENSDART00000065817	pou5f3	pou5f1	POU domain, class 5, transcription factor 1	POU5F1B	1181.73	0.462406	1387.74	0.518162	0.851551	0.527	TRUE	FALSE
ENSDARG00000061271	ENSDART00000103496	#N/A	si:ch211-154o6.4	novel protein		1000.77	0.0853735	1175.23	0.111636	0.851552	0.0017	TRUE	FALSE
ENSDARG00000069080	ENSDART00000110889	#N/A	0	0		1235.41	1.07704	1450.56	0.216338	0.851676	0.735	TRUE	FALSE
ENSDARG00000054980	ENSDART00000076566	GPR137 (1 of 2)	LOC100001709	0	GPR137	152.456	0.212811	179.007	0.244362	0.851676	0.137	TRUE	FALSE
ENSDARG00000059079	ENSDART00000056984	ftr69	XR_029072.1	hypothetical protein LOC793961 (LOC793961), mRNA [Source:RefSeq_dna;Acc:XR_029072]	TRIM29	54.751	0.280398	64.281	0.324069	0.851745	0.272	TRUE	FALSE
ENSDARG00000025576	ENSDART00000052750	ADAMTSL3	0	0	ADAMTSL3	327.524	0.162583	384.492	0.302574	0.851836	0.149	TRUE	FALSE
ENSDARG00000055377	ENSDART00000005587	prkar1ab	0	0	PRKAR1A	2308.13	0.123577	2709.54	0.211356	0.851852	0.0458	TRUE	FALSE
ENSDARG00000074995	ENSDART00000101937	pgm2l1	im:7140576	phosphoglucomutase 2-like [Source:RefSeq_peptide;Acc:NP_001091955]	PGM2L1	1350.34	0.146786	1585.13	0.122546	0.851877	0.0173	TRUE	FALSE
ENSDARG00000040701	ENSDART00000054205	ndufb6	0	0	NDUFB6	1477.61	0.167379	1734.31	0.124001	0.851988	0.0285	TRUE	FALSE
ENSDARG00000039162	ENSDART00000050196	#N/A	zgc:112961	novel protein similar to human and mouse peptidyl-tRNA hydrolase 1 homolog (S. cerevisiae) (PTRH1; zgc:112961)		1017.08	0.179126	1193.54	0.0642311	0.852153	0.021	TRUE	FALSE
ENSDARG00000045507	ENSDART00000084432	dusp3b	dusp3	novel protein similar to human dual specificity phosphatase 3 (vaccinia virus phosphatase VH1-related) (DUSP3)	DUSP3	44.114	0.166282	51.759	0.384663	0.852296	0.24	TRUE	FALSE
ENSDARG00000039747	ENSDART00000102603	BX511131.1	RIN1	Ras and Rab interactor 1 (Ras interaction/interference protein 1) (Ras inhibitor JC99). [Source:Uniprot/SWISSPROT;Acc:Q13671]	RIN1	58.041	0.305692	68.098	0.319675	0.852316	0.294	TRUE	FALSE
ENSDARG00000038239	ENSDART00000106030	#N/A	si:ch211-213a13.4	novel protein		33.475	0.229666	39.275	0.445588	0.852323	0.341	TRUE	FALSE
ENSDARG00000012199	ENSDART00000006954	hnrnpub	hnrpu	heterogeneous nuclear ribonucleoprotein U	HNRNPU	1172.62	0.11868	1375.71	0.13059	0.852372	0.00966	TRUE	FALSE
ENSDARG00000030155	ENSDART00000078423	atp5g1	0	0	#N/A	12225.7	0.294384	14342.9	0.245956	0.852383	0.228	TRUE	FALSE
ENSDARG00000010785	ENSDART00000061393	dnajc5ga	zgc:56703	novel protein similar to vertebrate DnaJ (Hsp40) homolog, subfamily C, member 5 (DNAJC5) (zgc:56703)	#N/A	487.202	0.160346	571.505	0.181035	0.852489	0.0496	TRUE	FALSE
ENSDARG00000014106	ENSDART00000100592	pdia5	PDIA5 (2 of 2)	Protein disulfide-isomerase A5 precursor (EC 5.3.4.1) (Protein disulfide isomerase-related protein). [Source:Uniprot/SWISSPROT;Acc:Q14554]	PDIA5	7671.74	0.506591	8998.1	0.105649	0.852596	0.414	TRUE	FALSE
ENSDARG00000035181	ENSDART00000033702	comtb	si:dkey-13a21.15	novel protein similar to human and rodent catechol-O-methyltransferase (COMT)	COMT	2541.55	0.155717	2980.82	0.157588	0.852637	0.0352	TRUE	FALSE
ENSDARG00000070076	ENSDART00000098163	slc25a25b	si:dkey-7o20.1	novel protein similar to solute carrier family 25 (mitochondrial carrier; phosphate carrier), member 25 (slc25a25)	SLC25A25	107.063	0.172694	125.559	0.157123	0.852691	0.0461	TRUE	FALSE
ENSDARG00000032131	ENSDART00000083839	KNDC1 (1 of 2)	KNDC1	kinase non-catalytic C-lobe domain (KIND) containing 1 isoform a [Source:RefSeq_peptide;Acc:NP_689856]	KNDC1	786.703	0.29805	922.602	0.180373	0.8527	0.191	TRUE	FALSE
ENSDARG00000074316	ENSDART00000080510	C24H11orf65	0	0	C11orf65	9273.48	0.0981192	10874.7	0.141606	0.852756	0.0074	TRUE	FALSE
ENSDARG00000035338	ENSDART00000105344	TBC1D2	TBC1D2	TBC1 domain family member 2 (Prostate antigen recognized and identified by SEREX) (PARIS-1). [Source:Uniprot/SWISSPROT;Acc:Q9BYX2]	TBC1D2	1304.17	0.119305	1529.31	0.108475	0.852784	0.00595	TRUE	FALSE
ENSDARG00000057731	ENSDART00000097479	cldn15b	zgc:136755	novel protein similar to vertebrate claudin 15 (CLDN15)	CLDN15	46.05	0.197379	53.995	0.328387	0.852857	0.206	TRUE	FALSE
ENSDARG00000056294	ENSDART00000012445	zgc:113278	zgc:113278	novel translocation associated membrane protein family protein (TRAM, zgc:113278)	#N/A	423.638	0.229254	496.692	0.114473	0.852919	0.0769	TRUE	FALSE
ENSDARG00000059043	ENSDART00000092906	ppp1cab	0	0	#N/A	3490.55	0.133857	4092.38	0.168619	0.852939	0.0289	TRUE	FALSE
ENSDARG00000009862	ENSDART00000033494	klf6a	0	0	KLF6	9870.03	0.183603	11569.8	0.136716	0.853089	0.0454	TRUE	FALSE
ENSDARG00000060393	ENSDART00000043190	lsm12a	0	0	LSM12	386.539	0.163083	453.095	0.252589	0.853108	0.106	TRUE	FALSE
ENSDARG00000026766	ENSDART00000010521	fn1a	0	0	FN1	2588.4	0.311213	3033.13	0.153868	0.853377	0.197	TRUE	FALSE
ENSDARG00000038577	ENSDART00000111620	ccdc83	0	0	CCDC83	50.563	0.18921	59.25	0.29871	0.853384	0.171	TRUE	FALSE
ENSDARG00000052386	ENSDART00000098038	dscamb	si:ch211-69g13.1	novel protein similar to Down syndrome cell adhesion molecule (dscam)	DSCAM	2471	0.326633	2895.49	0.425117	0.853395	0.394	TRUE	FALSE
ENSDARG00000018840	ENSDART00000099761	PTCHD3 (2 of 3)	si:ch211-250m6.7	novel protein	PTCHD3	41.706	0.17272	48.869	0.391496	0.853424	0.256	TRUE	FALSE
ENSDARG00000077443	ENSDART00000100873	spa17	0	0	SPA17	34.769	0.150366	40.739	0.226926	0.853457	0.0754	TRUE	FALSE
ENSDARG00000078700	ENSDART00000114543	si:dkey-28d5.13	si:dkey-28d5.13	novel protein	#N/A	30.892	0.172777	36.195	0.30885	0.853488	0.168	TRUE	FALSE
ENSDARG00000040334	ENSDART00000109997	#N/A	zgc:103778	novel protein similar to vertebrate JAZF zinc finger 1 (JAZF1, zgc:103778)		3966.7	0.236572	4647.21	0.184811	0.853567	0.124	TRUE	FALSE
ENSDARG00000054950	ENSDART00000039375	#N/A	0	0		3923.01	0.28408	4595.73	0.27164	0.853622	0.241	TRUE	FALSE
ENSDARG00000060071	ENSDART00000023803	c1d	0	0	C1D	666.299	0.108718	780.552	0.168266	0.853625	0.019	TRUE	FALSE
ENSDARG00000044420	ENSDART00000075840	#N/A	tbx15	T-box 15		580.072	0.365358	679.53	0.319523	0.853637	0.356	TRUE	FALSE
ENSDARG00000039784	ENSDART00000002684	ddx26b	ddx26b	novel protein similar to vertebrate DEAD box protein family (zgc:63527)	CT45A10	1810.58	0.202891	2120.88	0.155215	0.853695	0.0711	TRUE	FALSE
ENSDARG00000052847	ENSDART00000056990	si:ch211-62a1.1	0	0	#N/A	13817.9	0.195137	16183.7	0.135461	0.85382	0.0552	TRUE	FALSE
ENSDARG00000041910	ENSDART00000052123	slc25a44b	0	0	SLC25A44	1707.24	0.152091	1999.51	0.107343	0.853831	0.0172	TRUE	FALSE
ENSDARG00000042712	ENSDART00000079655	enpep	si:ch211-146m5.2	novel protein similar to glutamyl aminopeptidase (aminopeptidase A) (ENPEP)	ENPEP	1003.77	0.335631	1175.47	0.31999	0.853925	0.33	TRUE	FALSE
ENSDARG00000070730	ENSDART00000104885	gpr155b	LOC100005657	0	GPR155	42.986	0.357111	50.338	0.248674	0.853947	0.307	TRUE	FALSE
ENSDARG00000078971	ENSDART00000080442	#N/A	0	0		7809.12	0.246114	9143.78	0.22222	0.854036	0.161	TRUE	FALSE
ENSDARG00000015576	ENSDART00000101964	#N/A	0	0		46.968	0.214125	54.992	0.319268	0.854088	0.215	TRUE	FALSE
ENSDARG00000045036	ENSDART00000054849	pls3	0	0	AL589842.1	5582.89	0.355192	6535.87	0.0787805	0.854192	0.233	TRUE	FALSE
ENSDARG00000005332	ENSDART00000111084	rfxap	0	N/A	RFXAP	197.004	0.244107	230.632	0.315067	0.854192	0.239	TRUE	FALSE
ENSDARG00000010571	ENSDART00000009500	aif1l	zgc:73179	novel protein (zgc:73179)	AIF1L	1250.4	0.23536	1463.81	0.282312	0.854211	0.201	TRUE	FALSE
ENSDARG00000079593	ENSDART00000067534	HRC	Q5EAR0_DANRE	Hrc protein (Fragment). [Source:Uniprot/SPTREMBL;Acc:Q5EAR0]	HRC	9349.74	0.192431	10945.2	0.249205	0.854229	0.13	TRUE	FALSE
ENSDARG00000055278	ENSDART00000061932	atrx	0	0	ATRX	10346.5	0.0828741	12111.6	0.108491	0.854267	0.00158	TRUE	FALSE
ENSDARG00000017294	ENSDART00000086260	si:ch211-173n18.4	LOC569046	0	METTL7B	64.482	0.28254	75.481	0.318895	0.854281	0.28	TRUE	FALSE
ENSDARG00000011743	ENSDART00000054579	42071	0	0	42071	1737.42	0.0668404	2033.62	0.199509	0.854348	0.0215	TRUE	FALSE
ENSDARG00000023627	ENSDART00000053639	gpd1c	SCN1B (2 of 3)	Sodium channel subunit beta-1 precursor. [Source:Uniprot/SWISSPROT;Acc:Q07699]	#N/A	4887.78	0.206142	5720.49	0.197806	0.854433	0.103	TRUE	FALSE
ENSDARG00000014015	ENSDART00000043180	gria3b	gria3b	novel protein similar to human, rodent and Oreochromis mossambicus ionotropic glutamate receptor AMPA3 (GRIA3)	GRIA3	1018.69	0.245256	1192.18	0.230214	0.854476	0.168	TRUE	FALSE
ENSDARG00000074280	ENSDART00000011568	syngr3a	zgc:110406	novel protein similar to H.sapiens SYNGR3, synaptogyrin 3 (SYNGR3, zgc:110406)	SYNGR3	602.872	0.269417	705.465	0.331278	0.854574	0.279	TRUE	FALSE
ENSDARG00000040898	ENSDART00000083442	SRCIN1 (2 of 2)	si:ch211-278a6.1	novel protein similar to vertebrate SNAP25-interacting protein (SNIP)	SRCIN1	692.872	0.0947956	810.775	0.20838	0.85458	0.035	TRUE	FALSE
ENSDARG00000010553	ENSDART00000098101	zcchc17	0	0	ZCCHC17	560.078	0.177197	655.382	0.121978	0.854583	0.0371	TRUE	FALSE
ENSDARG00000087647	ENSDART00000081095	cysltr1	zgc:112062	novel protein similar to vertebrate cysteinyl leukotriene receptor 1 (CYSLTR1, zgc:112062)	CYSLTR1	102.478	0.217149	119.909	0.216568	0.854631	0.128	TRUE	FALSE
ENSDARG00000056652	ENSDART00000012157	nmt2	0	N/A	NMT2	2853.5	0.0650512	3338.59	0.141803	0.854703	0.00356	TRUE	FALSE
ENSDARG00000045893	ENSDART00000039847	chchd4	si:dkey-202e22.1	novel protein similar to vertebrate coiled-coil-helix-coiled-coil-helix domain containing 4 (CHCHD4, zgc:100849)	CHCHD4	3277.23	0.0769606	3834.29	0.124168	0.854716	0.00246	TRUE	FALSE
ENSDARG00000058571	ENSDART00000084673	#N/A	si:ch211-164d19.2	novel protein		822.33	0.168186	962.108	0.234627	0.854717	0.0979	TRUE	FALSE
ENSDARG00000007219	ENSDART00000039345	myoc	0	0	MYOC	269.07	0.392507	314.759	0.489046	0.854845	0.485	TRUE	FALSE
ENSDARG00000069327	ENSDART00000048675	mrps33	mrps33	mitochondrial ribosomal protein S33	MRPS33	1698.58	0.164682	1986.99	0.194657	0.85485	0.0652	TRUE	FALSE
ENSDARG00000032246	ENSDART00000079211	#N/A	0	0		162.208	0.205868	189.73	0.200602	0.854941	0.106	TRUE	FALSE
ENSDARG00000079439	ENSDART00000105439	#N/A	Q1LYB0_DANRE	Novel protein similar to vertebrate aftiphilin protein (AFTIPHILIN) (Fragment). [Source:Uniprot/SPTREMBL;Acc:Q1LYB0]		886.232	0.279594	1036.23	0.262583	0.855248	0.235	TRUE	FALSE
ENSDARG00000043485	ENSDART00000045816	plg	plg	plasminogen	LPA	7785.31	0.209064	9101.27	0.0695714	0.855409	0.0481	TRUE	FALSE
ENSDARG00000000690	ENSDART00000006580	tfeb	TFEB	Transcription factor EB. [Source:Uniprot/SWISSPROT;Acc:P19484]	TFEB	1510.02	0.217509	1765.07	0.27101	0.855501	0.178	TRUE	FALSE
ENSDARG00000018258	ENSDART00000022605	tmem126a	0	0	TMEM126A	1114.85	0.115473	1303.15	0.152202	0.855509	0.0167	TRUE	FALSE
ENSDARG00000044225	ENSDART00000081661	nudt2	0	N/A	NUDT2	177.995	0.323192	208.041	0.109658	0.855577	0.202	TRUE	FALSE
ENSDARG00000053180	ENSDART00000114881	#N/A	si:ch211-117c19.2	novel protein similar to human and mouse MAM domain containing 2 (MAMDC2)		39.929	0.184216	46.666	0.256944	0.855634	0.134	TRUE	FALSE
ENSDARG00000037634	ENSDART00000013057	fev	0	0	#N/A	519.228	0.159693	606.783	0.154055	0.855706	0.0399	TRUE	FALSE
ENSDARG00000076001	ENSDART00000062352	SLC25A6 (1 of 2)	si:dkey-251i10.1	novel protein similar to vertebrate solute carrier family 25 (mitochondrial carrier; adenine nucleotide translocator), member 5 (SLC25A5)	SLC25A6	1226.39	0.125189	1433.04	0.161619	0.855791	0.0243	TRUE	FALSE
ENSDARG00000069953	ENSDART00000079592	#N/A	0	0		673.041	0.233169	786.388	0.121754	0.855864	0.0909	TRUE	FALSE
ENSDARG00000010721	ENSDART00000036605	prkra	0	0	PRKRA	987.013	0.233283	1152.99	0.3103	0.856045	0.232	TRUE	FALSE
ENSDARG00000068480	ENSDART00000104135	gabra5	GABRA5	Gamma-aminobutyric-acid receptor subunit alpha-5 precursor (GABA(A) receptor subunit alpha-5). [Source:Uniprot/SWISSPROT;Acc:P31644]	GABRA5	2009.81	0.130088	2347.43	0.213463	0.856173	0.0576	TRUE	FALSE
ENSDARG00000069501	ENSDART00000045909	prf1.5	LOC559384	0	PRF1	135.205	0.335037	157.913	0.311701	0.856199	0.334	TRUE	FALSE
ENSDARG00000042492	ENSDART00000113065	#N/A	LOC100003031	0		72.347	0.278317	84.481	0.385888	0.85637	0.34	TRUE	FALSE
ENSDARG00000060211	ENSDART00000054198	CT573253.1	0	0	#N/A	35.965	0.22859	41.995	0.505194	0.856411	0.407	TRUE	FALSE
ENSDARG00000012432	ENSDART00000105898	TSTD1	LOC563265	0	TSTD1	365.603	0.240021	426.851	0.285897	0.856512	0.217	TRUE	FALSE
ENSDARG00000059123	ENSDART00000101007	cx34.5	cx34.5	novel connexin family protein	#N/A	58.218	0.375272	67.968	0.367841	0.85655	0.406	TRUE	FALSE
ENSDARG00000044053	ENSDART00000103100	cbx8b	0	0	CBX8	511.432	0.206892	597.046	0.177014	0.856604	0.0946	TRUE	FALSE
ENSDARG00000018616	ENSDART00000110673	il10	0	0	IL10	39.504	0.273955	46.116	0.368027	0.856622	0.322	TRUE	FALSE
ENSDARG00000058039	ENSDART00000035850	#N/A	0	0		8275.9	0.19889	9659.63	0.171551	0.856751	0.0835	TRUE	FALSE
ENSDARG00000056087	ENSDART00000062706	tmem189	0	0	TMEM189	3633.94	0.10181	4240.89	0.155086	0.856881	0.0141	TRUE	FALSE
ENSDARG00000043482	ENSDART00000074549	thrab	thrab	thyroid hormone receptor alpha, b	THRA	2844.87	0.20205	3319.84	0.15102	0.856928	0.0748	TRUE	FALSE
ENSDARG00000010773	ENSDART00000034788	zgc:113348	zgc:113348	novel protein (zgc:113348)	#N/A	765.618	0.185165	893.418	0.163065	0.856954	0.0662	TRUE	FALSE
ENSDARG00000009549	ENSDART00000014668	pcsk1	LOC100005716	0	PCSK1	583.637	0.111325	681.054	0.144902	0.856961	0.0138	TRUE	FALSE
ENSDARG00000068270	ENSDART00000082390	tmem37	0	0	TMEM37	99.991	0.284045	116.678	0.349009	0.856982	0.316	TRUE	FALSE
ENSDARG00000022101	ENSDART00000052509	trhrb	trhr	novel protein similar to vertebrate thyrotropin-releasing hormone receptor (TRHR)	TRHR	85.081	0.432785	99.275	0.261171	0.857023	0.404	TRUE	FALSE
ENSDARG00000035568	ENSDART00000115277	#N/A	PCNXL2	pecanex-like 2 [Source:RefSeq_peptide;Acc:NP_055616]		355.253	0.238309	414.471	0.236059	0.857124	0.175	TRUE	FALSE
ENSDARG00000029239	ENSDART00000110738	#N/A	mybbp1a	MYB binding protein (P160) 1a		971.208	0.215677	1133.05	0.124407	0.857162	0.0758	TRUE	FALSE
ENSDARG00000038720	ENSDART00000002401	klhdc10	zgc:55663	novel protein containing kelch motif domains (zgc:55663)	KLHDC10	623.91	0.386115	727.812	0.13437	0.857241	0.302	TRUE	FALSE
ENSDARG00000023394	ENSDART00000090574	#N/A	ADORA3 (2 of 4)	Adenosine A3 receptor. [Source:Uniprot/SWISSPROT;Acc:P33765]		41.578	0.243283	48.499	0.304164	0.857296	0.24	TRUE	FALSE
ENSDARG00000057857	ENSDART00000041157	nbeab	mab21l1	mab-21-like 1	NBEA	3887.52	0.0721408	4534.53	0.141184	0.857314	0.00473	TRUE	FALSE
ENSDARG00000044001	ENSDART00000055751	zgc:112964	zgc:112964	hypothetical protein LOC503764 [Source:RefSeq_peptide;Acc:NP_001013360]	#N/A	4581.46	0.340627	5343.68	0.365885	0.85736	0.379	TRUE	FALSE
ENSDARG00000005371	ENSDART00000006898	si:ch73-211l2.3	si:busm1-37i06.1	Novel protein similar to MHC class II alpha chain (Fragment). [Source:Uniprot/SPTREMBL;Acc:Q8MGS1]	HLA-DPA1	34.184	0.156424	39.867	0.407427	0.857451	0.28	TRUE	FALSE
ENSDARG00000041720	ENSDART00000056735	rgs20	zgc:92650	novel protein similar to vertebrate regulator of G-protein signalling 20 (RGS20, zgc:92650)	RGS20	51.585	0.349324	60.156	0.135524	0.85752	0.255	TRUE	FALSE
ENSDARG00000062632	ENSDART00000115337	fastkd3	0	0	FASTKD3	98.764	0.197962	115.171	0.354262	0.857542	0.25	TRUE	FALSE
ENSDARG00000039456	ENSDART00000001755	RGL3 (1 of 2)	0	0	RGL3	873.314	0.323081	1018.26	0.414626	0.857649	0.401	TRUE	FALSE
ENSDARG00000054978	ENSDART00000022579	si:dkey-178m19.1	GABRG3	Gamma-aminobutyric-acid receptor subunit gamma-3 precursor (GABA(A) receptor subunit gamma-3). [Source:Uniprot/SWISSPROT;Acc:Q99928]	#N/A	86.253	0.241988	100.563	0.389122	0.857701	0.32	TRUE	FALSE
ENSDARG00000029170	ENSDART00000099749	CLDN22	LOC792593	0	CLDN22	367.777	0.262065	428.779	0.202162	0.857731	0.178	TRUE	FALSE
ENSDARG00000075789	ENSDART00000081059	rps6kb1b	rps6kb1	ribosomal protein S6 kinase, polypeptide 1	RPS6KB1	7042.67	0.11576	8210.71	0.0815523	0.857742	0.00352	TRUE	FALSE
ENSDARG00000056105	ENSDART00000110549	cisd1	zgc:63561	hypothetical protein LOC393577 [Source:RefSeq_peptide;Acc:NP_956899]	CISD1	788.296	0.140229	919.027	0.13596	0.857751	0.0231	TRUE	FALSE
ENSDARG00000057903	ENSDART00000090079	synm	si:dkey-25f3.3	novel protein similar to vertebrate desmuslin (DMN)	SYNM	938.015	0.190391	1093.5	0.231987	0.857812	0.124	TRUE	FALSE
ENSDARG00000018968	ENSDART00000056381	crp2	0	0	#N/A	26.841	0.228089	31.288	0.183268	0.857869	0.126	TRUE	FALSE
ENSDARG00000060438	ENSDART00000016317	lox	0	0	LOX	94.622	0.303485	110.281	0.371979	0.858008	0.355	TRUE	FALSE
ENSDARG00000061185	ENSDART00000024440	foxi3b	foxi3b	forkhead box I3b	FOXI1	2313.84	0.0974629	2696.63	0.13923	0.85805	0.00881	TRUE	FALSE
ENSDARG00000071018	ENSDART00000006373	ndfip1	ndfip1	Nedd4 family interacting protein 1	NDFIP1	1444.22	0.12207	1683.14	0.188532	0.858051	0.0394	TRUE	FALSE
ENSDARG00000033437	ENSDART00000046528	#N/A	zgc:77366	novel protein (zgc:77366)		4415.13	0.151053	5145.34	0.111775	0.858084	0.0209	TRUE	FALSE
ENSDARG00000053912	ENSDART00000064212	srek1ip1	zgc:123019	novel protein (zgc:123019)	SREK1IP1	316.263	0.117312	368.568	0.117409	0.858086	0.00891	TRUE	FALSE
ENSDARG00000086033	ENSDART00000101918	proca1	NP_689678.1	proline-rich cyclin A1-interacting protein [Source:RefSeq_peptide;Acc:NP_689678]	PROCA1	2043	0.0803208	2380.81	0.117305	0.858108	0.00254	TRUE	FALSE
ENSDARG00000022309	ENSDART00000066793	dgat2	zgc:113394	novel protein similar to vertebrate diacylglycerol O-acyltransferase homolog 2 (mouse) (DGAT2, zgc:113394)	DGAT2	7583.03	0.194784	8836.65	0.106802	0.858134	0.0502	TRUE	FALSE
ENSDARG00000060846	ENSDART00000101698	rpz3	0	0	#N/A	33.81	0.249453	39.399	0.363826	0.858144	0.303	TRUE	FALSE
ENSDARG00000039349	ENSDART00000019822	fmodb	LOC797559	0	FMOD	4088.59	0.307299	4764.26	0.417877	0.85818	0.394	TRUE	FALSE
ENSDARG00000053204	ENSDART00000108532	#N/A	si:dkey-190j3.4	novel protein		835.557	0.155873	973.621	0.123115	0.858195	0.0277	TRUE	FALSE
ENSDARG00000057531	ENSDART00000015051	gdf5	gdf5	Contact (Fragment). [Source:Uniprot/SPTREMBL;Acc:O42303]	GDF5	109.429	0.502244	127.5	0.536476	0.858267	0.578	TRUE	FALSE
ENSDARG00000053685	ENSDART00000114639	#N/A	0	0		73.82	0.367504	86.008	0.154446	0.858292	0.29	TRUE	FALSE
ENSDARG00000035184	ENSDART00000020598	hnrnpua	LOC566326	0	HNRNPU	10853.6	0.10547	12644.2	0.0901051	0.858385	0.00286	TRUE	FALSE
ENSDARG00000003486	ENSDART00000012630	prmt1	prmt1	protein arginine methyltransferase 1	PRMT1	1104.37	0.0857189	1286.51	0.157015	0.858425	0.0114	TRUE	FALSE
ENSDARG00000076935	ENSDART00000006093	slc50a1	zgc:113092	novel protein similar to human and mouse recombination activating gene 1 activating protein 1 (RAG1AP1, zgc:113092)	SLC50A1	842.719	0.21361	981.682	0.123097	0.858444	0.0757	TRUE	FALSE
ENSDARG00000036156	ENSDART00000046951	ptpn11b	zgc:63553	novel protein similar to vertebrate protein tyrosine phosphatase, non-receptor type 11 (Noonan syndrome 1) (PTPN11, zgc:63553)	#N/A	531.797	0.107575	619.483	0.123294	0.858453	0.00776	TRUE	FALSE
ENSDARG00000061547	ENSDART00000084282	PAPD5	A2RUY9_DANRE	Hypothetical protein (Fragment). [Source:Uniprot/SPTREMBL;Acc:A2RUY9]	PAPD5	1650.97	0.194715	1923	0.122434	0.858537	0.0573	TRUE	FALSE
ENSDARG00000005897	ENSDART00000019287	#N/A	dmd	Dystrophin (Fragment). [Source:Uniprot/SPTREMBL;Acc:Q6YBR7]		7108.22	0.190025	8279.44	0.204436	0.858538	0.103	TRUE	FALSE
ENSDARG00000074718	ENSDART00000012923	erc1a	0	0	ERC1	279.377	0.324102	325.398	0.191069	0.85857	0.253	TRUE	FALSE
ENSDARG00000020015	ENSDART00000023251	BX248230.1	LOC100002249	0	#N/A	45.357	0.270689	52.826	0.186986	0.858611	0.182	TRUE	FALSE
ENSDARG00000056638	ENSDART00000010148	spon2b	spon2b	spondin 2b, extracellular matrix protein	SPON2	531.01	0.244866	618.407	0.238083	0.858674	0.189	TRUE	FALSE
ENSDARG00000010783	ENSDART00000052352	ppp1r11	0	0	PPP1R11	963.238	0.13744	1121.76	0.120157	0.858682	0.0174	TRUE	FALSE
ENSDARG00000053673	ENSDART00000037559	ggps1	0	0	GGPS1	1524.02	0.192294	1774.57	0.129784	0.858807	0.0589	TRUE	FALSE
ENSDARG00000076561	ENSDART00000052512	hnrnpa0b	hnrpa0	heterogeneous nuclear ribonucleoprotein A0	HNRNPA0	4270.42	0.162145	4971.47	0.153618	0.858984	0.0461	TRUE	FALSE
ENSDARG00000058413	ENSDART00000110538	0	0	N/A	#N/A	66.15	0.422245	77.008	0.324025	0.859002	0.432	TRUE	FALSE
ENSDARG00000067912	ENSDART00000048727	#N/A	0	0		2538.3	0.115851	2954.93	0.0574844	0.859005	0.00222	TRUE	FALSE
ENSDARG00000030129	ENSDART00000010632	ednraa	0	0	EDNRA	2094.48	0.202449	2437.85	0.19378	0.859148	0.109	TRUE	FALSE
ENSDARG00000055852	ENSDART00000058772	#N/A	0	0		2110.37	0.185788	2455.93	0.0609926	0.859296	0.0321	TRUE	FALSE
ENSDARG00000044842	ENSDART00000044089	hyi	0	0	HYI	2571.5	0.143963	2992.14	0.141223	0.859419	0.029	TRUE	FALSE
ENSDARG00000059890	ENSDART00000016417	atp5g3a	0	0	ATP5G3	11483.9	0.100496	13362.3	0.114897	0.859424	0.00514	TRUE	FALSE
ENSDARG00000061419	ENSDART00000085371	rfk	RFK	Riboflavin kinase (EC 2.7.1.26) (ATP:riboflavin 5'-phosphotransferase) (Flavokinase). [Source:Uniprot/SWISSPROT;Acc:Q969G6]	RFK	1063.6	0.100057	1237.55	0.0836729	0.859438	0.00194	TRUE	FALSE
ENSDARG00000012387	ENSDART00000109676	arl15a	arl15	novel protein similar to vertebrate ADP-ribosylation factor-like 15 (ARL15)	ARL15	287.109	0.32822	334.002	0.40931	0.859603	0.409	TRUE	FALSE
ENSDARG00000007553	ENSDART00000110410	STRC	si:dkey-281a24.3	novel protein similar to human and mouse stereocilin (STRC)	STRC	89.603	0.309997	104.231	0.54612	0.859658	0.493	TRUE	FALSE
ENSDARG00000042726	ENSDART00000112815	nitr14b	0	0	#N/A	42.415	0.230811	49.338	0.337335	0.859682	0.27	TRUE	FALSE
ENSDARG00000056090	ENSDART00000091735	dok6	0	0	DOK6	163.469	0.366227	190.15	0.32834	0.859684	0.387	TRUE	FALSE
ENSDARG00000059725	ENSDART00000086409	dync1i1	0	0	DYNC1I1	337.709	0.127495	392.809	0.150695	0.859728	0.0245	TRUE	FALSE
ENSDARG00000029671	ENSDART00000013851	COL4A3BP (2 of 2)	0	0	COL4A3BP	706.842	0.202802	822.157	0.148689	0.859741	0.0805	TRUE	FALSE
ENSDARG00000060638	ENSDART00000109487	ZCCHC6	0	0	ZCCHC6	5812.35	0.116676	6760.54	0.0762019	0.859746	0.0036	TRUE	FALSE
ENSDARG00000037760	ENSDART00000059262	mpp2a	0	0	MPP2	2836.48	0.127338	3299.21	0.113924	0.859747	0.0123	TRUE	FALSE
ENSDARG00000074424	ENSDART00000067390	fgf6b	fgf6b	novel protein similar to vertebrate fibroblast growth factor 6 (FGF6)	FGF6	251.382	0.163367	292.386	0.231163	0.859761	0.105	TRUE	FALSE
ENSDARG00000075074	ENSDART00000084724	FDFT1	LOC571911	0	FDFT1	1357.71	0.128611	1579.14	0.124639	0.859782	0.0157	TRUE	FALSE
ENSDARG00000039966	ENSDART00000101758	sdr42e1	si:ch211-79l17.4	novel protein similar to vertebrate NAD(P) dependent steroid dehydrogenase-like (HSPC105)	SDR42E1	223.922	0.0850597	260.439	0.148095	0.859787	0.00917	TRUE	FALSE
ENSDARG00000078885	ENSDART00000016586	rgs5a	zgc:64006	novel protein (zgc:64006)	RGS5	62.607	0.176111	72.816	0.38942	0.859797	0.282	TRUE	FALSE
ENSDARG00000025797	ENSDART00000058796	fstl5	0	0	FSTL5	316.4	0.351896	367.985	0.316601	0.859818	0.367	TRUE	FALSE
ENSDARG00000008678	ENSDART00000054803	trpt1	0	0	TRPT1	646.766	0.64788	752.017	0.122114	0.860042	0.566	TRUE	FALSE
ENSDARG00000045639	ENSDART00000075381	si:ch73-211l2.1	LOC100004002	0	#N/A	812.277	0.215479	944.45	0.129023	0.860053	0.0843	TRUE	FALSE
ENSDARG00000053122	ENSDART00000090801	CABZ01053721.1	0	0	#N/A	1162.18	0.153167	1351.16	0.0985196	0.860138	0.0201	TRUE	FALSE
ENSDARG00000071011	ENSDART00000034746	#N/A	0	0		177.466	0.208828	206.322	0.180921	0.860141	0.109	TRUE	FALSE
ENSDARG00000007654	ENSDART00000064391	amd1	amd1	adenosylmethionine decarboxylase 1	AMD1	2452.78	0.184068	2851.2	0.191778	0.86026	0.0914	TRUE	FALSE
ENSDARG00000060323	ENSDART00000011554	tm9sf4	0	0	TM9SF4	1581.26	0.0949489	1837.9	0.106842	0.86036	0.00346	TRUE	FALSE
ENSDARG00000059308	ENSDART00000106627	zgc:162936	si:dkeyp-53d3.5	novel protein containing zinc finger C2H2 type domain	ZNF235	234.175	0.374189	272.155	0.258902	0.860447	0.357	TRUE	FALSE
ENSDARG00000004306	ENSDART00000007693	mettl10	0	0	METTL10	378.168	0.175633	439.497	0.238977	0.860456	0.124	TRUE	FALSE
ENSDARG00000041140	ENSDART00000102347	#N/A	0	0		217.347	0.282945	252.56	0.220662	0.860576	0.228	TRUE	FALSE
ENSDARG00000060257	ENSDART00000003143	psme4b	Q58EF3_DANRE	LOC553346 protein (Fragment). [Source:Uniprot/SPTREMBL;Acc:Q58EF3]	PSME4	4037.22	0.0897136	4690.81	0.179321	0.860665	0.0232	TRUE	FALSE
ENSDARG00000044694	ENSDART00000091784	thtpa	A3KNM9_DANRE	Hypothetical protein (Fragment). [Source:Uniprot/SPTREMBL;Acc:A3KNM9]	THTPA	121.034	0.271333	140.621	0.177557	0.860711	0.184	TRUE	FALSE
ENSDARG00000053370	ENSDART00000089132	#N/A	0	0		1334.04	0.179038	1549.8	0.195096	0.860782	0.0906	TRUE	FALSE
ENSDARG00000041133	ENSDART00000065322	or131-1	Q2PRB2_DANRE	Odorant receptor. [Source:Uniprot/SPTREMBL;Acc:Q2PRB2]	#N/A	35.607	0.232285	41.361	0.319941	0.860883	0.259	TRUE	FALSE
ENSDARG00000060326	ENSDART00000049365	si:dkey-43p13.5	0	0	#N/A	188.769	0.270932	219.259	0.262419	0.860941	0.248	TRUE	FALSE
ENSDARG00000007691	ENSDART00000103752	dvl1b	dvl2	novel protein similar to vertebrate dishevelled, dsh homolog 1 (Drosophila) (DVL1)	DVL1	1211.44	0.0718152	1407.05	0.283266	0.860982	0.104	TRUE	FALSE
ENSDARG00000078954	ENSDART00000104140	dyrk4	LOC100000077	0	RP11-500M8.7	1355.96	0.416985	1574.78	0.461134	0.861044	0.509	TRUE	FALSE
ENSDARG00000044290	ENSDART00000062402	tpd52l1	zgc:110003	novel protein similar to vertebrate tumour protein D52 family	TPD52L1	143.444	0.205703	166.585	0.13168	0.861086	0.0774	TRUE	FALSE
ENSDARG00000016753	ENSDART00000039295	lrrfip1a	LRRFIP1 (1 of 3)	Leucine-rich repeat flightless-interacting protein 1 (LRR FLII- interacting protein 1) (TAR RNA-interacting protein) (GC-binding factor 2). [Source:Uniprot/SWISSPROT;Acc:Q32MZ4]	LRRFIP1	1437.02	0.155074	1668.78	0.0927745	0.86112	0.0205	TRUE	FALSE
ENSDARG00000056722	ENSDART00000044690	rac3b	0	N/A	#N/A	273.989	0.349315	318.128	0.267839	0.861254	0.34	TRUE	FALSE
ENSDARG00000055889	ENSDART00000090235	nfixb	zgc:136878	novel protein similar to vertebrate NFIX, nuclear factor I/X (CCAAT-binding transcription factor) (NFIX, zgc:136878)	NFIX	338.189	0.114132	392.665	0.198111	0.861266	0.0461	TRUE	FALSE
ENSDARG00000026767	ENSDART00000078510	#N/A	bsg	basigin		11157.6	0.119294	12954.7	0.0470781	0.861278	0.00249	TRUE	FALSE
ENSDARG00000039671	ENSDART00000075070	hsf2	hsf2	heat shock factor 2	HSF2	1906.16	0.318056	2212.96	0.467424	0.861363	0.451	TRUE	FALSE
ENSDARG00000024124	ENSDART00000092105	agpat5	0	0	AGPAT5	1129.52	0.157122	1311.16	0.109619	0.861463	0.0272	TRUE	FALSE
ENSDARG00000018065	ENSDART00000075740	gabrg2	Q561U3_DANRE	LOC553402 protein (Fragment). [Source:Uniprot/SPTREMBL;Acc:Q561U3]	GABRG2	650.882	0.25219	755.471	0.312096	0.861558	0.274	TRUE	FALSE
ENSDARG00000045940	ENSDART00000043715	ces3	si:dkey-38l12.3	novel protein similar to vertebrate carboxylesterase family	CES3	1664.92	0.613131	1932.13	0.454347	0.8617	0.618	TRUE	FALSE
ENSDARG00000005756	ENSDART00000089465	mxra8b	0	0	MXRA8	682.315	0.29409	791.799	0.371024	0.861728	0.362	TRUE	FALSE
ENSDARG00000069715	ENSDART00000037541	rmnd1	zgc:113022	novel protein simlar to human and mouse required for meiotic nuclear division 1 homolog (S. cerevisiae) (RMND1, zgc:113022)	RMND1	497.9	0.151009	577.757	0.0905791	0.861781	0.0185	TRUE	FALSE
ENSDARG00000031372	ENSDART00000007914	nabp1a	0	0	NABP1	790.616	0.120125	917.37	0.130805	0.861829	0.0156	TRUE	FALSE
ENSDARG00000043710	ENSDART00000018351	0	0	0	#N/A	3553.65	0.342505	4123.37	0.432737	0.861831	0.445	TRUE	FALSE
ENSDARG00000070621	ENSDART00000099074	si:zfos-411a11.2	0	0	CYP2F1	2460.48	0.0944237	2854.75	0.17119	0.861892	0.022	TRUE	FALSE
ENSDARG00000014134	ENSDART00000019505	pleca	si:dkey-151c10.1	novel protein similar to vertebrate plectin 1, intermediate filament binding protein 500kDa (PLEC1)	PLEC	1351.69	0.199901	1568.17	0.0699462	0.861958	0.0497	TRUE	FALSE
ENSDARG00000031228	ENSDART00000007184	#N/A	si:dkey-21e2.16	novel protein containing trypsin domains		46.894	0.300211	54.402	0.293566	0.86199	0.308	TRUE	FALSE
ENSDARG00000077331	ENSDART00000083079	acaca	si:ch211-199d18.1	novel protein similar to vertebrate acetyl-Coenzyme A carboxylase alpha (ACACA)	ACACA	1783.39	0.171509	2068.69	0.218252	0.862086	0.106	TRUE	FALSE
ENSDARG00000002510	ENSDART00000062518	zgc:162356	tfa	novel protein similar to glutathione S-transferase family	#N/A	777.674	0.412248	901.998	0.351756	0.862168	0.452	TRUE	FALSE
ENSDARG00000042988	ENSDART00000011910	arglu1a	zgc:55375	novel protein (zgc:55375)	ARGLU1	2224.97	0.0957176	2580.56	0.115125	0.862202	0.00509	TRUE	FALSE
ENSDARG00000002285	ENSDART00000060319	#N/A	zgc:92289	novel protein		3078.32	0.103818	3569.76	0.0906193	0.862334	0.00338	TRUE	FALSE
ENSDARG00000068179	ENSDART00000002741	itprip	0	0	ITPRIP	366.486	0.136625	424.972	0.192629	0.862377	0.0577	TRUE	FALSE
ENSDARG00000051899	ENSDART00000047008	efhd2	si:dkey-72l14.9	novel protein similar to vertebrate EF-hand domain family, member D2 (EFHD2)	EFHD2	3068.06	0.103701	3557.58	0.132776	0.862402	0.0109	TRUE	FALSE
ENSDARG00000057497	ENSDART00000083947	ptk6b	0	0	PTK6	94.621	0.276405	109.711	0.371463	0.862457	0.351	TRUE	FALSE
ENSDARG00000042922	ENSDART00000100648	#N/A	metap2l	novel protein similar to vertebrate methionyl aminopeptidase 2 (METAP2)		5407.57	0.142316	6268.88	0.129794	0.862605	0.0267	TRUE	FALSE
ENSDARG00000074057	ENSDART00000052396	acn9	0	Danio rerio zgc:92826, mRNA (cDNA clone MGC:92826 IMAGE:7090692), complete cds	ACN9	421.249	0.205167	488.307	0.219584	0.862672	0.143	TRUE	FALSE
ENSDARG00000018896	ENSDART00000073650	dok1b	0	0	DOK1	123.884	0.486847	143.603	0.27327	0.862684	0.483	TRUE	FALSE
ENSDARG00000038508	ENSDART00000077978	s100t	zgc:110771	novel protein similar to vertebrate S100 calcium binding protein A1 (S100A1, zgc:110771)	#N/A	992.731	0.381928	1150.69	0.422181	0.862725	0.471	TRUE	FALSE
ENSDARG00000038576	ENSDART00000084802	kif5bb	0	0	KIF5B	2259.54	0.122379	2619.06	0.17706	0.862732	0.0391	TRUE	FALSE
ENSDARG00000017931	ENSDART00000085786	znf346	0	0	ZNF346	2955.86	0.0984291	3426.04	0.195336	0.862761	0.0387	TRUE	FALSE
ENSDARG00000062055	ENSDART00000054866	loxl3a	0	0	LOXL3	64.277	0.396872	74.501	0.463564	0.862767	0.504	TRUE	FALSE
ENSDARG00000003810	ENSDART00000040086	pacsin1a	0	0	PACSIN1	1537.16	0.171667	1781.55	0.194243	0.862821	0.0879	TRUE	FALSE
ENSDARG00000008660	ENSDART00000040271	C3AR1	LOC794255	0	C3AR1	82.436	0.4525	95.542	0.368683	0.862825	0.495	TRUE	FALSE
ENSDARG00000012066	ENSDART00000060785	BX323876.1	LOC568395	0	#N/A	39.003	0.233356	45.199	0.246298	0.862917	0.199	TRUE	FALSE
ENSDARG00000002148	ENSDART00000084237	slc47a2	0	0	SLC47A2	50.64	0.177069	58.682	0.211895	0.862956	0.109	TRUE	FALSE
ENSDARG00000046079	ENSDART00000065008	#N/A	0	0		46.975	0.263409	54.434	0.297782	0.862972	0.278	TRUE	FALSE
ENSDARG00000056085	ENSDART00000108609	rnd3a	0	0	RND3	4515.13	0.133505	5232	0.0965572	0.862984	0.0125	TRUE	FALSE
ENSDARG00000053542	ENSDART00000054230	fgg	0	0	FGG	6965.1	0.160077	8070.9	0.132808	0.862989	0.0402	TRUE	FALSE
ENSDARG00000071155	ENSDART00000073705	abcf1	abcf1	novel protein similar to vertebrate ATP-binding cassette, sub-family F (GCN20), member 1 (ABCF1)	ABCF1	4374.29	0.0649812	5068.38	0.146312	0.863055	0.00654	TRUE	FALSE
ENSDARG00000057714	ENSDART00000032141	spon2a	spon2a	spondin 2a, extracellular matrix protein	#N/A	411.133	0.190274	476.368	0.199501	0.863058	0.111	TRUE	FALSE
ENSDARG00000058865	ENSDART00000100465	gramd4	si:rp71-6l08.2	Novel protein (Fragment). [Source:Uniprot/SPTREMBL;Acc:Q1MSY3]	GRAMD4	850.044	0.12779	984.891	0.124821	0.863084	0.0179	TRUE	FALSE
ENSDARG00000061664	ENSDART00000007253	aig1	aig1	novel protein similar to human and mouse androgen-induced 1 (AIG1)	AIG1	509.126	0.163594	589.875	0.134179	0.863108	0.0437	TRUE	FALSE
ENSDARG00000059394	ENSDART00000052293	sh3bgrl3	si:dkey-194c21.3	novel protein (zgc:56517)	SH3BGRL3	3156.66	0.108653	3657.26	0.0851521	0.863123	0.00373	TRUE	FALSE
ENSDARG00000035538	ENSDART00000087297	#N/A	LOC556658	0		38.308	0.223595	44.378	0.331878	0.863221	0.273	TRUE	FALSE
ENSDARG00000024371	ENSDART00000065500	abcc4	abcc4	ATP-binding cassette, sub-family C (CFTR/MRP), member 4 [Source:RefSeq_peptide;Acc:NP_001007039]	ABCC4	922.314	0.126974	1068.4	0.0641301	0.86327	0.0055	TRUE	FALSE
ENSDARG00000004939	ENSDART00000010019	upf3b	upf3b	UPF3 regulator of nonsense transcripts homolog B (yeast)	UPF3B	578.513	0.0743425	670.124	0.123875	0.863292	0.00362	TRUE	FALSE
ENSDARG00000037607	ENSDART00000098592	XKR8 (4 of 4)	0	0	XKR8	181.503	0.247003	210.245	0.24007	0.863293	0.21	TRUE	FALSE
ENSDARG00000071341	ENSDART00000073583	islr2	0	0	ISLR2	1090.45	0.218803	1263.11	0.340063	0.86331	0.277	TRUE	FALSE
ENSDARG00000005141	ENSDART00000115090	gpt2	0	0	GPT2	1554.41	0.166379	1800.49	0.152028	0.863326	0.0557	TRUE	FALSE
ENSDARG00000063258	ENSDART00000105332	#N/A	si:dkey-78l4.8	novel protein containing a trypsin domain		35.968	0.409854	41.659	0.348264	0.863391	0.453	TRUE	FALSE
ENSDARG00000006944	ENSDART00000091647	pnpla7a	0	0	PNPLA7	2988.32	0.131051	3461.13	0.105908	0.863393	0.0139	TRUE	FALSE
ENSDARG00000075347	ENSDART00000061691	slc15a4	zgc:63767	novel peptide transporter	SLC15A4	365.849	0.202934	423.701	0.132967	0.86346	0.0804	TRUE	FALSE
ENSDARG00000036462	ENSDART00000015833	npy8br	0	0	#N/A	356.515	0.224663	412.863	0.152263	0.863519	0.118	TRUE	FALSE
ENSDARG00000025699	ENSDART00000018837	gstp1	0	0	GSTP1	16603.2	0.0787467	19227.4	0.124666	0.86352	0.00432	TRUE	FALSE
ENSDARG00000068380	ENSDART00000060157	zgc:92326	zgc:92326	novel protein similar to lectin, galactoside-binding, soluble, 9 (galectin 9)-like 1 (lgals9l1, zgc:92326)	LGALS9C	66.964	0.185891	77.547	0.209337	0.863528	0.117	TRUE	FALSE
ENSDARG00000002082	ENSDART00000009549	rhag	rhag	Rhesus blood group-associated glycoprotein	RHAG	10245.6	0.257742	11864.8	0.274829	0.863531	0.254	TRUE	FALSE
ENSDARG00000020600	ENSDART00000080190	MEF2A (2 of 2)	MEF2A (2 of 2)	Myocyte-specific enhancer factor 2A (Serum response factor-like protein 1). [Source:Uniprot/SWISSPROT;Acc:Q02078]	MEF2A	404.865	0.143569	468.811	0.170569	0.8636	0.0496	TRUE	FALSE
ENSDARG00000039350	ENSDART00000064966	snx18b	0	0	SNX18	333.481	0.119784	386.127	0.189661	0.863656	0.0472	TRUE	FALSE
ENSDARG00000070037	ENSDART00000114747	#N/A	zgc:110160	novel protein similar to H.sapiens kinesin family member (zgc:110160)		361.691	0.182949	418.786	0.265635	0.863665	0.167	TRUE	FALSE
ENSDARG00000053656	ENSDART00000082927	#N/A	0	0		1260.74	0.112334	1459.73	0.154079	0.863678	0.0227	TRUE	FALSE
ENSDARG00000030340	ENSDART00000033405	tcirg1	LOC100003139	0	TCIRG1	594.998	0.120758	688.867	0.178901	0.863734	0.0406	TRUE	FALSE
ENSDARG00000001906	ENSDART00000080554	#N/A	LOC572278	0		64.303	0.488123	74.443	0.283275	0.863788	0.492	TRUE	FALSE
ENSDARG00000077139	ENSDART00000019617	rsad2	zgc:112342	novel radical SAM superfamily protein	RSAD2	32.608	0.132926	37.746	0.397079	0.86388	0.282	TRUE	FALSE
ENSDARG00000052654	ENSDART00000103864	#N/A	LOC100000034	0		40.55	0.19776	46.939	0.392397	0.863887	0.316	TRUE	FALSE
ENSDARG00000025147	ENSDART00000114518	si:ch1073-184j22.2	LOC100005114	0	DUSP21	1607.91	0.186794	1861.14	0.193827	0.863936	0.106	TRUE	FALSE
ENSDARG00000014594	ENSDART00000017485	sf3b14	sf3b14	novel protein similar to vertebrate pre-mRNA branch site protein p14 (P14)	SF3B6	1186.54	0.0748419	1373.38	0.137182	0.863959	0.00625	TRUE	FALSE
ENSDARG00000043897	ENSDART00000055981	kcnj2b	LOC563744	0	KCNJ2	68.322	0.354511	79.077	0.245313	0.863993	0.344	TRUE	FALSE
ENSDARG00000016573	ENSDART00000066698	MSC	LOC556396	0	MSC	63.484	0.31564	73.476	0.544592	0.86401	0.512	TRUE	FALSE
ENSDARG00000070477	ENSDART00000066628	mtfr1	0	0	MTFR1	549.209	0.099254	635.542	0.118963	0.864158	0.00714	TRUE	FALSE
ENSDARG00000025340	ENSDART00000035101	kbtbd12	zgc:113365	novel protein (zgc:113365)	KBTBD12	1728.24	0.170469	1999.91	0.30103	0.864161	0.196	TRUE	FALSE
ENSDARG00000016531	ENSDART00000081546	trim46b	si:dkeyp-39e9.3	novel protein similar to vertebrate tripartite motif-containing 46 (TRIM46)	TRIM46	310.836	0.222169	359.693	0.237919	0.86417	0.183	TRUE	FALSE
ENSDARG00000069361	ENSDART00000105662	crp1	si:ch211-234p6.14	novel pentaxin family domain containing protein	#N/A	32.845	0.338728	38.001	0.30534	0.864319	0.366	TRUE	FALSE
ENSDARG00000030964	ENSDART00000037668	#N/A	si:ch211-136o4.3	novel protein similar to vertebrate adrenergic, alpha receptor family		113.939	0.382863	131.825	0.558397	0.86432	0.553	TRUE	FALSE
ENSDARG00000005827	ENSDART00000110210	#N/A	LOC567594	0		839.165	0.175675	970.887	0.226849	0.864328	0.124	TRUE	FALSE
ENSDARG00000069883	ENSDART00000046033	stmn2a	zgc:92905	hypothetical protein LOC449651 [Source:RefSeq_peptide;Acc:NP_001005923]	#N/A	8932.07	0.0936474	10333.5	0.178414	0.864384	0.0282	TRUE	FALSE
ENSDARG00000018000	ENSDART00000019701	or103-4	or13.4	odorant receptor, family 13, member 4	OR6Q1	27.29	0.213651	31.571	0.18773	0.864401	0.131	TRUE	FALSE
ENSDARG00000062024	ENSDART00000091845	abcg5	LOC557317	0	ABCG5	38.077	0.294104	44.049	0.325501	0.864424	0.338	TRUE	FALSE
ENSDARG00000017261	ENSDART00000024002	#N/A	si:dkeyp-20e4.1	novel protein similar to vertebrate neuronal pentraxin receptor (NPTXR)		1002.6	0.108777	1159.84	0.133123	0.864431	0.0139	TRUE	FALSE
ENSDARG00000077428	ENSDART00000016121	eef1a1a	zgc:73138	novel protein similar to vertebrate eukaryotic translation elongation factor 1 alpha 1 (EEF1A1, zgc:73138)	EEF1A1	92.822	0.275319	107.363	0.174218	0.864562	0.202	TRUE	FALSE
ENSDARG00000036383	ENSDART00000016143	CABZ01112877.1	0	0	#N/A	1099.42	0.155176	1271.55	0.0992344	0.864625	0.0258	TRUE	FALSE
ENSDARG00000015158	ENSDART00000064388	CABZ01092941.1	LOC793566	0	#N/A	315.01	0.344688	364.329	0.320577	0.864631	0.383	TRUE	FALSE
ENSDARG00000063292	ENSDART00000088914	amotl2a	0	0	AMOTL2	7177.13	0.409459	8300.74	0.214271	0.864637	0.391	TRUE	FALSE
ENSDARG00000078214	ENSDART00000090377	SHISA7 (1 of 2)	0	0	SHISA7	618.783	0.141831	715.577	0.12606	0.864733	0.0272	TRUE	FALSE
ENSDARG00000013144	ENSDART00000002966	ntrk2b	si:ch211-220b11.1	novel protein similar to vertebrate neurotrophic tyrosine kinase, receptor, type 2 (NTRK2)	NTRK2	522.463	0.18784	604.09	0.296615	0.864876	0.209	TRUE	FALSE
ENSDARG00000030107	ENSDART00000074847	bcl7a	bcl7a	novel protein (zgc:92023)	BCL7A	2369.77	0.0922192	2739.62	0.077916	0.865002	0.00147	TRUE	FALSE
ENSDARG00000055433	ENSDART00000052949	fgf13a	fgf13	fibroblast growth factor 13	FGF13	700.695	0.173802	809.976	0.174734	0.865081	0.0806	TRUE	FALSE
ENSDARG00000040387	ENSDART00000074750	runx3	0	0	RUNX3	539.78	0.214651	623.953	0.29674	0.865097	0.236	TRUE	FALSE
ENSDARG00000042115	ENSDART00000099259	dusp11	zgc:112166	novel protein (zgc:112166)	DUSP11	452.831	0.122998	523.426	0.130315	0.865129	0.0193	TRUE	FALSE
ENSDARG00000036066	ENSDART00000062480	P2RY6	LOC566099	0	P2RY6	1337.87	0.147013	1546.42	0.168461	0.865142	0.0535	TRUE	FALSE
ENSDARG00000014446	ENSDART00000004331	#N/A	0	0		70.821	0.177485	81.856	0.243771	0.86519	0.145	TRUE	FALSE
ENSDARG00000033537	ENSDART00000113644	vps39	0	0	VPS39	2865.74	0.107457	3312.08	0.1342	0.865239	0.0142	TRUE	FALSE
ENSDARG00000039363	ENSDART00000114451	#N/A	pdcd8	programmed cell death 8 (apoptosis-inducing factor)		5388.13	0.112146	6226.52	0.105651	0.865352	0.00814	TRUE	FALSE
ENSDARG00000062416	ENSDART00000049368	atat1	zgc:65893	novel protein (zgc:65893)	ATAT1	1355.09	0.0913075	1565.86	0.162751	0.865398	0.02	TRUE	FALSE
ENSDARG00000037813	ENSDART00000084606	ankef1b	ANKRD5 (2 of 2)	Ankyrin repeat domain-containing protein 5. [Source:Uniprot/SWISSPROT;Acc:Q9NU02]	ANKEF1	276.981	0.158362	320.053	0.165048	0.865422	0.0608	TRUE	FALSE
ENSDARG00000027200	ENSDART00000111414	alkbh6	0	0	ALKBH6	282.489	0.170657	326.415	0.188278	0.865429	0.0886	TRUE	FALSE
ENSDARG00000013351	ENSDART00000106058	0	0	0	LCNL1	1856.02	0.187278	2144.6	0.178005	0.865437	0.0976	TRUE	FALSE
ENSDARG00000053979	ENSDART00000044126	INSM2	LOC792891	0	INSM2	689.41	0.154626	796.573	0.137947	0.86547	0.0422	TRUE	FALSE
ENSDARG00000055284	ENSDART00000087898	foxo1b	0	0	FOXO1	1161.07	0.335099	1341.51	0.274449	0.86549	0.347	TRUE	FALSE
ENSDARG00000063211	ENSDART00000099283	dalrd3	0	0	DALRD3	322.763	0.207819	372.909	0.13994	0.865528	0.095	TRUE	FALSE
ENSDARG00000055938	ENSDART00000106559	#N/A	si:dkey-1b17.2	novel protein		248.074	0.28173	286.611	0.338146	0.865542	0.342	TRUE	FALSE
ENSDARG00000002980	ENSDART00000014270	or103-1	or13.1	odorant receptor, family 13, member 1	OR6Q1	29.619	0.16956	34.22	0.240483	0.865546	0.135	TRUE	FALSE
ENSDARG00000060524	ENSDART00000067655	PDE1C (1 of 2)	LOC799748	0	PDE1C	404.312	0.150474	467.041	0.13604	0.865688	0.0387	TRUE	FALSE
ENSDARG00000042548	ENSDART00000074495	#N/A	0	0		2527.65	0.109707	2919.68	0.146976	0.865728	0.0203	TRUE	FALSE
ENSDARG00000012261	ENSDART00000003801	crsp7	0	0	#N/A	1368.5	0.141677	1580.7	0.143551	0.865755	0.0364	TRUE	FALSE
ENSDARG00000045342	ENSDART00000051361	myhz2	myhz2	myosin, heavy polypeptide 2, fast muscle specific	MYH8	17511.2	0.242421	20225.8	0.306669	0.865784	0.277	TRUE	FALSE
ENSDARG00000069671	ENSDART00000075263	TSSC4	0	0	TSSC4	1536.44	0.0998609	1774.48	0.128138	0.865854	0.0103	TRUE	FALSE
ENSDARG00000016676	ENSDART00000015694	rab5ab	0	0	RAB5A	6925.47	0.099529	7997.28	0.0844937	0.865978	0.00284	TRUE	FALSE
ENSDARG00000042794	ENSDART00000062280	s1pr3a	si:dkeyp-31e2.1	novel protein similar to vertebrate endothelial differentiation, sphingolipid G-protein-coupled receptor family	#N/A	351.348	0.322054	405.716	0.430423	0.865995	0.446	TRUE	FALSE
ENSDARG00000063141	ENSDART00000099233	#N/A	acadm	acyl-Coenzyme A dehydrogenase, C-4 to C-12 straight chain		2109.09	0.135139	2435.4	0.14207	0.866014	0.0317	TRUE	FALSE
ENSDARG00000030263	ENSDART00000085676	CLSTN2 (2 of 2)	LOC569664	0	CLSTN2	370.63	0.162889	427.942	0.166046	0.866075	0.0666	TRUE	FALSE
ENSDARG00000038980	ENSDART00000103036	#N/A	si:rp71-81e14.2	novel protein		33.883	0.101108	39.121	0.283848	0.866108	0.133	TRUE	FALSE
ENSDARG00000034189	ENSDART00000023857	GALR2	LOC100001306	0	GALR2	54.783	0.340434	63.251	0.470035	0.866121	0.486	TRUE	FALSE
ENSDARG00000009735	ENSDART00000006120	pik3cd	0	0	PIK3CD	99.642	0.440512	115.039	0.303937	0.866158	0.47	TRUE	FALSE
ENSDARG00000031465	ENSDART00000043341	foxd1	zgc:76875	novel protein (zgc:76875)	FOXD2	2817.22	0.11871	3252.48	0.163895	0.866175	0.0338	TRUE	FALSE
ENSDARG00000044847	ENSDART00000043058	TENM2 (2 of 2)	LOC563197	0	TENM2	904.286	0.280455	1043.96	0.285096	0.866203	0.298	TRUE	FALSE
ENSDARG00000028066	ENSDART00000053139	atp6v0cb	0	0	ATP6V0C	1648.85	0.128341	1903.45	0.293519	0.866242	0.162	TRUE	FALSE
ENSDARG00000095495	ENSDART00000109796	#N/A	LOC793458	0		422.512	0.260487	487.717	0.18098	0.866306	0.193	TRUE	FALSE
ENSDARG00000036254	ENSDART00000090984	#N/A	si:ch211-198g14.4	novel protein		337.896	0.085779	389.99	0.169555	0.866422	0.0223	TRUE	FALSE
ENSDARG00000023600	ENSDART00000067854	tnfaip8l2b	0	0	TNFAIP8L2	899.222	0.103166	1037.84	0.123702	0.866435	0.0104	TRUE	FALSE
ENSDARG00000039352	ENSDART00000005957	lrit1a	0	0	LRIT1	44.488	0.220802	51.343	0.251463	0.866486	0.203	TRUE	FALSE
ENSDARG00000042345	ENSDART00000085345	zgc:153039	0	0	#N/A	4673.2	0.159488	5392.4	0.183314	0.866627	0.0772	TRUE	FALSE
ENSDARG00000061436	ENSDART00000053546	sh3bgrl2	zgc:91852	novel protein similar to vertebrate SH3 domain binding glutamic acid-rich protein like 2 (SH3BGRL2, zgc:91852)	SH3BGRL2	177.87	0.29342	205.239	0.185414	0.866648	0.242	TRUE	FALSE
ENSDARG00000092091	ENSDART00000064097	#N/A	0	0		80.188	0.14154	92.524	0.217032	0.866672	0.0909	TRUE	FALSE
ENSDARG00000035907	ENSDART00000055757	tnpo2	tnpo2	transportin 2 (importin 3, karyopherin beta 2b)	TNPO2	832.508	0.183964	960.48	0.107345	0.866762	0.0553	TRUE	FALSE
ENSDARG00000070395	ENSDART00000101106	#N/A	LOC795718	0		73.396	0.298846	84.678	0.273287	0.866766	0.312	TRUE	FALSE
ENSDARG00000017803	ENSDART00000089749	adipoqa	LOC562602	0	ADIPOQ	164.045	0.203911	189.258	0.225089	0.86678	0.16	TRUE	FALSE
ENSDARG00000031809	ENSDART00000014439	TNXB	0	0	TNXB	34.612	0.181107	39.928	0.188646	0.86686	0.104	TRUE	FALSE
ENSDARG00000036698	ENSDART00000075757	gtf2a2	0	0	GTF2A2	616.602	0.173472	711.3	0.145036	0.866866	0.0647	TRUE	FALSE
ENSDARG00000079618	ENSDART00000097202	CABZ01034698.2	0	0	#N/A	77.526	0.399372	89.432	0.577555	0.866871	0.579	TRUE	FALSE
ENSDARG00000052856	ENSDART00000077753	foxc1b	foxc1b	forkhead box C1b	FOXC1	2626.17	0.171551	3029.35	0.187198	0.86691	0.0924	TRUE	FALSE
ENSDARG00000038378	ENSDART00000078580	TMEM150B	zgc:123244	novel protein (zgc:123244)	TMEM150B	37.292	0.262143	43.016	0.182676	0.866933	0.198	TRUE	FALSE
ENSDARG00000043492	ENSDART00000081105	C15H11orf53 (2 of 2)	LOC100001933	0	C11orf53	50.41	0.19652	58.147	0.34396	0.866941	0.278	TRUE	FALSE
ENSDARG00000000384	ENSDART00000075129	lrrc47	si:ch211-147a11.7	novel protein	LRRC47	929.856	0.144482	1072.56	0.138441	0.866953	0.0374	TRUE	FALSE
ENSDARG00000063542	ENSDART00000075340	eef1a1b	0	0	EEF1A1	267.628	0.253407	308.686	0.363696	0.866991	0.345	TRUE	FALSE
ENSDARG00000035056	ENSDART00000024013	pkmb	zgc:92037	novel protein similar to pyruvate kinase, muscle (pkm2, zgc:92037)	PKM	17387.9	0.24035	20055.3	0.417375	0.866999	0.382	TRUE	FALSE
ENSDARG00000009480	ENSDART00000053814	mtfmt	0	0	MTFMT	639.735	0.150349	737.872	0.0953419	0.867	0.0239	TRUE	FALSE
ENSDARG00000071462	ENSDART00000000486	cntn2	0	0	CNTN2	5316.53	0.140603	6131.2	0.221827	0.867129	0.0959	TRUE	FALSE
ENSDARG00000000503	ENSDART00000081047	atp1a1a.1	0	0	ATP1A1	11335	0.147115	13071.8	0.103231	0.867136	0.0245	TRUE	FALSE
ENSDARG00000079816	ENSDART00000048733	CCDC134 (1 of 2)	A1L2C9_DANRE	Hypothetical protein (Fragment). [Source:Uniprot/SPTREMBL;Acc:A1L2C9]	CCDC134	236.821	0.323702	273.099	0.23577	0.867162	0.316	TRUE	FALSE
ENSDARG00000023228	ENSDART00000053220	#N/A	ebpl	novel protein similar to human emopamil binding related protein		337.761	0.169138	389.486	0.257945	0.867197	0.158	TRUE	FALSE
ENSDARG00000013741	ENSDART00000052067	insl3	Q2P9V5_DANRE	Relaxin 3c (Fragment). [Source:Uniprot/SPTREMBL;Acc:Q2P9V5]	#N/A	84.581	0.349365	97.531	0.368362	0.867222	0.43	TRUE	FALSE
ENSDARG00000071339	ENSDART00000016014	chga	chga	novel protein	CHGA	603.977	0.176282	696.439	0.165113	0.867236	0.0812	TRUE	FALSE
ENSDARG00000095589	ENSDART00000082605	galnt18a	LOC561084	0	GALNT18	250.423	0.189174	288.752	0.249527	0.86726	0.17	TRUE	FALSE
ENSDARG00000076343	ENSDART00000101641	prmt6	0	0	PRMT6	921.502	0.191889	1062.54	0.157149	0.867267	0.0923	TRUE	FALSE
ENSDARG00000091245	ENSDART00000002334	bmpr2b	0	0	BMPR2	2897.09	0.210149	3340.26	0.21175	0.867326	0.157	TRUE	FALSE
ENSDARG00000005652	ENSDART00000091547	kcna1	LOC795942	0	KCNA1	1838.98	0.214115	2120.2	0.183253	0.867362	0.138	TRUE	FALSE
ENSDARG00000008829	ENSDART00000079694	gnai2b	SLC38A3 (1 of 3)	System N amino acid transporter 1 (SN1) (N-system amino acid transporter 1) (Solute carrier family 38 member 3). [Source:Uniprot/SWISSPROT;Acc:Q99624]	GNAI2	4588.71	0.130072	5289.22	0.187046	0.867559	0.0587	TRUE	FALSE
ENSDARG00000029419	ENSDART00000029555	#N/A	0	0		4408.86	0.165117	5081.67	0.19088	0.8676	0.0911	TRUE	FALSE
ENSDARG00000077847	ENSDART00000091615	iffo1a	si:ch211-288g17.1	novel protein	IFFO1	283.204	0.20568	326.421	0.248942	0.867603	0.188	TRUE	FALSE
ENSDARG00000078473	ENSDART00000010329	arpc5b	arpc5b	actin related protein 2/3 complex, subunit 5B	ARPC5	3337.83	0.105465	3847.06	0.0462057	0.867632	0.00157	TRUE	FALSE
ENSDARG00000026904	ENSDART00000038942	adnp2b	si:ch211-129n15.3	novel protein	ADNP2	4397.07	0.0910876	5067.55	0.0889176	0.867692	0.00241	TRUE	FALSE
ENSDARG00000052254	ENSDART00000015710	snrkb	zgc:73231	novel protein similar to vertebrate SNF related kinase (SNRK, zgc:73231)	#N/A	1334.85	0.455421	1538.28	0.309036	0.867754	0.491	TRUE	FALSE
ENSDARG00000004636	ENSDART00000045588	cyp27a7	0	0	CYP27A1	1193.69	0.12066	1375.51	0.128784	0.867813	0.0198	TRUE	FALSE
ENSDARG00000004034	ENSDART00000037126	eno2	eno2	enolase 2	ENO2	371.687	0.130101	428.257	0.277761	0.867906	0.151	TRUE	FALSE
ENSDARG00000044478	ENSDART00000030835	hmbox1a	hmbox1	novel protein similar to human and mouse homeobox containing 1 (HMBOX1, zgc:114064)	HMBOX1	1798.73	0.111877	2072.35	0.132036	0.867965	0.0173	TRUE	FALSE
ENSDARG00000063156	ENSDART00000110520	#N/A	si:ch211-106h4.9	novel protein similar to vertebrate myosin VIIA and Rab interacting protein (MYRIP)		193.905	0.212545	223.397	0.405044	0.867984	0.356	TRUE	FALSE
ENSDARG00000077555	ENSDART00000090120	#N/A	0	0		1138.66	0.0855209	1311.69	0.138381	0.868084	0.0106	TRUE	FALSE
ENSDARG00000003732	ENSDART00000005906	stk38a	0	0	STK38	1393.66	0.170533	1605.32	0.113042	0.868152	0.0477	TRUE	FALSE
ENSDARG00000014626	ENSDART00000027296	#N/A	0	0		29.676	0.218386	34.181	0.254115	0.868202	0.21	TRUE	FALSE
ENSDARG00000053257	ENSDART00000089596	tmem168b	LOC558640	0	TMEM168	875.852	0.133935	1008.79	0.0781508	0.868218	0.012	TRUE	FALSE
ENSDARG00000079699	ENSDART00000040723	psmg3	zgc:92917	novel protein (zgc:92917)	PSMG3	309.751	0.467132	356.763	0.300343	0.868226	0.499	TRUE	FALSE
ENSDARG00000034685	ENSDART00000108738	col4a5	col4a5	Type IV collagen alpha 5 chain (Fragment). [Source:Uniprot/SPTREMBL;Acc:Q4TZX0]	COL4A5	12483.8	0.181648	14378.2	0.205947	0.868246	0.123	TRUE	FALSE
ENSDARG00000078249	ENSDART00000031895	cdc42se1	zgc:55642	novel protein (wu:fa55c04)	CDC42SE1	1266.34	0.116083	1458.5	0.153569	0.868249	0.0294	TRUE	FALSE
ENSDARG00000068745	ENSDART00000063392	lsm1	0	0	LSM1	272.32	0.140179	313.641	0.229047	0.868254	0.106	TRUE	FALSE
ENSDARG00000055455	ENSDART00000054056	CR354540.2	Q566Z0_DANRE	LOC553381 protein (Fragment). [Source:Uniprot/SPTREMBL;Acc:Q566Z0]	#N/A	7818.72	0.153538	9004.95	0.145172	0.868269	0.0496	TRUE	FALSE
ENSDARG00000045277	ENSDART00000086867	tapt1b	si:dkey-92j12.3	novel protein	TAPT1	982.169	0.103586	1131.17	0.137594	0.868274	0.0162	TRUE	FALSE
ENSDARG00000043055	ENSDART00000060729	yrdc	0	0	YRDC	882.251	0.131383	1016.06	0.0550843	0.868308	0.00759	TRUE	FALSE
ENSDARG00000021787	ENSDART00000055413	#N/A	0	0		346.094	0.16704	398.576	0.12788	0.868326	0.0518	TRUE	FALSE
ENSDARG00000035869	ENSDART00000079401	si:ch211-125o16.4	Q08CT5_DANRE	Hypothetical protein (Fragment). [Source:Uniprot/SPTREMBL;Acc:Q08CT5]	#N/A	9743.04	0.145179	11220.3	0.297106	0.868337	0.187	TRUE	FALSE
ENSDARG00000026882	ENSDART00000078435	#N/A	LOC557460	0		2062.25	0.0866588	2374.8	0.251142	0.868391	0.0937	TRUE	FALSE
ENSDARG00000090724	ENSDART00000033411	trappc4	trappc4	trafficking protein particle complex 4	TRAPPC4	1539.75	0.16849	1772.75	0.183375	0.868565	0.0908	TRUE	FALSE
ENSDARG00000076042	ENSDART00000075871	si:dkey-201l21.2	0	0	#N/A	36.647	0.224948	42.192	0.347965	0.868577	0.313	TRUE	FALSE
ENSDARG00000013976	ENSDART00000079884	alox5a	LOC567204	0	ALOX5	1084.29	0.101241	1248.31	0.135965	0.868602	0.0149	TRUE	FALSE
ENSDARG00000013989	ENSDART00000067608	pde12	0	0	PDE12	790.79	0.188028	910.391	0.131989	0.868627	0.0754	TRUE	FALSE
ENSDARG00000053345	ENSDART00000103239	tspan4b	0	0	#N/A	1165.82	0.947966	1342.14	0.110446	0.86863	0.733	TRUE	FALSE
ENSDARG00000074685	ENSDART00000054334	THEM6 (1 of 2)	LOC561864	0	THEM6	234.255	0.205244	269.672	0.137074	0.868666	0.0987	TRUE	FALSE
ENSDARG00000027141	ENSDART00000073675	#N/A	brms1	breast cancer metastasis-suppressor 1		156.839	0.275162	180.534	0.216742	0.86875	0.249	TRUE	FALSE
ENSDARG00000074028	ENSDART00000075889	trub1	LOC556642	0	TRUB1	1157.66	0.141967	1332.24	0.147012	0.868964	0.0429	TRUE	FALSE
ENSDARG00000011312	ENSDART00000042255	rab6bb	zgc:112018	novel protein similar to RAB6B, member RAS oncogene family (rab6b, zgc:112018)	RAB6B	857.564	0.145575	986.878	0.241798	0.868967	0.126	TRUE	FALSE
ENSDARG00000070276	ENSDART00000098682	0	si:ch211-225b11.1	novel protein similar to vertebrate solute carrier family 6 neurotransmitter transporter glycine member 9 (SLC6A9)	#N/A	452.304	0.290882	520.433	0.138747	0.869092	0.221	TRUE	FALSE
ENSDARG00000075379	ENSDART00000101032	trim23	0	0	TRIM23	1355.74	0.119807	1559.84	0.120395	0.869152	0.0175	TRUE	FALSE
ENSDARG00000018508	ENSDART00000008010	PDK2 (1 of 2)	LOC794083	0	PDK2	3063.43	0.641491	3524.6	0.183596	0.869157	0.601	TRUE	FALSE
ENSDARG00000007413	ENSDART00000014034	anxa1b	0	0	ANXA1	2323	0.15435	2672.69	0.178942	0.86916	0.075	TRUE	FALSE
ENSDARG00000058178	ENSDART00000108942	#N/A	ppargc1b	novel protein similar to human PGC-1-related estrogen receptor alpha coactivator (PERC)		1852.37	0.223749	2131.06	0.306662	0.869226	0.273	TRUE	FALSE
ENSDARG00000002165	ENSDART00000092965	P2RY2 (2 of 3)	P2RY2 (2 of 2)	P2Y purinoceptor 2 (P2Y2) (P2U purinoceptor 1) (P2U1) (ATP receptor) (Purinergic receptor). [Source:Uniprot/SWISSPROT;Acc:P41231]	P2RY2	106.161	0.219711	122.131	0.429875	0.869239	0.39	TRUE	FALSE
ENSDARG00000071357	ENSDART00000109037	cdk5r2b	0	0	CDK5R2	52.212	0.200815	60.066	0.308107	0.869244	0.252	TRUE	FALSE
ENSDARG00000004211	ENSDART00000090388	cyb5r2	zgc:153291	novel protein similar to vertebrate cytochrome b5 reductase 3 (CYB5R3)	CYB5R2	95.089	0.240424	109.391	0.447682	0.869258	0.419	TRUE	FALSE
ENSDARG00000007824	ENSDART00000111155	#N/A	si:busm1-40g1.20	TCR-alpha V segment I-18 (according to annotation by Tatsuya Ota)		45.614	0.217855	52.472	0.404676	0.869302	0.366	TRUE	FALSE
ENSDARG00000030307	ENSDART00000115236	atp5ia	0	0	ATP5I	1098.96	0.217649	1264.13	0.188144	0.869341	0.153	TRUE	FALSE
ENSDARG00000075337	ENSDART00000053660	zgc:171424	0	0	#N/A	42.521	0.238453	48.91	0.355305	0.869372	0.335	TRUE	FALSE
ENSDARG00000019743	ENSDART00000045292	spred2b	zgc:77284	novel protein similar to vertebrate sprouty-related, EVH1 domain containing 2 (SPRED2, zgc:77284)	SPRED2	2451.29	0.0871308	2819.49	0.120912	0.869409	0.00687	TRUE	FALSE
ENSDARG00000069214	ENSDART00000030246	ATP7B	ATP7B	Copper-transporting ATPase 2 (EC 3.6.3.4) (Copper pump 2) (Wilson disease-associated protein). [Source:Uniprot/SWISSPROT;Acc:P35670]	ATP7B	96.565	0.358488	111.065	0.432768	0.869446	0.489	TRUE	FALSE
ENSDARG00000062824	ENSDART00000084278	isoc1	0	0	ISOC1	2484.9	0.366883	2858.02	0.105963	0.869449	0.32	TRUE	FALSE
ENSDARG00000018965	ENSDART00000103511	fgf21	0	0	FGF21	63.732	0.318748	73.297	0.239316	0.869504	0.323	TRUE	FALSE
ENSDARG00000077588	ENSDART00000077462	slc6a9	slc6a9	solute carrier family 6 (neurotransmitter transporter, glycine), member 9	SLC6A9	3458.45	0.28075	3977.17	0.198511	0.869575	0.246	TRUE	FALSE
ENSDARG00000011301	ENSDART00000078297	0	0	0	#N/A	871.034	0.178702	1001.63	0.133415	0.869616	0.0685	TRUE	FALSE
ENSDARG00000036109	ENSDART00000024768	ttc36	zgc:103600	novel protein	TTC36	66.578	0.728283	76.555	0.468145	0.869675	0.693	TRUE	FALSE
ENSDARG00000006308	ENSDART00000053963	mat2ab	0	0	MAT2A	689.392	0.12094	792.631	0.135717	0.869751	0.0246	TRUE	FALSE
ENSDARG00000001969	ENSDART00000013085	dcn	dcn	decorin	DCN	16844.5	0.160105	19366.6	0.16557	0.869772	0.0714	TRUE	FALSE
ENSDARG00000053872	ENSDART00000055283	#N/A	0	0		580.56	0.147539	667.461	0.136629	0.869804	0.0427	TRUE	FALSE
ENSDARG00000075706	ENSDART00000114908	H2AFX (10 of 17)	LOC559220	0	H2AFX	11169.6	0.170925	12840.9	0.0894919	0.869845	0.0413	TRUE	FALSE
ENSDARG00000061472	ENSDART00000055248	alkbh7	zgc:112404	novel protein	ALKBH7	605.375	0.246822	695.927	0.2243	0.869883	0.223	TRUE	FALSE
ENSDARG00000059128	ENSDART00000102939	#N/A	A3KNQ4_DANRE	Hypothetical protein (Fragment). [Source:Uniprot/SPTREMBL;Acc:A3KNQ4]		1963.14	0.128198	2256.79	0.144246	0.869884	0.0334	TRUE	FALSE
ENSDARG00000044456	ENSDART00000041852	wnt5b	fbxl14	partner of paired b	WNT5B	2248.82	0.0780783	2585.16	0.124447	0.869897	0.006	TRUE	FALSE
ENSDARG00000058337	ENSDART00000066590	rdh12l	0	0	#N/A	212.55	0.204196	244.329	0.105376	0.869934	0.0834	TRUE	FALSE
ENSDARG00000037070	ENSDART00000097263	ctsbb	0	0	CTSB	67.84	0.308245	77.982	0.350019	0.869944	0.393	TRUE	FALSE
ENSDARG00000035608	ENSDART00000085201	pmp22b	zgc:136919	novel protein similar to vertebrate peripheral myelin protein 22 (PMP22, zgc:136919)	PMP22	5323.4	0.120227	6118.35	0.0787746	0.870072	0.00776	TRUE	FALSE
ENSDARG00000043719	ENSDART00000097541	CLDN20 (1 of 2)	CLDN20	Claudin-20. [Source:Uniprot/SWISSPROT;Acc:P56880]	CLDN20	1241.29	0.269841	1426.48	0.201454	0.870178	0.236	TRUE	FALSE
ENSDARG00000005775	ENSDART00000085087	ddx28	0	0	DDX28	830.201	0.145789	954.048	0.0902707	0.870188	0.0227	TRUE	FALSE
ENSDARG00000036045	ENSDART00000110448	si:dkey-278g4.2	0	0	#N/A	986.427	0.320797	1133.51	0.200487	0.870243	0.303	TRUE	FALSE
ENSDARG00000061835	ENSDART00000085971	nphs1	0	0	NPHS1	211.22	0.16983	242.713	0.326562	0.870246	0.25	TRUE	FALSE
ENSDARG00000044596	ENSDART00000067434	nudt4b	0	0	NUDT11	1478.89	0.112422	1699.18	0.151272	0.870354	0.0287	TRUE	FALSE
ENSDARG00000016490	ENSDART00000086434	tmcc2	si:rp71-11b17.8	novel protein similar to human cerebral protein 11 (HUCEP11)	TMCC2	599.422	0.209688	688.675	0.180152	0.870399	0.14	TRUE	FALSE
ENSDARG00000096375	ENSDART00000056810	drd1b	LOC568126	0	DRD1	358.255	0.112645	411.586	0.241391	0.870426	0.105	TRUE	FALSE
ENSDARG00000060901	ENSDART00000105437	abch1	Q1LYA9_DANRE	Novel ABC transporter domain containing protein (Fragment). [Source:Uniprot/SPTREMBL;Acc:Q1LYA9]	#N/A	2144.42	0.196086	2463.64	0.26941	0.870427	0.21	TRUE	FALSE
ENSDARG00000068401	ENSDART00000028983	PPP2R2A (2 of 2)	LOC558752	0	PPP2R2A	2403.76	0.0733885	2761.23	0.127506	0.870541	0.00605	TRUE	FALSE
ENSDARG00000016412	ENSDART00000017787	NMUR1 (1 of 2)	LOC569960	0	NMUR1	32.073	0.132105	36.842	0.278787	0.870555	0.162	TRUE	FALSE
ENSDARG00000035366	ENSDART00000023977	fbxw2	zgc:110365	novel protein similar to vertebrate F-box and WD repeat domain containing 2 (FBXW2, zgc:110365)	FBXW2	1147.4	0.134726	1317.98	0.117124	0.870572	0.0255	TRUE	FALSE
ENSDARG00000032865	ENSDART00000098527	ERAP1 (2 of 2)	zgc:56194	novel protein similar to vertebrate type 1 tumor necrosis factor receptor shedding aminopeptidase regulator (ARTS-1)	ERAP1	152.055	0.470013	174.66	0.252089	0.870577	0.493	TRUE	FALSE
ENSDARG00000058985	ENSDART00000060160	calb2a	calb2l	calbindin 2, like	CALB2	886.268	0.43608	1018.01	0.452283	0.870587	0.553	TRUE	FALSE
ENSDARG00000060683	ENSDART00000106517	cep55l	0	0	CEP55	113.628	0.264688	130.506	0.32338	0.870673	0.336	TRUE	FALSE
ENSDARG00000059310	ENSDART00000102233	pdlim2	0	0	PDLIM2	296.183	0.211297	340.176	0.294145	0.870676	0.253	TRUE	FALSE
ENSDARG00000056150	ENSDART00000058204	CU896602.2	si:ch211-234p6.2	novel immunoglobulin V-set domain containing protein	IGKV1D-17	32.65	0.197552	37.493	0.362198	0.870829	0.315	TRUE	FALSE
ENSDARG00000060849	ENSDART00000017930	kcnk13a	LOC571467	0	KCNK13	74.574	0.288721	85.632	0.223479	0.870866	0.281	TRUE	FALSE
ENSDARG00000077253	ENSDART00000029699	atp6v0a2b	si:ch211-106a19.2	novel protein similar to vertebrate ATPase, H+ transporting, lysosomal V0 subunit a isoform 2 (ATP6V0A2)	ATP6V0A2	952.278	0.272429	1093.42	0.116352	0.870916	0.189	TRUE	FALSE
ENSDARG00000014147	ENSDART00000021177	pex13	0	0	PEX13	560.88	0.134941	643.999	0.133273	0.870933	0.0335	TRUE	FALSE
ENSDARG00000078423	ENSDART00000017240	postna	LOC567379	0	POSTN	432.242	0.439686	496.244	0.513703	0.871027	0.584	TRUE	FALSE
ENSDARG00000054749	ENSDART00000114263	zgc:194242	0	0	#N/A	64.372	0.256192	73.902	0.290176	0.871045	0.298	TRUE	FALSE
ENSDARG00000021193	ENSDART00000106524	#N/A	si:ch73-138e16.2	novel protein		283.067	0.298074	324.938	0.277062	0.871142	0.334	TRUE	FALSE
ENSDARG00000002127	ENSDART00000039091	#N/A	zgc:91836	novel protein (zgc:91836)		751.449	0.225718	862.452	0.092342	0.871294	0.11	TRUE	FALSE
ENSDARG00000076066	ENSDART00000053010	CU694226.2	LOC100004274	0	#N/A	56.001	0.208227	64.273	0.331678	0.871299	0.293	TRUE	FALSE
ENSDARG00000043257	ENSDART00000080269	pgam2	pgam2	phosphoglycerate mutase 2 (muscle)	PGAM2	11994.8	0.200063	13766.4	0.209967	0.871309	0.158	TRUE	FALSE
ENSDARG00000059763	ENSDART00000067155	il22	0	0	#N/A	72.239	0.326732	82.902	0.393939	0.871378	0.448	TRUE	FALSE
ENSDARG00000045768	ENSDART00000099528	spry4	0	0	SPRY4	1175.51	0.100857	1349.02	0.126843	0.871379	0.0135	TRUE	FALSE
ENSDARG00000067927	ENSDART00000080602	map7d2b	LOC100002979	0	MAP7D2	940.141	0.116569	1078.84	0.135226	0.871441	0.0238	TRUE	FALSE
ENSDARG00000020056	ENSDART00000066677	si:ch211-140b10.6	POLR1D	DNA-directed RNA polymerases I and III subunit RPAC2 (RNA polymerases I and III subunit AC2) (DNA-directed RNA polymerase I subunit D) (DNA- directed RNA polymerase I 16 kDa polypeptide) (RPA16) (RPC16) (hRPA19) (AC19). [Source:Uniprot/SWISSPROT;Acc:Q9Y2S0]	#N/A	818.738	0.190047	939.521	0.120218	0.871442	0.0777	TRUE	FALSE
ENSDARG00000077811	ENSDART00000090921	cep290	0	0	CEP290	52.65	0.522895	60.417	0.295302	0.871443	0.553	TRUE	FALSE
ENSDARG00000000151	ENSDART00000017440	mc3r	0	0	MC3R	48.506	0.178566	55.66	0.286539	0.87147	0.216	TRUE	FALSE
ENSDARG00000079329	ENSDART00000100497	ENDOD1 (4 of 13)	LOC100002606	0	ENDOD1	81.58	0.409939	93.606	0.377187	0.871525	0.503	TRUE	FALSE
ENSDARG00000042533	ENSDART00000090330	hipk3a	si:dkey-21k24.2	novel protein similar to vertebrate homeodomain interacting protein kinase 3 (HIPK3)	#N/A	6460.63	0.147694	7413	0.145946	0.871527	0.0509	TRUE	FALSE
ENSDARG00000077967	ENSDART00000074689	eif5b	0	0	EIF5B	3710.81	0.0927916	4257.75	0.0766227	0.871542	0.00222	TRUE	FALSE
ENSDARG00000070453	ENSDART00000103352	vps18	vps18	vacuolar protein sorting protein 18	VPS18	727.647	0.141329	834.884	0.0625315	0.871555	0.0148	TRUE	FALSE
ENSDARG00000015860	ENSDART00000065172	#N/A	si:dkey-209n16.1	novel protein similar to vertebrate receptor tyrosine kinase-like orphan receptor 1 (ROR1)		1189.59	0.125956	1364.84	0.105237	0.871593	0.0174	TRUE	FALSE
ENSDARG00000006840	ENSDART00000110651	slc12a8	0	0	SLC12A8	79.497	0.142302	91.202	0.331643	0.871659	0.241	TRUE	FALSE
ENSDARG00000063018	ENSDART00000100991	mgst1.2	si:dkey-8m7.1	novel protein similar to H.sapiens MGST1, microsomal glutathione S-transferase 1 (MGST1, zgc:92357)	MGST1	50.674	0.365082	58.135	0.319034	0.871661	0.431	TRUE	FALSE
ENSDARG00000019945	ENSDART00000013814	ammecr1	0	0	AMMECR1	11258.1	0.119435	12915.6	0.105762	0.871662	0.0144	TRUE	FALSE
ENSDARG00000037897	ENSDART00000026814	ptp4a1	0	0	PTP4A1	6882.46	0.123657	7895.67	0.0958705	0.871676	0.0136	TRUE	FALSE
ENSDARG00000054036	ENSDART00000025549	zgc:92249	zgc:92249	novel protein (zgc:92249)	#N/A	103.888	0.164132	119.178	0.36459	0.871705	0.296	TRUE	FALSE
ENSDARG00000031796	ENSDART00000088506	arhgap25	si:dkey-13n15.4	novel protein similar to vertebrate Rho GTPase activating protein 24 (ARHGAP24)	ARHGAP25	248.973	0.202028	285.615	0.157062	0.871708	0.117	TRUE	FALSE
ENSDARG00000027418	ENSDART00000024096	pdcl	0	0	PDCL	5122.68	0.113738	5876.6	0.215153	0.871709	0.0806	TRUE	FALSE
ENSDARG00000030335	ENSDART00000076997	lmo4b	lmo4l	LIM domain only 4, like	LMO4	315.781	0.147847	362.255	0.194832	0.871709	0.0888	TRUE	FALSE
ENSDARG00000016163	ENSDART00000049109	seta	seta	SET translocation (myeloid leukemia-associated) A	SET	7878.95	0.108281	9037.78	0.139472	0.87178	0.0219	TRUE	FALSE
ENSDARG00000071021	ENSDART00000061860	CABZ01016549.1	0	0	#N/A	724.569	0.271397	831.133	0.178807	0.871785	0.229	TRUE	FALSE
ENSDARG00000018065	ENSDART00000099019	tmem91	si:ch211-194n6.1	novel protein	TMEM91	1132.23	0.165073	1298.65	0.214705	0.87185	0.126	TRUE	FALSE
ENSDARG00000074034	ENSDART00000102400	#N/A	0	0		727.7	0.0957009	834.614	0.137137	0.8719	0.0157	TRUE	FALSE
ENSDARG00000015240	ENSDART00000026634	ccdc127b	si:dkeyp-84f11.3	novel protein	CCDC127	280.469	0.183486	321.667	0.18305	0.871923	0.116	TRUE	FALSE
ENSDARG00000045951	ENSDART00000064007	srd5a2a	0	0	SRD5A2	93.163	0.181513	106.843	0.231677	0.871962	0.16	TRUE	FALSE
ENSDARG00000023214	ENSDART00000102279	lingo2	0	0	LINGO2	52.264	0.208811	59.938	0.290094	0.871968	0.252	TRUE	FALSE
ENSDARG00000068863	ENSDART00000103639	arf3a	arf3a	ADP-ribosylation factor 3a	#N/A	485.569	0.268684	556.856	0.101676	0.871983	0.181	TRUE	FALSE
ENSDARG00000020781	ENSDART00000091528	gpr12	LOC565609	0	GPR12	432.691	0.150143	496.194	0.1271	0.87202	0.0432	TRUE	FALSE
ENSDARG00000043795	ENSDART00000007638	bcap29	si:dkey-217k21.7	novel protein similar to vertebrate B-cell receptor-associated protein family	BCAP29	1240.34	0.138618	1422.34	0.0898531	0.872046	0.0199	TRUE	FALSE
ENSDARG00000043856	ENSDART00000102665	aste1	aste1	novel protein similar to human HT001 protein (HT001)	ASTE1	143.545	0.298063	164.606	0.169095	0.872052	0.262	TRUE	FALSE
ENSDARG00000070824	ENSDART00000065212	ttc4	ttc4	tetratricopeptide repeat domain 4	TTC4	421.753	0.351859	483.57	0.206256	0.872165	0.354	TRUE	FALSE
ENSDARG00000041505	ENSDART00000000838	slc6a13l	slc6a13l	novel protein similar to human solute carrier family 6 (neurotransmitter transporter, taurine), member 6 (SLC6A6)	#N/A	305.096	0.16141	349.81	0.325168	0.872176	0.25	TRUE	FALSE
ENSDARG00000009913	ENSDART00000101406	rab39b	0	0	RAB39B	834.806	0.137543	957.084	0.127726	0.872239	0.0342	TRUE	FALSE
ENSDARG00000056628	ENSDART00000085071	si:ch73-362m14.3	LOC798654	0	#N/A	215.353	0.230635	246.896	0.401248	0.872242	0.384	TRUE	FALSE
ENSDARG00000068641	ENSDART00000037715	#N/A	si:ch211-234p6.4	novel immunoglobulin V-set domain containing protein		27.774	0.20478	31.841	0.247616	0.872272	0.204	TRUE	FALSE
ENSDARG00000008861	ENSDART00000103017	zgc:171759	LOC563490	0	HIST1H2BH	31797.2	0.307631	36451.2	0.102356	0.872322	0.244	TRUE	FALSE
ENSDARG00000077376	ENSDART00000111292	#N/A	LOC793610	0		186.49	0.125515	213.779	0.129387	0.872349	0.0273	TRUE	FALSE
ENSDARG00000069706	ENSDART00000043936	megf10	XR_029557.1	similar to Multiple EGF-like-domains 10 (LOC564571), mRNA [Source:RefSeq_dna;Acc:XR_029557]	MEGF10	647.378	0.16075	742.092	0.234152	0.872369	0.143	TRUE	FALSE
ENSDARG00000059048	ENSDART00000097468	zglp1	0	0	ZGLP1	93.607	0.258948	107.299	0.488	0.872394	0.478	TRUE	FALSE
ENSDARG00000061213	ENSDART00000075646	irf1a	0	0	#N/A	51.847	0.198589	59.43	0.100109	0.872405	0.0801	TRUE	FALSE
ENSDARG00000009850	ENSDART00000036318	cbln13	LOC567217	0	#N/A	100.247	0.132803	114.905	0.199417	0.872434	0.0818	TRUE	FALSE
ENSDARG00000055398	ENSDART00000023820	#N/A	si:ch211-255d18.1	novel protein similar to vertebrate phosphodiesterase 4 family , cAMP-specific (phosphodiesterase E3 dunce homolog, Drosophila) (PDE4)		606.132	0.0813147	694.753	0.119555	0.872442	0.00646	TRUE	FALSE
ENSDARG00000059630	ENSDART00000038924	sult1st1	sult1st1	sulfotransferase family, cytosolic sulfotransferase 1	SULT1C4	158.51	0.159127	181.684	0.273422	0.872449	0.187	TRUE	FALSE
ENSDARG00000022620	ENSDART00000087467	cmya5	0	0	CMYA5	2474.48	0.123044	2836.2	0.100224	0.872463	0.015	TRUE	FALSE
ENSDARG00000040287	ENSDART00000092435	mgat4a	LOC563038	0	MGAT4A	1482.8	0.197878	1699.52	0.157029	0.872484	0.114	TRUE	FALSE
ENSDARG00000044942	ENSDART00000041515	sar1ab	sar1a	SAR1 gene homolog A (S. cerevisiae)	SAR1A	1456.98	0.209373	1669.87	0.191118	0.872511	0.156	TRUE	FALSE
ENSDARG00000045850	ENSDART00000097879	#N/A	Q0VG88_DANRE	LOC568763 protein (Fragment). [Source:Uniprot/SPTREMBL;Acc:Q0VG88]		565.7	0.232173	648.302	0.18	0.872587	0.178	TRUE	FALSE
ENSDARG00000063264	ENSDART00000099207	#N/A	0	0		4661.36	0.100065	5341.84	0.103059	0.872613	0.00731	TRUE	FALSE
ENSDARG00000068323	ENSDART00000099903	uckl1b	0	0	UCKL1	1584.54	0.200992	1815.8	0.332136	0.872642	0.293	TRUE	FALSE
ENSDARG00000052604	ENSDART00000105543	drp2	0	0	DRP2	72.154	0.0974573	82.684	0.459231	0.872648	0.376	TRUE	FALSE
ENSDARG00000056019	ENSDART00000059972	crabp2a	crabp2a	cellular retinoic acid binding protein 2, a	CRABP2	3409.28	0.32434	3906.45	0.0982121	0.872732	0.27	TRUE	FALSE
ENSDARG00000056034	ENSDART00000045287	mapre3a	zgc:114065	novel protein similar to H.sapiens MAPRE3, microtubule-associated protein, RP/EB family, member 3 (MAPRE3, zgc:114065)	MAPRE3	1014.64	0.196588	1162.59	0.182568	0.872741	0.134	TRUE	FALSE
ENSDARG00000029639	ENSDART00000078939	42067	si:ch211-239d11.2	novel protein	42067	104.841	0.290286	120.124	0.548871	0.872773	0.538	TRUE	FALSE
ENSDARG00000075468	ENSDART00000087565	eva1a	0	0	EVA1A	187.038	0.231138	214.28	0.24569	0.872867	0.236	TRUE	FALSE
ENSDARG00000070329	ENSDART00000022799	tial1	0	0	TIAL1	3129.14	0.0760169	3584.78	0.103289	0.872898	0.00295	TRUE	FALSE
ENSDARG00000045275	ENSDART00000053878	IKZF4	0	0	IKZF4	393.556	0.259252	450.846	0.165117	0.872928	0.207	TRUE	FALSE
ENSDARG00000038052	ENSDART00000098489	#N/A	si:ch211-14c7.2	novel protein		1652.78	0.102136	1893.24	0.0638395	0.872989	0.00276	TRUE	FALSE
ENSDARG00000004132	ENSDART00000092447	grip2b	LOC556817	0	GRIP2	107.917	0.260773	123.617	0.230226	0.872995	0.26	TRUE	FALSE
ENSDARG00000026448	ENSDART00000030919	pnoca	LOC571415	0	PNOC	696.854	0.225268	798.221	0.292721	0.873009	0.278	TRUE	FALSE
ENSDARG00000045484	ENSDART00000064461	st6galnac4	0	0	ST6GALNAC4	343.575	0.139341	393.545	0.184336	0.873026	0.0751	TRUE	FALSE
ENSDARG00000033804	ENSDART00000074189	CABZ01050249.1	LOC558514	0	#N/A	843.423	0.228236	966.009	0.149832	0.873101	0.152	TRUE	FALSE
ENSDARG00000068602	ENSDART00000019409	#N/A	si:ch211-207i1.1	novel protein		598.419	0.273508	685.375	0.383537	0.873126	0.405	TRUE	FALSE
ENSDARG00000020241	ENSDART00000102555	actr2b	zgc:110550	novel protein similar to ARP2 actin-related protein 2 homolog (actr2, zgc:110550)	ACTR2	6183.6	0.180337	7081.8	0.0886348	0.873168	0.0559	TRUE	FALSE
ENSDARG00000062157	ENSDART00000105733	arr3a	arr3	arrestin 3, retinal (X-arrestin)	#N/A	44.543	0.235092	51.013	0.24062	0.87317	0.238	TRUE	FALSE
ENSDARG00000070107	ENSDART00000097279	#N/A	si:ch211-110p13.9	novel protein		432.294	0.299433	495.082	0.201272	0.873177	0.289	TRUE	FALSE
ENSDARG00000060564	ENSDART00000109356	klf7a	0	0	KLF7	567.307	0.111371	649.639	0.131363	0.873265	0.0212	TRUE	FALSE
ENSDARG00000021309	ENSDART00000102493	zgc:173548	0	0	MZF1	78.196	0.13789	89.544	0.215951	0.873269	0.105	TRUE	FALSE
ENSDARG00000071492	ENSDART00000020156	pax1a	0	0	PAX1	1326.82	0.131002	1519.23	0.126678	0.873352	0.0307	TRUE	FALSE
ENSDARG00000010021	ENSDART00000033404	CABZ01062778.1	LOC570397	0	#N/A	37.043	0.197613	42.413	0.264213	0.873388	0.218	TRUE	FALSE
ENSDARG00000062919	ENSDART00000059625	si:dkey-42l23.3	0	0	#N/A	34.782	0.262769	39.821	0.31907	0.873459	0.342	TRUE	FALSE
ENSDARG00000000472	ENSDART00000082697	gabra6a	zgc:73148	novel protein simialar to vertebrate gamma-aminobutyric acid (GABA) A receptor, alpha family (zgc:73148)	#N/A	41.681	0.202515	47.717	0.342892	0.873504	0.31	TRUE	FALSE
ENSDARG00000007641	ENSDART00000014024	plecb	0	0	PLEC	3048.08	0.103197	3489.3	0.113165	0.873551	0.0114	TRUE	FALSE
ENSDARG00000063310	ENSDART00000100665	ddb2	si:dkey-45f10.3	novel protein similar to vertebrate damage-specific DNA binding protein 2, 48kDa (DDB2)	DDB2	1848.1	0.131591	2115.61	0.181743	0.873554	0.0676	TRUE	FALSE
ENSDARG00000068102	ENSDART00000056901	0	0	0	#N/A	286.888	0.224855	328.389	0.149334	0.873622	0.148	TRUE	FALSE
ENSDARG00000069469	ENSDART00000075430	si:ch211-276k2.2	LOC565222	0	#N/A	48.536	0.333427	55.551	0.365914	0.87372	0.444	TRUE	FALSE
ENSDARG00000061446	ENSDART00000026295	arrb2b	arrb2	arrestin, beta 2	ARRB2	2922.63	0.12206	3345.02	0.104276	0.873725	0.0169	TRUE	FALSE
ENSDARG00000040039	ENSDART00000114090	#N/A	0	0		12899.4	0.103881	14763.3	0.0834734	0.873744	0.00531	TRUE	FALSE
ENSDARG00000020611	ENSDART00000084223	EPC1 (2 of 2)	0	0	EPC1	429.363	0.269302	491.389	0.213369	0.873774	0.261	TRUE	FALSE
ENSDARG00000006607	ENSDART00000016535	KCNS3	LOC565375	0	KCNS3	228.274	0.359474	261.242	0.390442	0.873803	0.482	TRUE	FALSE
ENSDARG00000001888	ENSDART00000058400	lamb4	0	0	LAMB4	4727.4	0.23088	5409.53	0.154804	0.873901	0.161	TRUE	FALSE
ENSDARG00000013050	ENSDART00000089898	qpctlb	LOC100002906	0	QPCTL	131.223	0.123511	150.153	0.293268	0.873929	0.188	TRUE	FALSE
ENSDARG00000030665	ENSDART00000057160	LRRC24 (1 of 2)	si:ch211-215e19.1	novel protein similar to vertebrate leucine rich repeat containing 14 (LRRC14)	LRRC24	827.63	0.133593	947.015	0.159227	0.873935	0.0527	TRUE	FALSE
ENSDARG00000023900	ENSDART00000013642	foxg1b	zgc:85969	hypothetical protein LOC405850 [Source:RefSeq_peptide;Acc:NP_998079]	#N/A	50.477	0.240598	57.758	0.308211	0.87394	0.312	TRUE	FALSE
ENSDARG00000038954	ENSDART00000059209	wdfy2	0	0	WDFY2	175.206	0.259372	200.419	0.185432	0.874199	0.227	TRUE	FALSE
ENSDARG00000036456	ENSDART00000073872	CR352260.1	LOC569038	0	CCKAR	937.422	0.10488	1072.26	0.163301	0.874246	0.0367	TRUE	FALSE
ENSDARG00000043003	ENSDART00000098600	zmat4b	0	0	ZMAT4	706.89	0.103318	808.559	0.201452	0.874259	0.0663	TRUE	FALSE
ENSDARG00000071626	ENSDART00000030657	pip5k1cb	XR_029933.1	similar to phosphatidylinositol-4-phosphate 5-kinase, type I, gamma (LOC100005033), mRNA [Source:RefSeq_dna;Acc:XR_029933]	PIP5K1C	804.574	0.158028	920.197	0.103468	0.87435	0.0423	TRUE	FALSE
ENSDARG00000070567	ENSDART00000101208	abhd11	wbscr21	Williams Beuren syndrome chromosome region 21	ABHD11	460.877	0.149846	527.086	0.149517	0.874387	0.0607	TRUE	FALSE
ENSDARG00000070933	ENSDART00000112915	0	si:dkey-119m17.2	novel protein	#N/A	599.086	0.296458	685.109	0.201429	0.874439	0.291	TRUE	FALSE
ENSDARG00000026540	ENSDART00000099156	taar19u	LOC100003265	0	TAAR8	31.222	0.155265	35.704	0.277868	0.874468	0.196	TRUE	FALSE
ENSDARG00000003189	ENSDART00000055885	cyp19a1b	cyp19a1b	cytochrome P450, family 19, subfamily A, polypeptide 1b	CYP19A1	37.308	0.150424	42.663	0.259952	0.874481	0.17	TRUE	FALSE
ENSDARG00000042188	ENSDART00000081604	adipor2	adipor2	adiponectin receptor 2	ADIPOR2	2454.01	0.129185	2806.22	0.161893	0.87449	0.0521	TRUE	FALSE
ENSDARG00000069667	ENSDART00000104467	#N/A	XR_029488.1	hypothetical LOC561456 (LOC561456), mRNA [Source:RefSeq_dna;Acc:XR_029488]		66.477	0.210101	76.018	0.243468	0.87449	0.215	TRUE	FALSE
ENSDARG00000055798	ENSDART00000010697	osbpl2b	osbpl2	oxysterol binding protein-like 2	OSBPL2	481.085	0.185016	550.128	0.194663	0.874496	0.136	TRUE	FALSE
ENSDARG00000056021	ENSDART00000073777	trim35-1	zgc:110667	novel protein (zgc:110667)	TRIM35	196.348	0.339728	224.525	0.146363	0.874504	0.32	TRUE	FALSE
ENSDARG00000038074	ENSDART00000079510	#N/A	0	0		1089.11	0.306382	1245.4	0.280077	0.874509	0.36	TRUE	FALSE
ENSDARG00000074573	ENSDART00000100588	#N/A	0	0		1825.26	0.19233	2087.17	0.307314	0.874514	0.267	TRUE	FALSE
ENSDARG00000058015	ENSDART00000060561	csdc2a	0	0	CSDC2	557.759	0.306501	637.768	0.224608	0.874548	0.321	TRUE	FALSE
ENSDARG00000027497	ENSDART00000088907	NPAS4 (2 of 3)	LOC794051	0	NPAS4	45	0.193948	51.45	0.343275	0.874636	0.308	TRUE	FALSE
ENSDARG00000003808	ENSDART00000081442	fubp1	fubp1	far upstream element (FUSE) binding protein 1	FUBP1	12827	0.152206	14663.6	0.0891123	0.874754	0.0323	TRUE	FALSE
ENSDARG00000037345	ENSDART00000028260	KRT18 (2 of 3)	zgc:77517	novel protein similar to vertebrate keratin protein family (zgc:77517)	KRT18	3672.25	0.0638064	4197.87	0.198428	0.874789	0.0447	TRUE	FALSE
ENSDARG00000006503	ENSDART00000019233	v2rx1	0	0	#N/A	32.317	0.255381	36.938	0.381633	0.874898	0.398	TRUE	FALSE
ENSDARG00000009214	ENSDART00000090156	bcl2l13	bcl2l13	novel protein similar to vertebrate BCL2-like 13 (apoptosis facilitator) (BCL2L13)	BCL2L13	2791.23	0.11488	3190.34	0.0761734	0.874902	0.00765	TRUE	FALSE
ENSDARG00000018174	ENSDART00000046663	CR847998.1	0	0	CAMTA1	1248.21	0.180093	1426.62	0.136715	0.874947	0.0848	TRUE	FALSE
ENSDARG00000035655	ENSDART00000062281	#N/A	LOC100002528	0		577.501	0.141099	659.984	0.124405	0.875023	0.0392	TRUE	FALSE
ENSDARG00000070916	ENSDART00000104222	b3gntl1	flj12949l	hypothetical protein FLJ12949-like (H. sapiens)	B3GNTL1	318.436	0.223929	363.908	0.128984	0.875045	0.139	TRUE	FALSE
ENSDARG00000033738	ENSDART00000110989	#N/A	si:dkey-158e13.2	novel immunoglobulin V-set domain containg protein		33.154	0.295053	37.887	0.275752	0.875076	0.347	TRUE	FALSE
ENSDARG00000077274	ENSDART00000114115	endou	0	0	ENDOU	39.028	0.241798	44.596	0.307834	0.875146	0.319	TRUE	FALSE
ENSDARG00000018130	ENSDART00000044453	ano5a	TMEM16E (2 of 2)	Transmembrane protein 16E (Gnathodiaphyseal dysplasia 1 protein). [Source:Uniprot/SWISSPROT;Acc:Q75V66]	ANO5	1272.52	0.106675	1453.97	0.144125	0.8752	0.0272	TRUE	FALSE
ENSDARG00000070266	ENSDART00000031880	#N/A	0	0		7199.6	0.27357	8226.1	0.128592	0.875214	0.215	TRUE	FALSE
ENSDARG00000018393	ENSDART00000102459	rbp2a	rbp2a	retinol binding protein 2a, cellular	RBP2	906.075	0.19979	1035.24	0.270335	0.875229	0.236	TRUE	FALSE
ENSDARG00000055558	ENSDART00000047461	mfsd2ab	mfsd2	novel protein	MFSD2A	2375.25	0.339302	2713.8	0.277573	0.875248	0.397	TRUE	FALSE
ENSDARG00000042974	ENSDART00000103625	#N/A	0	0		305.092	0.178313	348.575	0.224469	0.875255	0.161	TRUE	FALSE
ENSDARG00000062797	ENSDART00000023085	si:dkey-26g8.12	LOC567384	0	#N/A	39.811	0.36481	45.482	0.364396	0.875313	0.477	TRUE	FALSE
ENSDARG00000071500	ENSDART00000024206	celf3b	LOC565354	0	CELF3	2489.94	0.199047	2844.53	0.176113	0.875345	0.14	TRUE	FALSE
ENSDARG00000060716	ENSDART00000042376	snapc1a	snapc1	novel protein (zgc:56450)	SNAPC1	52.164	0.297899	59.592	0.302229	0.875352	0.372	TRUE	FALSE
ENSDARG00000007362	ENSDART00000066587	klhl14	LOC794722	0	KLHL14	319.474	0.0899238	364.925	0.233612	0.875451	0.0947	TRUE	FALSE
ENSDARG00000004451	ENSDART00000083319	#N/A	A0JPR9_DANRE	Transposase domain-containing protein. [Source:Uniprot/SPTREMBL;Acc:A0JPR9]		31.837	0.287602	36.363	0.250489	0.875533	0.321	TRUE	FALSE
ENSDARG00000056691	ENSDART00000065366	st6gal1	0	0	ST6GAL1	1008.71	0.208662	1152.09	0.267678	0.87555	0.244	TRUE	FALSE
ENSDARG00000091232	ENSDART00000012292	zgc:112146	zgc:112146	novel protein (zgc:112146)	#N/A	44.639	0.200501	50.981	0.231045	0.875601	0.196	TRUE	FALSE
ENSDARG00000075617	ENSDART00000022397	dph5	dph5	novel protein similar to human and mouse CGI-30 protein (CGI-30)	DPH5	997.689	0.176044	1139.18	0.166955	0.875794	0.106	TRUE	FALSE
ENSDARG00000016255	ENSDART00000089233	RNF38	0	0	RNF38	8191.23	0.198413	9352.61	0.0549484	0.875823	0.0711	TRUE	FALSE
ENSDARG00000006038	ENSDART00000012116	tlx2	0	0	#N/A	2286.94	0.142527	2611.18	0.085246	0.875825	0.0249	TRUE	FALSE
ENSDARG00000062971	ENSDART00000112509	#N/A	0	0		822.513	0.125819	939.071	0.132247	0.875879	0.0334	TRUE	FALSE
ENSDARG00000062664	ENSDART00000100812	rnasekb	0	0	RNASEK	1574.55	0.13898	1797.61	0.127824	0.875912	0.0406	TRUE	FALSE
ENSDARG00000030490	ENSDART00000015872	zcchc9	0	0	ZCCHC9	2873.76	0.110557	3280.8	0.120697	0.875934	0.019	TRUE	FALSE
ENSDARG00000062633	ENSDART00000103957	exoc3l1	si:ch211-51l3.1	novel protein	EXOC3L1	605.2	0.188746	690.89	0.0872891	0.875972	0.0706	TRUE	FALSE
ENSDARG00000036942	ENSDART00000087939	TMEM121 (1 of 2)	LOC799098	0	TMEM121	255.947	0.14588	292.157	0.213683	0.87606	0.119	TRUE	FALSE
ENSDARG00000011962	ENSDART00000062551	cyp51	0	0	CYP51A1	7719.02	0.331695	8811.02	0.258459	0.876064	0.38	TRUE	FALSE
ENSDARG00000044091	ENSDART00000113308	#N/A	si:busm1-1c23.16	TCR-alpha V segment II-63		34.051	0.217943	38.866	0.181169	0.876113	0.173	TRUE	FALSE
ENSDARG00000074652	ENSDART00000023676	bckdk	bckdk	branched chain alpha-ketoacid dehydrogenase kinase	BCKDK	3412.3	0.225441	3894.82	0.144145	0.876113	0.155	TRUE	FALSE
ENSDARG00000003984	ENSDART00000015417	#N/A	0	0		4030.57	0.136167	4600.45	0.137574	0.876127	0.0444	TRUE	FALSE
ENSDARG00000017014	ENSDART00000115302	#N/A	si:ch73-1o10.3	novel protein		1974.51	0.12934	2253.68	0.111108	0.876129	0.0258	TRUE	FALSE
ENSDARG00000053906	ENSDART00000010271	aida	zgc:73327	novel protein (zgc:73327)	AIDA	610.612	0.146232	696.943	0.104105	0.876129	0.0352	TRUE	FALSE
ENSDARG00000012801	ENSDART00000112612	#N/A	si:busm1-18f12.13	TCR-alpha V segment II-24		34.723	0.16137	39.631	0.186516	0.876158	0.108	TRUE	FALSE
ENSDARG00000055552	ENSDART00000084665	dok7	LOC557881	0	DOK7	1189.88	0.291342	1357.65	0.305595	0.876426	0.372	TRUE	FALSE
ENSDARG00000001760	ENSDART00000018948	cishb	LOC797277	0	CISH	913.122	0.143181	1041.86	0.105973	0.876436	0.034	TRUE	FALSE
ENSDARG00000043527	ENSDART00000075745	SLC4A3	SLC4A3	Anion exchange protein 3 (Neuronal band 3-like protein) (Solute carrier family 4 member 3) (Cardiac/brain band 3-like protein) (CAE3/BAE3). [Source:Uniprot/SWISSPROT;Acc:P48751]	SLC4A3	158.083	0.145883	180.359	0.289973	0.876491	0.212	TRUE	FALSE
ENSDARG00000069936	ENSDART00000055897	si:ch211-125e6.11	0	0	#N/A	60.949	0.318821	69.537	0.177739	0.876497	0.316	TRUE	FALSE
ENSDARG00000013491	ENSDART00000013785	insig1	0	0	INSIG1	1746.9	0.0731143	1992.95	0.251954	0.876537	0.112	TRUE	FALSE
ENSDARG00000024026	ENSDART00000077794	si:busm1-48c11.3	0	0	HLA-DPA1	41.251	0.177374	47.06	0.508279	0.876562	0.474	TRUE	FALSE
ENSDARG00000012389	ENSDART00000003346	pdcd2l	zgc:56288	novel protein (zgc:56288)	PDCD2L	182.683	0.338611	208.395	0.134669	0.876619	0.323	TRUE	FALSE
ENSDARG00000034757	ENSDART00000065103	opa1	opa1	optic atrophy 1 (human)	OPA1	1466.41	0.0962203	1672.79	0.101381	0.876629	0.00756	TRUE	FALSE
ENSDARG00000045856	ENSDART00000076215	si:dkeyp-8h9.1	LOC100003704	0	#N/A	2872.28	0.0588253	3276.25	0.128871	0.8767	0.00618	TRUE	FALSE
ENSDARG00000038918	ENSDART00000014666	arcn1a	arcn1	archain 1	ARCN1	4509.42	0.107071	5143.41	0.167153	0.876736	0.0445	TRUE	FALSE
ENSDARG00000070048	ENSDART00000060714	atp6ap1a	LOC100004566	0	ATP6AP1	3839.72	0.0967762	4379.52	0.110364	0.876745	0.0102	TRUE	FALSE
ENSDARG00000059735	ENSDART00000045840	syt14b	nmbr	novel protein similar to vertebrate synaptotagmins	SYT14	451.492	0.184913	514.943	0.176087	0.876781	0.127	TRUE	FALSE
ENSDARG00000060504	ENSDART00000080333	ppapdc2	NP_001018498.1	si:ch211-191d7.4 [Source:RefSeq_peptide;Acc:NP_001018498]	PPAPDC2	1363.76	0.193428	1555.41	0.131667	0.876785	0.104	TRUE	FALSE
ENSDARG00000061929	ENSDART00000090369	las1l	si:dkey-286f3.7	novel protein similar to vertebrate LAS1-like (S. cerevisiae) (LAS1L)	LAS1L	3156.47	0.107659	3599.95	0.134321	0.876808	0.0243	TRUE	FALSE
ENSDARG00000031108	ENSDART00000089777	si:ch211-15p9.2	si:ch211-15p9.2	novel protein similar to vertebrate protein phosphatase 2C, magnesium-dependent, catalytic subunit (PPM2C)	#N/A	102.211	0.218601	116.571	0.241517	0.876813	0.234	TRUE	FALSE
ENSDARG00000022145	ENSDART00000003494	slc17a6a	0	0	#N/A	1186.57	0.1085	1353.26	0.119421	0.87682	0.0182	TRUE	FALSE
ENSDARG00000032932	ENSDART00000077899	sertad2b	sertad2	SERTA domain containing 2	SERTAD2	824.108	0.125311	939.874	0.16237	0.876828	0.054	TRUE	FALSE
ENSDARG00000028848	ENSDART00000002698	#N/A	0	0		5799.7	0.102423	6614.41	0.0825833	0.876829	0.00583	TRUE	FALSE
ENSDARG00000003311	ENSDART00000083024	gpr146	0	0	GPR146	525.434	0.308136	599.235	0.375436	0.876841	0.444	TRUE	FALSE
ENSDARG00000078512	ENSDART00000091662	noc2l	0	0	NOC2L	629.965	0.0823033	718.425	0.101507	0.87687	0.00453	TRUE	FALSE
ENSDARG00000078598	ENSDART00000058418	CABZ01081656.1	LOC100007341	0	#N/A	74.507	0.2451	84.969	0.282376	0.876873	0.305	TRUE	FALSE
ENSDARG00000043177	ENSDART00000003962	wdr55	flj20195l	hypothetical protein FLJ20195-like (H. sapiens)	WDR55	534.586	0.0993	609.638	0.130405	0.876891	0.0186	TRUE	FALSE
ENSDARG00000011931	ENSDART00000064662	rassf2b	zgc:91855	novel protein similar to vertebrate Ras association (RalGDS/AF-6) domain family 2 (RASSF2, zgc:91855)	RASSF2	54.389	0.398894	62.023	0.227728	0.876917	0.441	TRUE	FALSE
ENSDARG00000070929	ENSDART00000099473	msi2a	0	0	#N/A	397.659	0.371384	453.465	0.21686	0.876934	0.405	TRUE	FALSE
ENSDARG00000077559	ENSDART00000056061	ZBED8	0	0	ZBED8	53.346	0.190675	60.827	0.262893	0.877012	0.225	TRUE	FALSE
ENSDARG00000037537	ENSDART00000053330	#N/A	si:dkey-211g8.4	novel protein similar to bovine barrier to autointegration factor 1 (BANF1)		78.372	0.162093	89.362	0.369826	0.877017	0.326	TRUE	FALSE
ENSDARG00000018960	ENSDART00000110000	#N/A	cmpk	cytidylate kinase		5246.03	0.140213	5981.26	0.111572	0.877077	0.0351	TRUE	FALSE
ENSDARG00000020785	ENSDART00000016592	mmgt1	tmem32	transmembrane protein 32	MMGT1	702.414	0.155576	800.829	0.130454	0.877109	0.0593	TRUE	FALSE
ENSDARG00000039304	ENSDART00000008816	otx2	otx2	orthodenticle homolog 2	OTX2	181.942	0.373736	207.376	0.479108	0.877353	0.557	TRUE	FALSE
ENSDARG00000003854	ENSDART00000036301	camkva	LOC567243	0	CAMKV	47.202	0.304643	53.799	0.461232	0.877377	0.506	TRUE	FALSE
ENSDARG00000056794	ENSDART00000101601	cth1	cth1	cth1	#N/A	327.838	0.35564	373.653	0.371476	0.877386	0.483	TRUE	FALSE
ENSDARG00000041839	ENSDART00000028225	mao	0	0	MAOA	323.866	0.193845	369.07	0.184372	0.877519	0.149	TRUE	FALSE
ENSDARG00000061274	ENSDART00000090942	ccdc126	si:ch211-155k24.3	novel protein	CCDC126	2032.62	0.0862735	2316.2	0.0739388	0.877569	0.00206	TRUE	FALSE
ENSDARG00000074722	ENSDART00000078544	#N/A	LOC560357	0		63.245	0.287934	72.067	0.374293	0.877586	0.43	TRUE	FALSE
ENSDARG00000079715	ENSDART00000105528	#N/A	si:dkey-172o19.3	novel protein similar to H.sapiens NFIL3, nuclear factor, interleukin 3 regulated (NFIL3)		36.983	0.300829	42.141	0.326788	0.877601	0.404	TRUE	FALSE
ENSDARG00000035882	ENSDART00000046530	rab42a	zgc:73061	novel protein (zgc:73061)	#N/A	1320.44	0.085367	1504.57	0.106021	0.877617	0.00625	TRUE	FALSE
ENSDARG00000032614	ENSDART00000057642	acbd6	acbd6	acyl-Coenzyme A binding domain containing 6	LHX4-AS1	776.574	0.169364	884.803	0.109091	0.87768	0.0625	TRUE	FALSE
ENSDARG00000037422	ENSDART00000058342	CABZ01068274.1	LOC563375	0	IL16	863.757	0.150019	984.102	0.387105	0.877711	0.342	TRUE	FALSE
ENSDARG00000038537	ENSDART00000034850	dbi	0	0	DBI	16763.2	0.160243	19097.6	0.0806405	0.877764	0.0406	TRUE	FALSE
ENSDARG00000015292	ENSDART00000062814	#N/A	0	0		678.62	0.110893	773.041	0.11566	0.877858	0.0188	TRUE	FALSE
ENSDARG00000054154	ENSDART00000112188	#N/A	0	0		4896.77	0.112205	5578.01	0.168385	0.877871	0.0508	TRUE	FALSE
ENSDARG00000007960	ENSDART00000106388	eef1e1	EEF1E1	Eukaryotic translation elongation factor 1 epsilon-1 (Multisynthetase complex auxiliary component p18) (Elongation factor p18). [Source:Uniprot/SWISSPROT;Acc:O43324]	EEF1E1	2386.38	0.0665152	2718.34	0.104717	0.877883	0.00296	TRUE	FALSE
ENSDARG00000059055	ENSDART00000092725	atp2b3b	LOC558525	0	ATP2B3	4661.26	0.129832	5309.43	0.0704865	0.87792	0.0149	TRUE	FALSE
ENSDARG00000062767	ENSDART00000061497	OLFM4 (1 of 2)	LOC569427	0	OLFM4	260.522	0.518749	296.746	0.253171	0.877929	0.563	TRUE	FALSE
ENSDARG00000011876	ENSDART00000063388	gdi1	gdi1	novel protein similar to vertebrate GDP dissociation inhibitor family (GDI)	GDI1	3292.22	0.0880585	3749.91	0.11644	0.877947	0.00981	TRUE	FALSE
ENSDARG00000025595	ENSDART00000090301	HECW1 (2 of 2)	HECW2	E3 ubiquitin-protein ligase HECW2 (EC 6.3.2.-) (HECT, C2 and WW domain-containing protein 2) (NEDD4-like ubiquitin-protein ligase 2). [Source:Uniprot/SWISSPROT;Acc:Q9P2P5]	HECW1	524.327	0.121556	597.178	0.116212	0.878008	0.0251	TRUE	FALSE
ENSDARG00000060051	ENSDART00000008409	calcoco1b	0	0	CALCOCO1	46.035	0.225422	52.43	0.241028	0.878028	0.248	TRUE	FALSE
ENSDARG00000070930	ENSDART00000111086	#N/A	0	up-regulated gene 4 isoform 1 [Source:RefSeq_peptide;Acc:NP_060390]		49.407	0.332601	56.269	0.298827	0.87805	0.416	TRUE	FALSE
ENSDARG00000053804	ENSDART00000102257	alox5b.3	0	0	ALOX5	129.1	0.606698	147.03	0.388131	0.878052	0.653	TRUE	FALSE
ENSDARG00000019451	ENSDART00000048589	#N/A	LOC563569	0		4989.01	0.248564	5681.6	0.0847292	0.878099	0.165	TRUE	FALSE
ENSDARG00000045928	ENSDART00000114114	#N/A	0	0		13922.4	0.132223	15855.1	0.125427	0.878101	0.0375	TRUE	FALSE
ENSDARG00000070170	ENSDART00000032967	notch2	0	0	NOTCH2	12016.6	0.141187	13684.7	0.135655	0.878101	0.0508	TRUE	FALSE
ENSDARG00000068415	ENSDART00000014210	fut9a	LOC796410	0	FUT9	181.795	0.209907	206.996	0.356107	0.878254	0.352	TRUE	FALSE
ENSDARG00000028379	ENSDART00000105895	cacna1sa	CACNA1S (2 of 2)	Voltage-dependent L-type calcium channel subunit alpha-1S (Voltage- gated calcium channel subunit alpha Cav1.1) (Calcium channel, L type, alpha-1 polypeptide, isoform 3, skeletal muscle). [Source:Uniprot/SWISSPROT;Acc:Q13698]	CACNA1S	9151.96	0.133106	10419.3	0.0962278	0.878369	0.0249	TRUE	FALSE
ENSDARG00000042689	ENSDART00000008215	pip5k1bb	0	0	PIP5K1B	557.285	0.209226	634.45	0.210149	0.878375	0.197	TRUE	FALSE
ENSDARG00000070408	ENSDART00000114702	#N/A	0	0		1126.7	0.14357	1282.67	0.160879	0.878408	0.0718	TRUE	FALSE
ENSDARG00000040350	ENSDART00000086069	#N/A	A3KQ08_DANRE	Novel protein similar to vertebrate atrophin 1 (ATN1) (Fragment). [Source:Uniprot/SPTREMBL;Acc:A3KQ08]		1963.56	0.114307	2235.18	0.106537	0.878479	0.0176	TRUE	FALSE
ENSDARG00000003444	ENSDART00000004769	tmem180	0	0	TMEM180	2014.53	0.173542	2293.04	0.15285	0.878541	0.0991	TRUE	FALSE
ENSDARG00000061587	ENSDART00000012048	cyb5r4	0	0	CYB5R4	909.169	0.130401	1034.73	0.148002	0.878651	0.0508	TRUE	FALSE
ENSDARG00000069434	ENSDART00000042250	rap1b	rap1b	RAS related protein 1b	RAP1A	5082.82	0.125903	5784.73	0.128036	0.878663	0.035	TRUE	FALSE
ENSDARG00000070214	ENSDART00000007068	kcnmb2	zgc:101842	novel protein similar to vertebrate potassium large conductance calcium-activated channel, subfamily M, beta member 2 (KCNMB2, zgc:101842)	KCNMB2	106.052	0.231235	120.695	0.161959	0.878678	0.187	TRUE	FALSE
ENSDARG00000053548	ENSDART00000052097	hrsp12	zgc:92739	novel protein similar to vertebrate heat-responsive protein 12 (HRSP12, zgc:101025)	HRSP12	534.589	0.141223	608.345	0.199716	0.87876	0.108	TRUE	FALSE
ENSDARG00000015002	ENSDART00000104500	#N/A	0	0		821.083	0.140779	934.26	0.192265	0.878859	0.0997	TRUE	FALSE
ENSDARG00000014439	ENSDART00000105449	#N/A	A2RUY8_DANRE	Hypothetical protein (Fragment). [Source:Uniprot/SPTREMBL;Acc:A2RUY8]		6118.13	0.184888	6961.29	0.195115	0.878879	0.153	TRUE	FALSE
ENSDARG00000025465	ENSDART00000002242	C20H6orf58 (2 of 2)	0	0	C6orf58	675.947	0.581399	769.096	0.767704	0.878885	0.736	TRUE	FALSE
ENSDARG00000069680	ENSDART00000073757	TSPAN1	TSPAN1	Tetraspanin-1 (Tspan-1) (Tetraspan NET-1) (Tetraspanin TM4-C). [Source:Uniprot/SWISSPROT;Acc:O60635]	TSPAN1	31.671	0.265022	36.035	0.274472	0.878896	0.331	TRUE	FALSE
ENSDARG00000005590	ENSDART00000049793	gstm	gstm	glutathione S-transferase M	GSTM2	362.137	0.180946	412.034	0.126501	0.878901	0.0898	TRUE	FALSE
ENSDARG00000035887	ENSDART00000101841	dynll1	dnl2	dynein light chain 2	DYNLL1	139.916	0.384326	159.189	0.36248	0.87893	0.507	TRUE	FALSE
ENSDARG00000042630	ENSDART00000055009	uncx4.1	0	0	UNCX	980.325	0.134034	1115.28	0.163391	0.878992	0.0666	TRUE	FALSE
ENSDARG00000062040	ENSDART00000062654	parp6a	0	0	PARP6	68.412	0.219916	77.828	0.282624	0.879015	0.288	TRUE	FALSE
ENSDARG00000053840	ENSDART00000091982	r3hdm1	0	0	R3HDM1	6681.02	0.0933869	7600.06	0.208209	0.879074	0.0778	TRUE	FALSE
ENSDARG00000045553	ENSDART00000088603	UNC13A (1 of 2)	si:dkey-110c1.7	novel protein similar to vertebrate unc-13 homolog family (C.elegans)	UNC13A	1206.25	0.0963752	1372.11	0.0768337	0.879122	0.00426	TRUE	FALSE
ENSDARG00000059362	ENSDART00000007271	mtfr1l	fam54b	family with sequence similarity 54, member B	MTFR1L	3267.92	0.0978239	3716.97	0.0778049	0.87919	0.00474	TRUE	FALSE
ENSDARG00000041481	ENSDART00000112269	#N/A	zgc:92039	novel protein similar to H.sapiens OLFM1, olfactomedin 1 (OLFM1, zgc:92039)		1871.06	0.114448	2128.15	0.14969	0.879196	0.0409	TRUE	FALSE
ENSDARG00000061394	ENSDART00000075882	#N/A	Q2PRI0_DANRE	Odorant receptor. [Source:Uniprot/SPTREMBL;Acc:Q2PRI0]		34.499	0.175181	39.239	0.36124	0.879202	0.336	TRUE	FALSE
ENSDARG00000039929	ENSDART00000057107	CABZ01064699.1	LOC799547	0	ART5	32.462	0.255644	36.919	0.385875	0.879276	0.421	TRUE	FALSE
ENSDARG00000039117	ENSDART00000066904	NDUFB2	zgc:73329	novel protein (zgc:73329)	NDUFB2	1993.14	0.199287	2266.7	0.126524	0.879314	0.116	TRUE	FALSE
ENSDARG00000029388	ENSDART00000057999	alg14	zgc:101623	novel protein similar to H.sapiens ALG14, asparagine-linked glycosylation 14 homolog (S. cerevisiae) (ALG14, zgc:101623)	ALG14	1219.99	0.129563	1387.43	0.169821	0.879318	0.0686	TRUE	FALSE
ENSDARG00000010658	ENSDART00000010517	eif4eb	zgc:101581	novel protein similar to vertebrate eukaryotic translation initiation factor 4E (EIF4E)	EIF4E	6353.66	0.127411	7225.64	0.0875284	0.879322	0.0193	TRUE	FALSE
ENSDARG00000042723	ENSDART00000102196	si:dkey-281i8.1	0	0	#N/A	15457	0.141809	17578.2	0.193329	0.879327	0.104	TRUE	FALSE
ENSDARG00000058297	ENSDART00000089246	elmod1	0	0	ELMOD1	765.712	0.12136	870.745	0.3241	0.879376	0.251	TRUE	FALSE
ENSDARG00000020893	ENSDART00000108692	pim3	0	0	PIM3	1344.15	0.21706	1528.4	0.169838	0.87945	0.176	TRUE	FALSE
ENSDARG00000062174	ENSDART00000050831	chac2	zgc:110055	novel protein similar to vertebrate ChaC, cation transport regulator homolog 2 (E. coli) (CHAC2, zgc:110055)	CHAC2	274.779	0.189996	312.438	0.192408	0.879467	0.159	TRUE	FALSE
ENSDARG00000034470	ENSDART00000063876	s1pr5b	0	0	S1PR5	79.059	0.252985	89.893	0.315894	0.879479	0.357	TRUE	FALSE
ENSDARG00000036040	ENSDART00000114095	#N/A	0	0		68.129	0.270973	77.46	0.337228	0.879538	0.394	TRUE	FALSE
ENSDARG00000060542	ENSDART00000063923	znf259	0	0	ZPR1	1304.91	0.648351	1483.63	0.18339	0.879542	0.643	TRUE	FALSE
ENSDARG00000092546	ENSDART00000005593	casp3a	casp3	caspase 3, apoptosis-related cysteine protease	CASP3	5074.63	0.128235	5769.49	0.137023	0.879562	0.0435	TRUE	FALSE
ENSDARG00000035018	ENSDART00000084007	TULP2	si:dkey-220f10.4	novel tub family member protein	TULP2	32.092	0.29606	36.482	0.290579	0.879667	0.381	TRUE	FALSE
ENSDARG00000071709	ENSDART00000013167	retsat	retsat	retinol saturase (all-trans-retinol 13,14-reductase)	RETSAT	2034.11	0.0888068	2312.14	0.145392	0.879753	0.024	TRUE	FALSE
ENSDARG00000015824	ENSDART00000090487	bcl11ba	si:dkey-238i13.1	novel protein similar to vertebrate B-cell CLL/lymphoma 11B (zinc finger protein) (BCL11B)	BCL11B	3678.66	0.29429	4181.25	0.488616	0.879798	0.529	TRUE	FALSE
ENSDARG00000037837	ENSDART00000085041	fibcd1	si:dkey-54o1.1	novel protein similar to vertebrate fibrinogen C domain containing 1 (FIBCD1)	FIBCD1	317.362	0.153664	360.719	0.120317	0.879804	0.0566	TRUE	FALSE
ENSDARG00000012848	ENSDART00000092984	creb3l2	0	0	CREB3L2	6009.81	0.144987	6830.81	0.0918396	0.879809	0.0343	TRUE	FALSE
ENSDARG00000035555	ENSDART00000063825	sprn	0	0	#N/A	121.7	0.199519	138.323	0.187204	0.879825	0.168	TRUE	FALSE
ENSDARG00000063330	ENSDART00000110937	CT573264.5	LOC799817	0	#N/A	243.639	0.140402	276.911	0.280616	0.879846	0.209	TRUE	FALSE
ENSDARG00000045874	ENSDART00000100366	#N/A	si:dkey-266f7.5	novel protein		26.064	0.182972	29.621	0.275023	0.879916	0.245	TRUE	FALSE
ENSDARG00000056509	ENSDART00000065372	KCNJ3 (1 of 2)	0	G protein-activated inward rectifier potassium channel 1 (GIRK1) (Potassium channel, inwardly rectifying subfamily J member 3) (Inward rectifier K(+) channel Kir3.1). [Source:Uniprot/SWISSPROT;Acc:P48549]	KCNJ3	298.865	0.227786	339.64	0.343991	0.879946	0.363	TRUE	FALSE
ENSDARG00000054301	ENSDART00000066645	eif1axa	eif1ax	novel protein	EIF1AY	1728.82	0.0897888	1964.6	0.136795	0.879988	0.02	TRUE	FALSE
ENSDARG00000069287	ENSDART00000081606	BIN1 (1 of 2)	BIN1 (1 of 2)	Myc box-dependent-interacting protein 1 (Bridging integrator 1) (Amphiphysin-like protein) (Amphiphysin II) (Box-dependent myc- interacting protein 1). [Source:Uniprot/SWISSPROT;Acc:O00499]	BIN1	923.5	0.217826	1049.32	0.259751	0.880092	0.267	TRUE	FALSE
ENSDARG00000075570	ENSDART00000112942	#N/A	zgc:85948	novel protein similar to KH domain containing, RNA binding, signal transduction associated 1 (khdrbs1)		3701.6	0.0672852	4205.9	0.160388	0.880097	0.0246	TRUE	FALSE
ENSDARG00000015531	ENSDART00000108746	#N/A	zgc:165555	hypothetical protein LOC100004395 [Source:RefSeq_peptide;Acc:NP_001092231]		10869.3	0.140891	12349	0.172314	0.880175	0.0839	TRUE	FALSE
ENSDARG00000070272	ENSDART00000078284	dmc1	zgc:136628	novel protein similar to vertebrate DMC1 dosage suppressor of mck1 homolog, meiosis-specific homologous recombination (yeast) (DMC1, zgc:136628)	DMC1	39.712	0.289785	45.118	0.383223	0.880181	0.451	TRUE	FALSE
ENSDARG00000061644	ENSDART00000044652	ddx43	LOC100006679	0	DDX53	344.611	0.284968	391.51	0.331758	0.88021	0.405	TRUE	FALSE
ENSDARG00000063030	ENSDART00000074555	reep5	REEP1 (2 of 2)	Receptor expression-enhancing protein 1. [Source:Uniprot/SWISSPROT;Acc:Q9H902]	REEP5	15460.1	0.192058	17560.7	0.141385	0.880382	0.12	TRUE	FALSE
ENSDARG00000091479	ENSDART00000081841	cep170b	cep170l	novel protein similar to vertebrate centrosomal protein 170kDa (CEP170)	CEP170	815.078	0.0423799	925.806	0.119758	0.880398	0.00341	TRUE	FALSE
ENSDARG00000060885	ENSDART00000055465	si:ch211-149k23.9	LOC798646	0	#N/A	156.658	0.148489	177.939	0.174648	0.880403	0.0947	TRUE	FALSE
ENSDARG00000008946	ENSDART00000097424	kcmf1	kcmf1	potassium channel modulatory factor 1	KCMF1	4682.14	0.0986437	5317.8	0.129529	0.880467	0.0211	TRUE	FALSE
ENSDARG00000045490	ENSDART00000043292	smtnl	smtnl	smoothelin, like	SMTNL2	1275.15	0.215427	1448.26	0.210672	0.880471	0.215	TRUE	FALSE
ENSDARG00000024744	ENSDART00000055262	cdk5r1a	LOC568402	0	CDK5R1	522.582	0.163724	593.503	0.21723	0.880504	0.157	TRUE	FALSE
ENSDARG00000070996	ENSDART00000032289	#N/A	Q1L682_DANRE	RORalpha-B (Fragment). [Source:Uniprot/SPTREMBL;Acc:Q1L682]		1953.7	0.243749	2218.71	0.336762	0.880556	0.373	TRUE	FALSE
ENSDARG00000075189	ENSDART00000055855	aspdh	zgc:103722	novel protein (zgc:103722)	ASPDH	341.898	0.302398	388.27	0.274542	0.880568	0.38	TRUE	FALSE
ENSDARG00000041060	ENSDART00000097582	#N/A	si:ch211-202a12.5	novel protein similar to vertebrate proline rich 6 (PRR6)		148.239	0.439471	168.323	0.390813	0.880682	0.567	TRUE	FALSE
ENSDARG00000061784	ENSDART00000017359	sfpq	sfpq	splicing factor proline/glutamine rich (polypyrimidine tract binding protein associated)	SFPQ	15678.2	0.0985186	17800.8	0.0573121	0.88076	0.00309	TRUE	FALSE
ENSDARG00000031048	ENSDART00000067741	cacng6b	LOC100003220	0	CACNG6	6442.94	0.0977028	7315.04	0.195782	0.880779	0.0715	TRUE	FALSE
ENSDARG00000018953	ENSDART00000102963	slc35c2	slc35c2	solute carrier family 35, member C2	COL20A1	103.859	0.278609	117.916	0.357984	0.880788	0.424	TRUE	FALSE
ENSDARG00000070623	ENSDART00000100131	si:ch211-242e8.1	si:ch211-242e8.1	novel protein	#N/A	121.588	0.216452	138.041	0.316578	0.880811	0.33	TRUE	FALSE
ENSDARG00000005780	ENSDART00000081819	endog	zgc:110020	novel protein similar to H.sapiens ENDOG, endonuclease G (ENDOG, zgc:110020)	ENDOG	1465.79	0.158692	1664.1	0.132477	0.880832	0.0718	TRUE	FALSE
ENSDARG00000079620	ENSDART00000083330	lrrc8c	XR_029341.1	hypothetical LOC571216 (LOC571216), mRNA [Source:RefSeq_dna;Acc:XR_029341]	LRRC8C	2642.55	0.127118	2999.76	0.129947	0.880921	0.0404	TRUE	FALSE
ENSDARG00000028628	ENSDART00000086206	atxn1b	ATXN1 (2 of 2)	Ataxin-1 (Spinocerebellar ataxia type 1 protein). [Source:Uniprot/SWISSPROT;Acc:P54253]	ATXN1	4448.64	0.272267	5049.9	0.344308	0.880936	0.407	TRUE	FALSE
ENSDARG00000031422	ENSDART00000086696	arhgap5	LOC795752	0	ARHGAP5	5908.71	0.221798	6706.59	0.0548587	0.881031	0.121	TRUE	FALSE
ENSDARG00000087058	ENSDART00000035878	cdr2l	zgc:77462	novel protein (zgc:77462)	CDR2L	1258.17	0.106819	1427.91	0.10323	0.88113	0.0148	TRUE	FALSE
ENSDARG00000068208	ENSDART00000103936	#N/A	0	0		3320.47	0.215682	3768.39	0.290039	0.88114	0.301	TRUE	FALSE
ENSDARG00000077287	ENSDART00000025971	#N/A	atxn2l	ataxin 2-like		8678.48	0.084743	9849.07	0.104356	0.881147	0.00711	TRUE	FALSE
ENSDARG00000041792	ENSDART00000067445	slc38a2	si:ch211-132p20.4	novel protein similar to vertebrate solute carrier family 38, member 2 (SLC38A2)	SLC38A2	1540.85	0.24336	1748.66	0.300147	0.881158	0.342	TRUE	FALSE
ENSDARG00000061562	ENSDART00000024312	dera	0	0	DERA	644.623	0.16625	731.543	0.105941	0.881183	0.0649	TRUE	FALSE
ENSDARG00000051931	ENSDART00000102662	rpp25l	zgc:92794	novel protein	RPP25	198.771	0.269156	225.567	0.255919	0.881206	0.331	TRUE	FALSE
ENSDARG00000053143	ENSDART00000098864	#N/A	si:ch211-288d18.1	novel protein similar to vertebrate USP6 N-terminal like (USP6NL)		1107.47	0.137555	1256.69	0.108597	0.881259	0.0377	TRUE	FALSE
ENSDARG00000004130	ENSDART00000027733	rnf20	0	0	RNF20	3200.85	0.127083	3632.03	0.109695	0.881282	0.03	TRUE	FALSE
ENSDARG00000040315	ENSDART00000011970	zgc:66479	LOC796298	0	#N/A	65.058	0.257165	73.821	0.303702	0.881294	0.359	TRUE	FALSE
ENSDARG00000063631	ENSDART00000027288	panx3	LOC561532	0	PANX3	86.113	0.553115	97.711	0.479114	0.881303	0.662	TRUE	FALSE
ENSDARG00000069525	ENSDART00000075584	kctd12.2	0	0	KCTD12	1112.1	0.177898	1261.81	0.0912986	0.881354	0.0716	TRUE	FALSE
ENSDARG00000022684	ENSDART00000105922	#N/A	si:dkey-253d23.10	novel protein		50.654	0.230774	57.471	0.443829	0.881384	0.467	TRUE	FALSE
ENSDARG00000008413	ENSDART00000048599	rps19	rps19	novel protein similar to vertebrate ribosomal protein S19 (RPS19, zgc:73211)	RPS19	10365.4	0.0952396	11760.2	0.114983	0.881394	0.0141	TRUE	FALSE
ENSDARG00000012274	ENSDART00000078128	ube3a	zgc:92173	novel protein similar to human ubiquitin protein ligase E3A (human papilloma virus E6-associated protein, Angelman syndrome) (UBE3A, zgc:92173)	UBE3A	6082.37	0.0824951	6900.72	0.101386	0.88141	0.00598	TRUE	FALSE
ENSDARG00000096449	ENSDART00000008638	rgma	rgma	RGM domain family, member A	RGMA	6931.76	0.0571447	7864.2	0.117106	0.881433	0.00473	TRUE	FALSE
ENSDARG00000076282	ENSDART00000104176	BX511173.1	LOC100004625	0	#N/A	53.5	0.347799	60.695	0.258309	0.881456	0.422	TRUE	FALSE
ENSDARG00000052661	ENSDART00000077394	fam184b	Q9ULE4_HUMAN	0	FAM184B	918.584	0.108212	1042.02	0.164681	0.881539	0.0519	TRUE	FALSE
ENSDARG00000079750	ENSDART00000105767	fhl1a	fhla	four and a half LIM domains a	FHL1	113.957	0.321352	129.256	0.232692	0.881638	0.377	TRUE	FALSE
ENSDARG00000058984	ENSDART00000013311	grm6a	LOC568484	0	GRM6	251.999	0.26161	285.821	0.25685	0.881667	0.324	TRUE	FALSE
ENSDARG00000063647	ENSDART00000080129	ston2	0	0	STON2	324.137	0.282541	367.615	0.192369	0.88173	0.299	TRUE	FALSE
ENSDARG00000010816	ENSDART00000113367	aurkaip1	0	0	AURKAIP1	3834.3	0.0863669	4348.54	0.0805288	0.881745	0.00348	TRUE	FALSE
ENSDARG00000015356	ENSDART00000057164	cox16	zgc:110300	novel protein (zgc:110300)	COX16	348.911	0.199227	395.703	0.130573	0.88175	0.127	TRUE	FALSE
ENSDARG00000012505	ENSDART00000104950	atp1a3a	atp1a3a	ATPase, Na+/K+ transporting, alpha 3a polypeptide	ATP1A3	4650.89	0.151584	5274.56	0.106051	0.881758	0.0501	TRUE	FALSE
ENSDARG00000043661	ENSDART00000114539	si:ch211-264f5.6	0	0	#N/A	7870.76	0.118393	8926.2	0.235249	0.88176	0.138	TRUE	FALSE
ENSDARG00000004196	ENSDART00000082445	prr11	0	0	PRR11	159.158	0.204237	180.499	0.291983	0.881767	0.294	TRUE	FALSE
ENSDARG00000062460	ENSDART00000064215	cops4	0	0	COPS4	3809.16	0.0991959	4319.85	0.0978687	0.881779	0.0103	TRUE	FALSE
ENSDARG00000070810	ENSDART00000039128	CR384075.1	si:dkeyp-44a8.4	novel protein with Collagen triple helix repeat (20 copies) domains	#N/A	991.783	0.13605	1124.7	0.181573	0.881823	0.0925	TRUE	FALSE
ENSDARG00000071217	ENSDART00000106694	pcdh2g3	pcdh2g3	protocadherin 2 gamma 3 [Source:RefSeq_peptide;Acc:NP_001019347]	#N/A	430.71	0.270055	488.425	0.437142	0.881834	0.487	TRUE	FALSE
ENSDARG00000061294	ENSDART00000056213	pik3r1	pik3r1	phosphoinositide-3-kinase, regulatory subunit 1 (p85 alpha)	PIK3R1	2734.27	0.166571	3100.61	0.212824	0.881848	0.16	TRUE	FALSE
ENSDARG00000003027	ENSDART00000115224	pvrl1a	PVRL1 (2 of 2)	Poliovirus receptor-related protein 1 precursor (Herpes virus entry mediator C) (HveC) (Nectin-1) (Herpesvirus Ig-like receptor) (HIgR) (CD111 antigen). [Source:Uniprot/SWISSPROT;Acc:Q15223]	PVRL1	110.633	0.287083	125.441	0.25063	0.881952	0.351	TRUE	FALSE
ENSDARG00000054540	ENSDART00000040500	tspan9a	si:dkey-261a10.1	novel protein similar to vertebrate Tetraspanin family	TSPAN9	7044.88	0.219258	7987.82	0.180086	0.881953	0.198	TRUE	FALSE
ENSDARG00000023472	ENSDART00000087960	colm	0	0	GLDN	54.595	0.288504	61.896	0.317125	0.882044	0.405	TRUE	FALSE
ENSDARG00000016463	ENSDART00000056254	stap2a	stap2	signal-transducing adaptor protein-2	STAP2	591.206	0.209557	670.255	0.271509	0.882061	0.28	TRUE	FALSE
ENSDARG00000053209	ENSDART00000051065	fsta	fst	follistatin	FST	822.156	0.16925	932.083	0.251458	0.882063	0.21	TRUE	FALSE
ENSDARG00000010727	ENSDART00000083369	dgke	LOC557820	0	DGKE	2169.71	0.201825	2459.78	0.0841596	0.882077	0.105	TRUE	FALSE
ENSDARG00000024561	ENSDART00000043843	siah1	siah1	seven in absentia homolog 1 (Drosophila)	SIAH1	6746.66	0.105802	7648.58	0.0994722	0.88208	0.0138	TRUE	FALSE
ENSDARG00000045514	ENSDART00000111429	#N/A	LOC566871	0		868.849	0.162465	984.992	0.0953094	0.882087	0.0571	TRUE	FALSE
ENSDARG00000078909	ENSDART00000042050	#N/A	0	0		3972.82	0.172455	4503.78	0.105648	0.882109	0.0744	TRUE	FALSE
ENSDARG00000010108	ENSDART00000090691	nlgn3a	NLGN3 (1 of 2)	Neuroligin-3 precursor (Gliotactin homolog). [Source:Uniprot/SWISSPROT;Acc:Q9NZ94]	NLGN3	749.096	0.149713	849.015	0.0607031	0.882312	0.0314	TRUE	FALSE
ENSDARG00000060480	ENSDART00000057296	GPR101	LOC792583	0	GPR101	501.154	0.15966	567.993	0.184878	0.882324	0.124	TRUE	FALSE
ENSDARG00000007396	ENSDART00000081212	polr2l	0	0	POLR2L	579.452	0.0978666	656.686	0.237024	0.882388	0.126	TRUE	FALSE
ENSDARG00000037652	ENSDART00000067678	zgc:110339	zgc:110339	novel protein (zgc:110339)	#N/A	2795.29	0.0621245	3167.84	0.135033	0.882398	0.0118	TRUE	FALSE
ENSDARG00000035773	ENSDART00000104083	s100v2	si:dkey-78d16.1	novel protein	#N/A	1685.77	0.310658	1910.42	0.251121	0.882409	0.381	TRUE	FALSE
ENSDARG00000005382	ENSDART00000102994	rbbp6	0	0	RBBP6	383.361	0.0873665	434.433	0.129101	0.88244	0.0177	TRUE	FALSE
ENSDARG00000011703	ENSDART00000086879	zfp64	0	0	ZFP64	287.857	0.227995	326.197	0.204511	0.882464	0.236	TRUE	FALSE
ENSDARG00000004931	ENSDART00000078543	syt11b	0	0	SYT11	2564.84	0.0560938	2906.43	0.204902	0.882469	0.0629	TRUE	FALSE
ENSDARG00000075384	ENSDART00000110667	#N/A	0	0		2255.18	0.188035	2555.36	0.139282	0.88253	0.12	TRUE	FALSE
ENSDARG00000057699	ENSDART00000051474	barhl1a	barhl1.2	novel protein (zgc:112193)	BARHL1	331.057	0.217538	375.122	0.17977	0.882532	0.198	TRUE	FALSE
ENSDARG00000052063	ENSDART00000059529	#N/A	zgc:86896	novel protein (zgc:86896)		12199.1	0.161458	13822.6	0.243891	0.882548	0.195	TRUE	FALSE
ENSDARG00000029296	ENSDART00000114879	#N/A	LOC100003699	0		912.786	0.109895	1034.22	0.106494	0.882586	0.019	TRUE	FALSE
ENSDARG00000037804	ENSDART00000067134	msrb3	zgc:86909	novel protein similar to vertebrate methionine sulfoxide reductase B (MsrB) family	MSRB3	2968.24	0.050651	3362.95	0.0994362	0.882627	0.00166	TRUE	FALSE
ENSDARG00000056206	ENSDART00000112320	fzd4	fzd4	Zg01 (Fragment). [Source:Uniprot/SPTREMBL;Acc:Q90442]	FZD4	5327.26	0.0545689	6035.45	0.118529	0.882661	0.00506	TRUE	FALSE
ENSDARG00000056793	ENSDART00000066834	agtr1b	LOC797102	0	AGTR1	262.445	0.227193	297.318	0.322098	0.882708	0.354	TRUE	FALSE
ENSDARG00000062350	ENSDART00000093096	KCTD14	LOC564616	0	KCTD14	138.937	0.240137	157.397	0.242159	0.882717	0.289	TRUE	FALSE
ENSDARG00000014289	ENSDART00000074838	KCNK3 (2 of 2)	LOC571330	0	KCNK3	95.826	0.366584	108.558	0.420241	0.882717	0.544	TRUE	FALSE
ENSDARG00000045254	ENSDART00000114520	zgc:165583	0	0	#N/A	26.839	0.188461	30.403	0.144412	0.882775	0.126	TRUE	FALSE
ENSDARG00000039218	ENSDART00000102655	#N/A	0	0		659.541	0.113135	747.115	0.0719403	0.882784	0.0103	TRUE	FALSE
ENSDARG00000083431	ENSDART00000101626	#N/A	si:ch211-186m12.4	novel protein similar to vertebrate leucine rich repeat (in FLII) interacting protein family		471.972	0.156242	534.583	0.216266	0.882879	0.157	TRUE	FALSE
ENSDARG00000053444	ENSDART00000027345	tmem59l	0	0	TMEM59L	2204.3	0.107312	2496.67	0.230199	0.882898	0.127	TRUE	FALSE
ENSDARG00000053665	ENSDART00000015881	#N/A	0	0		164.929	0.204268	186.793	0.297545	0.882951	0.307	TRUE	FALSE
ENSDARG00000039701	ENSDART00000064500	sox9b	0	0	SOX9	1156.2	0.0769373	1309.35	0.0907074	0.883032	0.00353	TRUE	FALSE
ENSDARG00000055490	ENSDART00000109536	#N/A	si:ch211-216d10.1	novel protein		31.282	0.234783	35.425	0.206579	0.883049	0.25	TRUE	FALSE
ENSDARG00000036831	ENSDART00000010254	#N/A	0	0		436.866	0.128835	494.697	0.123923	0.883098	0.0417	TRUE	FALSE
ENSDARG00000021405	ENSDART00000036449	#N/A	0	0		274.32	0.210778	310.63	0.129583	0.883109	0.149	TRUE	FALSE
ENSDARG00000021584	ENSDART00000080047	eps15l1a	si:dkeyp-192m14.7	novel protein similar to vertebrate epidermal growth factor receptor pathway substrate 15 (EP15)	EPS15L1	3671.8	0.0948874	4157.77	0.123593	0.883117	0.0191	TRUE	FALSE
ENSDARG00000055389	ENSDART00000114971	#N/A	0	0		682.424	0.13409	772.744	0.142928	0.883118	0.0596	TRUE	FALSE
ENSDARG00000059722	ENSDART00000105443	pip5k1ca	si:dkey-29i9.1	novel protein similar to vertebrate phosphatidylinositol-4-phosphate 5-kinase, type I, gamma (PIP5K1C)	PIP5K1C	817.732	0.142105	925.844	0.132967	0.883229	0.0604	TRUE	FALSE
ENSDARG00000002897	ENSDART00000037709	nol11	0	0	NOL11	4534.55	0.12775	5133.92	0.161023	0.883254	0.0685	TRUE	FALSE
ENSDARG00000031775	ENSDART00000087441	GFOD1	LOC556899	0	GFOD1	1591.95	0.100021	1802.35	0.135189	0.883265	0.0283	TRUE	FALSE
ENSDARG00000060586	ENSDART00000025782	nup93	dye	dead eye	NUP93	6877.13	0.144091	7785.4	0.0903755	0.883337	0.0382	TRUE	FALSE
ENSDARG00000029446	ENSDART00000059886	ldha	0	0	LDHC	8910.74	0.135921	10087.1	0.235091	0.88338	0.16	TRUE	FALSE
ENSDARG00000056462	ENSDART00000080818	#N/A	Q566T3_DANRE	TMEM16C protein (Fragment). [Source:Uniprot/SPTREMBL;Acc:Q566T3]		367.854	0.132373	416.411	0.186303	0.883392	0.0986	TRUE	FALSE
ENSDARG00000031343	ENSDART00000074519	kpna3	kpna3	novel protein similar to human and mouse karyopherin alpha 3 (importin alpha 4) (KPNA3)	KPNA3	6900.4	0.111294	7811.15	0.110248	0.883403	0.022	TRUE	FALSE
ENSDARG00000068456	ENSDART00000102844	si:dkey-13e3.1	si:dkey-13e3.1	novel protein	#N/A	34.454	0.148153	39.001	0.279502	0.883413	0.232	TRUE	FALSE
ENSDARG00000058349	ENSDART00000011534	ipo9	ipo9	importin 9	IPO9	3868.47	0.118821	4378.95	0.169222	0.883423	0.0683	TRUE	FALSE
ENSDARG00000076158	ENSDART00000088465	RAB21	zgc:154045	hypothetical protein LOC767727 [Source:RefSeq_peptide;Acc:NP_001070133]	RAB21	5797.73	0.0627606	6562.77	0.175524	0.883427	0.0388	TRUE	FALSE
ENSDARG00000079623	ENSDART00000046553	RYR3 (1 of 3)	si:ch211-189g6.1	novel protein similar to vertebrate ryanodine receptor 3 (RYR3)	RYR3	11434.9	0.226002	12942.8	0.229606	0.883493	0.263	TRUE	FALSE
ENSDARG00000063560	ENSDART00000019296	gdf9	gdf9	growth differentiation factor 9	GDF9	36.604	0.163427	41.431	0.248666	0.883493	0.207	TRUE	FALSE
ENSDARG00000076113	ENSDART00000108559	si:dkey-250k10.4	si:dkeyp-123a12.2	novel protein	#N/A	1038.36	0.191576	1175.27	0.210548	0.88351	0.197	TRUE	FALSE
ENSDARG00000056059	ENSDART00000063818	sytl3	sytl3	novel protein	SYTL3	36.583	0.268159	41.405	0.267821	0.883541	0.351	TRUE	FALSE
ENSDARG00000042833	ENSDART00000076648	clip3	Q3B740_DANRE	Hypothetical protein (Fragment). [Source:Uniprot/SPTREMBL;Acc:Q3B740]	CLIP3	1991.34	0.0746287	2253.8	0.159672	0.883551	0.0316	TRUE	FALSE
ENSDARG00000036505	ENSDART00000104535	#N/A	si:dkey-37m8.9	novel protein similar to vertebrate cocaine and amphetamine regulated transcript (CART)		34.167	0.131372	38.669	0.19556	0.883576	0.109	TRUE	FALSE
ENSDARG00000005559	ENSDART00000047660	gtf2f1	gtf2f1	novel protein similar to X. laevis transcription initiation factor IIF, alpha subunit (RAP74)	GTF2F1	587.063	0.157042	664.342	0.0914684	0.883676	0.0523	TRUE	FALSE
ENSDARG00000001891	ENSDART00000027213	inaa	0	0	INA	514.695	0.291377	582.434	0.203673	0.883697	0.33	TRUE	FALSE
ENSDARG00000039136	ENSDART00000021194	ms4a17a.11	ms4a4a	membrane-spanning 4-domains, subfamily A, member 4	MS4A15	151.321	0.310427	171.206	0.274646	0.883853	0.404	TRUE	FALSE
ENSDARG00000003655	ENSDART00000081616	#N/A	0	0		2013.92	0.0853306	2278.57	0.101846	0.883855	0.00779	TRUE	FALSE
ENSDARG00000055708	ENSDART00000084525	#N/A	PDZD4 (1 of 2)	PDZ domain-containing protein 4 (PDZ domain-containing RING finger protein 4-like protein). [Source:Uniprot/SWISSPROT;Acc:Q76G19]		559.168	0.252828	632.626	0.254777	0.883884	0.323	TRUE	FALSE
ENSDARG00000012688	ENSDART00000061543	#N/A	0	0		312.285	0.301608	353.297	0.346968	0.883916	0.451	TRUE	FALSE
ENSDARG00000003219	ENSDART00000018150	neurod6b	0	0	NEUROD6	56.455	0.29987	63.868	0.205098	0.883932	0.343	TRUE	FALSE
ENSDARG00000070955	ENSDART00000010160	#N/A	LOC565793	0		1413.27	0.223251	1598.83	0.228212	0.883937	0.26	TRUE	FALSE
ENSDARG00000041538	ENSDART00000078509	capza1b	0	0	CAPZA3	22061.3	0.119041	24957.9	0.165547	0.883938	0.0665	TRUE	FALSE
ENSDARG00000060348	ENSDART00000101403	tmem150c	0	0	TMEM150C	230.258	0.267566	260.489	0.38061	0.883945	0.449	TRUE	FALSE
ENSDARG00000018648	ENSDART00000090202	DUPD1 (7 of 12)	0	0	DUPD1	948.579	0.302761	1073.12	0.265768	0.883947	0.39	TRUE	FALSE
ENSDARG00000058452	ENSDART00000091076	si:ch73-74h11.1	0	0	DSG2	10857.4	0.12999	12282.7	0.0637024	0.883956	0.0186	TRUE	FALSE
ENSDARG00000077299	ENSDART00000098273	tcnl	si:dkey-252h13.5	novel protein	#N/A	31.717	0.23877	35.88	0.180318	0.883974	0.237	TRUE	FALSE
ENSDARG00000017162	ENSDART00000109327	wu:fu71h07	0	0	#N/A	363.312	0.187425	410.99	0.107912	0.883992	0.102	TRUE	FALSE
ENSDARG00000077333	ENSDART00000050006	scd	0	0	SCD	112.095	0.281129	126.795	0.133175	0.884065	0.271	TRUE	FALSE
ENSDARG00000058246	ENSDART00000076729	rars	RARS (2 of 2)	Arginyl-tRNA synthetase, cytoplasmic (EC 6.1.1.19) (Arginine--tRNA ligase) (ArgRS). [Source:Uniprot/SWISSPROT;Acc:P54136]	RARS	3842.66	0.0661261	4346.57	0.166259	0.884068	0.0336	TRUE	FALSE
ENSDARG00000011281	ENSDART00000075563	snx24	0	0	SNX24	1170.36	0.110405	1323.83	0.0703079	0.88407	0.00944	TRUE	FALSE
ENSDARG00000052667	ENSDART00000102515	mesdc2	0	0	MESDC2	89.262	0.160806	100.959	0.168612	0.884141	0.115	TRUE	FALSE
ENSDARG00000068628	ENSDART00000021504	smcr8b	0	0	SMCR8	631.052	0.249019	713.738	0.134492	0.884151	0.218	TRUE	FALSE
ENSDARG00000058473	ENSDART00000078114	timm8b	0	0	TIMM8B	710.222	0.17773	803.236	0.157953	0.884201	0.127	TRUE	FALSE
ENSDARG00000002131	ENSDART00000098597	#N/A	si:dkey-239j7.1	novel protein similar to H.sapiens LUZP2, leucine zipper protein 2 (LUZP2)		1012.48	0.204015	1145.06	0.352159	0.884218	0.372	TRUE	FALSE
ENSDARG00000057272	ENSDART00000100767	CR352328.1	0	0	#N/A	36.729	0.20536	41.538	0.267872	0.884226	0.282	TRUE	FALSE
ENSDARG00000032430	ENSDART00000111567	sgpl1	0	0	SGPL1	1061.9	0.147082	1200.93	0.0749239	0.884233	0.0363	TRUE	FALSE
ENSDARG00000058394	ENSDART00000104532	sox14	zgc:123197	novel protein (zgc:123197)	SOX14	455.722	0.131952	515.363	0.19019	0.884274	0.106	TRUE	FALSE
ENSDARG00000034165	ENSDART00000111030	robo2	robo2	roundabout homolog 2	ROBO2	12055.5	0.164273	13633.2	0.204846	0.884276	0.158	TRUE	FALSE
ENSDARG00000014302	ENSDART00000049252	#N/A	zgc:109967	novel protein similar to phosphatase and actin regulator 3 (PHACTR3, zgc:109967)		271.907	0.330366	307.471	0.214429	0.884334	0.39	TRUE	FALSE
ENSDARG00000059638	ENSDART00000064248	#N/A	0	0		146.003	0.456503	165.086	0.327345	0.884406	0.568	TRUE	FALSE
ENSDARG00000058353	ENSDART00000099486	disp1	0	0	DISP1	7165.22	0.220515	8101.28	0.148058	0.884455	0.184	TRUE	FALSE
ENSDARG00000057437	ENSDART00000078436	OLFML2A (2 of 2)	0	0	OLFML2A	1051.67	0.20407	1188.99	0.109318	0.884506	0.129	TRUE	FALSE
ENSDARG00000039941	ENSDART00000105394	runx2a	runx2a	runt-related transcription factor 2a	RUNX2	295.576	0.22819	334.162	0.351072	0.884529	0.393	TRUE	FALSE
ENSDARG00000068868	ENSDART00000053596	scamp1	0	0	SCAMP1	4362.27	0.0787372	4931.57	0.0885622	0.884562	0.00385	TRUE	FALSE
ENSDARG00000033655	ENSDART00000049194	gpr37b	si:dkey-3n7.1	novel protein similar to vertebrate G protein-coupled receptor 37 (endothelin receptor type B-like) (GPR37)	GPR37	2334.14	0.0442181	2638.74	0.140224	0.884568	0.0114	TRUE	FALSE
ENSDARG00000062379	ENSDART00000081613	ddr2b	si:dkey-60b12.8	novel protein similar to vertebrate discoidin domain receptor family, member 2 (DDR2)	DDR2	686.112	0.319431	775.606	0.202556	0.884614	0.37	TRUE	FALSE
ENSDARG00000024004	ENSDART00000076030	fbl	fbl	fibrillarin	FBL	494.971	0.161456	559.504	0.0998559	0.88466	0.0641	TRUE	FALSE
ENSDARG00000020149	ENSDART00000097245	#N/A	aldh2l	aldehyde dehydrogenase 2, like		3298.25	0.143458	3728.23	0.163979	0.884669	0.0915	TRUE	FALSE
ENSDARG00000001880	ENSDART00000076172	ITLN4	LOC555755	0	ITLN2	34.592	0.238829	39.099	0.365201	0.884729	0.416	TRUE	FALSE
ENSDARG00000008573	ENSDART00000110311	si:dkey-158e13.19	si:dkey-158e13.10	novel immunoglobulin C1-set domain containing protein	#N/A	85.269	0.2716	96.375	0.318865	0.884763	0.404	TRUE	FALSE
ENSDARG00000004094	ENSDART00000008490	zgc:55512	zgc:55512	novel protein similar to veretbrate ubiquitin-conjugating enzyme E2A (RAD6 homolog) (UBE2A) (zgc:55512)	#N/A	872.031	0.175221	985.581	0.230955	0.884789	0.205	TRUE	FALSE
ENSDARG00000045947	ENSDART00000101477	emp1	EMP1	Epithelial membrane protein 1 (EMP-1) (Tumor-associated membrane protein) (CL-20) (B4B protein). [Source:Uniprot/SWISSPROT;Acc:P54849]	EMP1	560.861	0.13497	633.843	0.116615	0.884858	0.0459	TRUE	FALSE
ENSDARG00000095987	ENSDART00000111883	#N/A	LOC100004079	0		70.909	0.386664	80.136	0.350196	0.884858	0.528	TRUE	FALSE
ENSDARG00000038574	ENSDART00000050483	SPDEF	LOC100003543	0	SPDEF	550.867	0.356167	622.524	0.207018	0.884893	0.42	TRUE	FALSE
ENSDARG00000067727	ENSDART00000101825	REC114 (1 of 2)	0	0	REC114	714.767	0.098186	807.714	0.154375	0.884926	0.0428	TRUE	FALSE
ENSDARG00000008209	ENSDART00000067324	mfge8b	0	0	#N/A	1474.05	0.20849	1665.63	0.119253	0.884978	0.145	TRUE	FALSE
ENSDARG00000001910	ENSDART00000002233	si:dkey-94f20.4	LOC564920	0	#N/A	52.825	0.202836	59.689	0.258899	0.885004	0.273	TRUE	FALSE
ENSDARG00000045391	ENSDART00000067413	si:dkey-61f9.2	LOC795226	0	#N/A	49.275	0.27151	55.677	0.270025	0.885015	0.364	TRUE	FALSE
ENSDARG00000071578	ENSDART00000049264	sdr16c5b	0	0	#N/A	1869.91	0.120673	2112.76	0.0816244	0.885056	0.0187	TRUE	FALSE
ENSDARG00000003090	ENSDART00000104009	slc30a1b	0	0	SLC30A1	1492.61	0.135231	1686.45	0.220349	0.885056	0.147	TRUE	FALSE
[truncated: 14,630 more rows]
