# Supplementary material for: TFAP2 paralogs regulate melanocyte differentiation in parallel with MITF
Source: PLoS Genet. 2017 Mar 1;13(3):e1006636. doi: 10.1371/journal.pgen.1006636 (PMC5352137; doi:10.1371/journal.pgen.1006636)
Supplement: S2 Table — (XLSX) [file pgen.1006636.s012.xlsx]

## Sheet: S2 Table
S2 Table: Microarray genes annotated as "melanoblast", "melanocyte", or "pigment cell" at ZFIN
Ensembl gene	Ensembl unique transcript	zebrafish gene name	HUMAN ORTHOLOG GENE SYMBOL	Low - linear	Standard deviation - Low	WT - linear	Standard deviation - WT	Fold change	P value
ENSDARG00000020237	ENSDART00000003210	mc1r	MC1R	154.8	0.2	637.2	0.2	0.242887	7.13e-11
ENSDARG00000029204	ENSDART00000050528	tyrp1a	TYRP1	581.5	0.4	2027.4	0.3	0.286849	4.33e-07
ENSDART00000123568	ENSDARG00000091298	pmela	SILV	3138.34	0.432165	9693.71	0.274924	0.32375	4.02e-06
ENSDARG00000070991	ENSDART00000104671	mlpha	MLPH	665	0.4	1967.1	0.4	0.338046	1.48e-05
ENSDARG00000024771	ENSDART00000033574	slc24a5	SLC24A5	770.3	0.4	2188.3	0.2	0.352012	1.01e-06
ENSDARG00000061303	ENSDART00000087311	oca2	OCA2	3923.7	0.3	10285.8	0.2	0.381467	6.61e-07
ENSDARG00000039077	ENSDART00000057067	tyr	TYR	2607.8	0.1	6400.1	0.2	0.407458	1.93e-10
ENSDARG00000006008	ENSDART00000022044	dct	DCT	8821.1	0.1	21128.7	0.1	0.417494	1.87e-12
ENSDARG00000056151	ENSDART00000078594	tyrp1b	TYRP1	7807.1	0.4	18623.4	0.3	0.419206	6.63e-05
ENSDARG00000002593	ENSDART00000030887	slc45a2	SLC45A2	596.5	0.1	1397.9	0.3	0.426733	3.12e-08
ENSDARG00000015425	ENSDART00000017560	slc24a4a*	SLC24A4	1145.26	0.339321	2208.15	0.132347	0.518652	4.48e-05
ENSDARG00000011259	ENSDART00000140938	trpm1a	TRPM1	73.4	0.3	106.4	0.7	0.690326	0.14
ENSDARG00000002564	ENSDART00000003939	syngr1a	SYNGR1	810.7	0.2	1132.8	0.2	0.715646	0.00085
ENSDARG00000004406	ENSDART00000007827	spra	SPR	583.4	0.2	740.7	0.1	0.787572	0.00183
ENSDARG00000024540	ENSDART00000032498	tetraspanin 36	#N/A	3149.7	0.1	3980.3	0.1	0.79132	9.31e-07
ENSDARG00000003732	ENSDART00000056457	mitfa	MITF	837.2	0.2	1024.4	0.3	0.817295	0.0825
ENSDARG00000005823	ENSDART00000037025	slc39a10	SLC39A10	5482.5	0.1	6528.1	0.1	0.839822	6.66e-05
ENSDARG00000029036	ENSDART00000034248	rab32a	RAB32	420.8	0.1	495.3	0.2	0.849469	0.0128
ENSDARG00000008861	ENSDART00000025931	tfap2e	TFAP2E	545.2	0.1	595.4	0.1	0.915645	0.0916
ENSDARG00000017093	ENSDART00000028033	emc8	EMC8	1354.9	0.1	1334	0.1	1.01562	0.789
* This gene is annotated as "neural crest", but inspection of the expression pattern at ZFIN shows that the expression is limited to neural crest on the lateral migration pathway (like melanoblasts), and it is well-known from the human genetics literature to be essential for melanocyte differentiation
