# Supplementary material for: TFAP2 paralogs regulate melanocyte differentiation in parallel with MITF
Source: PLoS Genet. 2017 Mar 1;13(3):e1006636. doi: 10.1371/journal.pgen.1006636 (PMC5352137; doi:10.1371/journal.pgen.1006636)
Supplement: S3 Table — (XLSX) [file pgen.1006636.s013.xlsx]

## Sheet: S3 Table
S3 Table: List of genes significantly affected in profiles of si5 and siA-transfected mouse melan-a cells
Column #	Column ID	gene_assignment	Gene Symbol	RefSeq	p-value(Attribute_1)	stepup(p-value(Attribute_1))	p-value(TFAP2a_si5 vs. Control)	stepup(p-value(TFAP2a_si5 vs. Control))	Ratio(TFAP2a_si5 vs. Control)	Fold-Change(TFAP2a_si5 vs. Control)	Fold-Change(TFAP2a_si5 vs. Control) (Description)	p-value(TFAP2a_siA vs. Control)	stepup(p-value(TFAP2a_siA vs. Control))	Ratio(TFAP2a_siA vs. Control)	Fold-Change(TFAP2a_siA vs. Control)	Fold-Change(TFAP2a_siA vs. Control) (Description)	p-value(TFAP2a_si5 vs. TFAP2a_siA)	stepup(p-value(TFAP2a_si5 vs. TFAP2a_siA))	Ratio(TFAP2a_si5 vs. TFAP2a_siA)	Fold-Change(TFAP2a_si5 vs. TFAP2a_siA)	Fold-Change(TFAP2a_si5 vs. TFAP2a_siA) (Description)	F(Attribute_1)	SS(Attribute_1)	SS(Error)	F(Error)
18487	17340197	NM_010137 // Epas1 // endothelial PAS domain protein 1 // 17 E4|17 // 13819 /// ENSMUST	Epas1	NM_010137	1.44866e-05	0.00157748	8.93964e-06	0.0019556	0.458982	-2.17874	TFAP2a_si5 down vs Control	1.28585e-05	0.00233174	0.481105	-2.07855	TFAP2a_siA down vs Control	0.435542	0.720187	0.954016	-1.0482	TFAP2a_si5 down vs TFAP2a_siA	120.064	2.38109	0.0594953	1
6913	17227910	NM_001024720 // Hmcn1 // hemicentin 1 // 1 G1|1 // 545370 /// ENSMUST00000074783 // Hmc	Hmcn1	NM_001024720	1.0183e-05	0.00128573	6.99696e-06	0.00164844	0.463604	-2.15701	TFAP2a_si5 down vs Control	7.98261e-06	0.0019882	0.471613	-2.12038	TFAP2a_siA down vs Control	0.759069	0.903951	0.983019	-1.01727	TFAP2a_si5 down vs TFAP2a_siA	135.409	2.40633	0.0533126	1
39960	17547877	NM_001037937 // Deptor // DEP domain containing MTOR-interacting protein // 15 D1|15 21	Deptor	NM_001037937	5.44676e-05	0.00318595	2.72098e-05	0.00363504	0.544104	-1.83788	TFAP2a_si5 down vs Control	6.57527e-05	0.00501576	0.59347	-1.685	TFAP2a_siA down vs Control	0.154691	0.446452	0.916818	-1.09073	TFAP2a_si5 down vs TFAP2a_siA	76.1423	1.3533	0.0533198	1
24762	17402386	NM_008939 // Prss12 // protease, serine 12 neurotrypsin (motopsin) // 3|3 G3 // 19142 /	Prss12	NM_008939	2.19223e-07	0.000174304	1.28487e-07	0.000182276	0.546682	-1.82922	TFAP2a_si5 down vs Control	2.12859e-07	0.000536668	0.574171	-1.74164	TFAP2a_siA down vs Control	0.06108	0.278337	0.952123	-1.05028	TFAP2a_si5 down vs TFAP2a_siA	494.537	1.40476	0.00852167	1
37771	17531442	NM_001033794 // Fbxw18 // F-box and WD-40 domain protein 18 // 9 F2|9 // 546161 /// ENS	Fbxw18	NM_001033794	0.000174903	0.00623405	7.82855e-05	0.00674316	0.578458	-1.72873	TFAP2a_si5 down vs Control	0.000258961	0.0111529	0.642728	-1.55587	TFAP2a_siA down vs Control	0.117742	0.390153	0.900005	-1.1111	TFAP2a_si5 down vs TFAP2a_siA	50.6441	1.05344	0.0624025	1
35348	17506627	NM_008559 // Mc1r // melanocortin 1 receptor // 8 E1|8 72.1 cM // 17199 /// ENSMUST0000	Mc1r	NM_008559	2.40323e-05	0.00207959	1.41713e-05	0.00251464	0.610021	-1.63929	TFAP2a_si5 down vs Control	2.25431e-05	0.0030609	0.633666	-1.57812	TFAP2a_siA down vs Control	0.363871	0.664241	0.962686	-1.03876	TFAP2a_si5 down vs TFAP2a_siA	100.958	0.944712	0.0280726	1
31928	17474211	NM_010320 // Gng8 // guanine nucleotide binding protein (G protein), gamma 8 // 7 A2|7	Gng8	NM_010320	0.000808669	0.0163654	0.000409256	0.0192718	0.620743	-1.61097	TFAP2a_si5 down vs Control	0.000893243	0.0241222	0.662238	-1.51003	TFAP2a_siA down vs Control	0.37603	0.674291	0.937341	-1.06685	TFAP2a_si5 down vs TFAP2a_siA	29.2006	0.835487	0.0858358	1
16320	17318403	ENSMUST00000157503 // Gm25720 // predicted gene, 25720 // --- // ---	Gm25720	ENSMUST00000157503	0.000638199	0.013873	0.000329721	0.0169544	0.628331	-1.59152	TFAP2a_si5 down vs Control	0.000685866	0.0203715	0.666469	-1.50045	TFAP2a_siA down vs Control	0.388558	0.684963	0.942777	-1.0607	TFAP2a_si5 down vs TFAP2a_siA	31.8446	0.79935	0.0753047	1
18458	17339876	NM_027455 // Qpct // glutaminyl-peptide cyclotransferase (glutaminyl cyclase) // 17 E3|	Qpct	NM_027455	0.000976027	0.0184432	0.000595731	0.0245324	0.63524	-1.57421	TFAP2a_si5 down vs Control	0.00081273	0.022735	0.651789	-1.53424	TFAP2a_siA down vs Control	0.722377	0.887067	0.974609	-1.02605	TFAP2a_si5 down vs TFAP2a_siA	27.2436	0.811246	0.0893324	1
20472	17359098	NM_001164362 // Cep55 // centrosomal protein 55 // 19|19 C3 // 74107 /// NM_028293 // C	Cep55	NM_001164362	6.67967e-06	0.00103824	3.94271e-06	0.00118784	0.635703	-1.57306	TFAP2a_si5 down vs Control	6.32852e-06	0.00184819	0.658411	-1.51881	TFAP2a_siA down vs Control	0.264358	0.574921	0.965511	-1.03572	TFAP2a_si5 down vs TFAP2a_siA	156.295	0.79326	0.0152262	1
19419	17349209	NM_144862 // Lims2 // LIM and senescent cell antigen like domains 2 // 18 B1|18 // 2253	Lims2	NM_144862	5.30821e-05	0.00314424	2.92792e-05	0.00378935	0.655274	-1.52608	TFAP2a_si5 down vs Control	5.43014e-05	0.00455796	0.684167	-1.46163	TFAP2a_siA down vs Control	0.293997	0.604256	0.957769	-1.04409	TFAP2a_si5 down vs TFAP2a_siA	76.8249	0.675611	0.0263825	1
35302	17506137	NM_023395 // Wfdc1 // WAP four-disulfide core domain 1 // 8 E1|8 // 67866 /// ENSMUST00	Wfdc1	NM_023395	0.000391215	0.0101664	0.000203295	0.0124154	0.660969	-1.51293	TFAP2a_si5 down vs Control	0.000422537	0.0150732	0.696013	-1.43675	TFAP2a_siA down vs Control	0.35667	0.657975	0.949651	-1.05302	TFAP2a_si5 down vs TFAP2a_siA	38.0188	0.635709	0.0501628	1
34400	17496800	NM_178600 // Vkorc1 // vitamin K epoxide reductase complex, subunit 1 // 7 F3|7 69.81 c	Vkorc1	NM_178600	1.56637e-05	0.00164787	1.0189e-05	0.00209245	0.682188	-1.46587	TFAP2a_si5 down vs Control	1.30224e-05	0.00233649	0.693033	-1.44293	TFAP2a_siA down vs Control	0.597516	0.821632	0.984351	-1.0159	TFAP2a_si5 down vs TFAP2a_siA	116.901	0.584802	0.0150076	1
14628	17301428	NM_023209 // Pbk // PDZ binding kinase // 14 D1|14 34.36 cM // 52033 /// XM_006519257 /	Pbk	NM_023209	0.000213913	0.00695942	0.000127292	0.00922906	0.690021	-1.44923	TFAP2a_si5 down vs Control	0.000191615	0.00916933	0.708334	-1.41176	TFAP2a_siA down vs Control	0.561579	0.800925	0.974146	-1.02654	TFAP2a_si5 down vs TFAP2a_siA	47.1621	0.535465	0.0340611	1
6836	17227037	NM_001167949 // Atp2b4 // ATPase, Ca++ transporting, plasma membrane 4 // 1 E4|1 57.95	Atp2b4	NM_001167949	1.52458e-05	0.00162458	2.00381e-05	0.00298577	0.489524	-2.0428	TFAP2a_si5 down vs Control	7.34903e-06	0.0019216	0.428	-2.33645	TFAP2a_siA down vs Control	0.064417	0.286163	1.14375	1.14375	TFAP2a_si5 up vs TFAP2a_siA	117.987	2.59853	0.0660716	1
13560	17292011	NM_001122948 // Tfap2a // transcription factor AP-2, alpha // 13 A5-B1|13 20.01 cM // 2	Tfap2a	NM_001122948	2.29918e-06	0.000534043	6.42774e-06	0.00156779	0.495979	-2.01621	TFAP2a_si5 down vs Control	8.55794e-07	0.000786285	0.372629	-2.68363	TFAP2a_siA down vs Control	0.000997348	0.0200049	1.33103	1.33103	TFAP2a_si5 up vs TFAP2a_siA	224.299	3.22193	0.0430934	1
20718	17361454	NM_009920 // Cnih2 // cornichon homolog 2 (Drosophila) // 19 A|19 // 12794 /// ENSMUST0	Cnih2	NM_009920	0.00036009	0.00967882	0.000380639	0.0183441	0.557802	-1.79275	TFAP2a_si5 down vs Control	0.000189835	0.00913706	0.515613	-1.93944	TFAP2a_siA down vs Control	0.373302	0.671957	1.08182	1.08182	TFAP2a_si5 up vs TFAP2a_siA	39.1681	1.63538	0.125259	1
33845	17491941	NM_053080 // Aldh1a3 // aldehyde dehydrogenase family 1, subfamily A3 // 7 C|7 // 56847	Aldh1a3	NM_053080	1.0632e-06	0.000335558	3.86238e-06	0.00117419	0.55938	-1.78769	TFAP2a_si5 down vs Control	3.75318e-07	0.000596827	0.422517	-2.36677	TFAP2a_siA down vs Control	0.000251003	0.00847162	1.32392	1.32392	TFAP2a_si5 up vs TFAP2a_siA	290.934	2.41113	0.0248627	1
32456	17478961	NM_001291184 // Pcsk6 // proprotein convertase subtilisin/kexin type 6 // 7 C|7 35.36 c	Pcsk6	NM_001291184	1.44986e-05	0.00157748	2.1039e-05	0.0030737	0.56869	-1.75843	TFAP2a_si5 down vs Control	6.66861e-06	0.00187192	0.502815	-1.9888	TFAP2a_siA down vs Control	0.0405793	0.222484	1.13101	1.13101	TFAP2a_si5 up vs TFAP2a_siA	120.031	1.67848	0.0419513	1
11806	17278030	NM_172152 // Slc24a4 // solute carrier family 24 (sodium/potassium/calcium exchanger),	Slc24a4	NM_172152	4.49829e-06	0.000842591	5.07117e-06	0.00138853	0.573466	-1.74378	TFAP2a_si5 down vs Control	2.37211e-06	0.0011662	0.531146	-1.88272	TFAP2a_siA down vs Control	0.0806147	0.321058	1.07968	1.07968	TFAP2a_si5 up vs TFAP2a_siA	178.735	1.48903	0.0249928	1
25896	17413466	NR_040667 // A630077J23Rik // RIKEN cDNA A630077J23 gene // 4 B1|4 // 319973 /// ENSMUS	A630077J23Rik	NR_040667	0.000338649	0.00934677	0.000363292	0.017862	0.582843	-1.71573	TFAP2a_si5 down vs Control	0.000177115	0.00884473	0.540659	-1.84959	TFAP2a_siA down vs Control	0.355018	0.656716	1.07802	1.07802	TFAP2a_si5 up vs TFAP2a_siA	40.0399	1.40545	0.105304	1
6584	17224015	NM_175210 // Abca12 // ATP-binding cassette, sub-family A (ABC1), member 12 // 1 C3|1 /	Abca12	NM_175210	2.61823e-05	0.00216935	0.000360765	0.0177781	0.59726	-1.67431	TFAP2a_si5 down vs Control	8.28194e-06	0.0020382	0.367554	-2.72069	TFAP2a_siA down vs Control	0.000499031	0.0129397	1.62496	1.62496	TFAP2a_si5 up vs TFAP2a_siA	98.0304	3.12851	0.0957411	1
35349	17506631	NM_023279 // Tubb3 // tubulin, beta 3 class III // 8 E1|8 // 22152 /// ENSMUST000000711	Tubb3	NM_023279	0.000603442	0.013384	0.000566511	0.0238517	0.638793	-1.56545	TFAP2a_si5 down vs Control	0.000340517	0.0132128	0.611204	-1.63612	TFAP2a_siA down vs Control	0.537731	0.787017	1.04514	1.04514	TFAP2a_si5 up vs TFAP2a_siA	32.5012	0.926614	0.0855305	1
27677	17431588	NM_001290753 // Ephb2 // Eph receptor B2 // 4 D-E|4 69.0 cM // 13844 /// NM_010142 // E	Ephb2	NM_001290753	0.000313979	0.00892197	0.00029743	0.0158331	0.644416	-1.55179	TFAP2a_si5 down vs Control	0.000178265	0.00887998	0.617527	-1.61936	TFAP2a_siA down vs Control	0.496089	0.761503	1.04354	1.04354	TFAP2a_si5 up vs TFAP2a_siA	41.1388	0.889273	0.0648491	1
36105	17513986	ENSMUST00000138442 // 2810455O05Rik // RIKEN cDNA 2810455O05 gene // --- // --- /// AK0	2810455O05Rik	ENSMUST00000138442	0.000191039	0.00651155	0.000173218	0.0112429	0.65894	-1.51759	TFAP2a_si5 down vs Control	0.000112851	0.0067916	0.637446	-1.56876	TFAP2a_siA down vs Control	0.536946	0.78637	1.03372	1.03372	TFAP2a_si5 up vs TFAP2a_siA	49.0891	0.786442	0.0480621	1
16221	17317266	NM_026346 // Fbxo32 // F-box protein 32 // 15|15 D2 // 67731 /// ENSMUST00000022986 //	Fbxo32	NM_026346	4.5894e-05	0.00291921	3.86778e-05	0.00451733	0.671215	-1.48984	TFAP2a_si5 down vs Control	2.92366e-05	0.00332892	0.658005	-1.51975	TFAP2a_siA down vs Control	0.611849	0.829664	1.02008	1.02008	TFAP2a_si5 up vs TFAP2a_siA	80.792	0.696233	0.0258528	1
23968	17394297	NM_011125 // Pltp // phospholipid transfer protein // 2 H3|2 85.27 cM // 18830 /// ENSM	Pltp	NM_011125	1.87339e-06	0.000461044	3.34199e-05	0.00410013	0.682851	-1.46445	TFAP2a_si5 down vs Control	5.88172e-07	0.000694799	0.467744	-2.13792	TFAP2a_siA down vs Control	3.50379e-05	0.00258723	1.45988	1.45988	TFAP2a_si5 up vs TFAP2a_siA	240.358	1.80252	0.022498	1
15295	17307738	NM_021458 // Fzd3 // frizzled homolog 3 (Drosophila) // 14 D1|14 34.09 cM // 14365 ///	Fzd3	NM_021458	3.01955e-05	0.00232828	0.000112498	0.00851875	0.702972	-1.42253	TFAP2a_si5 down vs Control	1.05602e-05	0.00226224	0.587358	-1.70254	TFAP2a_siA down vs Control	0.00395549	0.050244	1.19684	1.19684	TFAP2a_si5 up vs TFAP2a_siA	93.3401	0.915075	0.029411	1
6781	17226364	NM_010483 // Htr5b // 5-hydroxytryptamine (serotonin) receptor 5B // 1 E4-G|1 52.98 cM	Htr5b	NM_010483	9.95714e-05	0.00450413	0.000383219	0.0184123	0.71059	-1.40728	TFAP2a_si5 down vs Control	3.45389e-05	0.0035989	0.591869	-1.68956	TFAP2a_siA down vs Control	0.00881279	0.0852864	1.20059	1.20059	TFAP2a_si5 up vs TFAP2a_siA	61.7257	0.885039	0.0430148	1
10902	17268255	NM_009951 // Igf2bp1 // insulin-like growth factor 2 mRNA binding protein 1 // 11 D|11	Igf2bp1	NM_009951	0.00036013	0.00967882	0.000359212	0.0177405	0.712192	-1.40411	TFAP2a_si5 down vs Control	0.000196978	0.00926808	0.684862	-1.46015	TFAP2a_siA down vs Control	0.437355	0.721558	1.03991	1.03991	TFAP2a_si5 up vs TFAP2a_siA	39.1666	0.541196	0.0414534	1
22080	17374488	NM_011580 // Thbs1 // thrombospondin 1 // 2 F1-F3|2 59.34 cM // 21825 /// ENSMUST000000	Thbs1	NM_011580	9.18456e-06	0.00120578	0.000593146	0.0244747	1.43021	1.43021	TFAP2a_si5 up vs Control	5.62437e-05	0.00465079	0.578718	-1.72796	TFAP2a_siA down vs Control	3.01883e-06	0.000627205	2.47134	2.47134	TFAP2a_si5 up vs TFAP2a_siA	140.252	2.59291	0.0554625	1
29903	17455656	AK053948 // AA792892 // expressed sequence AA792892 // 5 E3|5 // 100554 /// ENSMUST0000	AA792892	AK053948	1.227e-05	0.00140917	0.00178281	0.0482713	1.44236	1.44236	TFAP2a_si5 up vs Control	4.76233e-05	0.00422223	0.490893	-2.0371	TFAP2a_siA down vs Control	4.26976e-06	0.000769541	2.93823	2.93823	TFAP2a_si5 up vs TFAP2a_siA	127.069	3.75084	0.0885545	1
29909	17455682	NM_001164284 // C87414 // expressed sequence C87414 // 5 E2|5 // 381654 /// NM_00116428	C87414	NM_001164284	2.48434e-05	0.00211347	0.000402421	0.0190367	1.44857	1.44857	TFAP2a_si5 up vs Control	0.000403407	0.0146178	0.690452	-1.44833	TFAP2a_siA down vs Control	7.85002e-06	0.00111865	2.098	2.098	TFAP2a_si5 up vs TFAP2a_siA	99.8137	1.71418	0.0515215	1
29916	17455717	NM_001164284 // C87414 // expressed sequence C87414 // 5 E2|5 // 381654 /// NM_00116428	C87414	NM_001164284	8.91728e-05	0.00424122	0.00130233	0.0397085	1.47252	1.47252	TFAP2a_si5 up vs Control	0.00130336	0.0307226	0.679146	-1.47244	TFAP2a_siA down vs Control	2.83463e-05	0.00228456	2.1682	2.1682	TFAP2a_si5 up vs TFAP2a_siA	64.1497	1.86985	0.0874448	1
36153	17514435	NM_007609 // Casp4 // caspase 4, apoptosis-related cysteine peptidase // 9 A1|9 2.46 cM	Casp4	NM_007609	1.55725e-07	0.000152421	1.95295e-06	0.000754717	1.49831	1.49831	TFAP2a_si5 up vs Control	4.79233e-06	0.00159107	0.706694	-1.41504	TFAP2a_siA down vs Control	4.90441e-08	6.78626e-05	2.12017	2.12017	TFAP2a_si5 up vs TFAP2a_siA	554.616	1.76656	0.00955561	1
28353	17439215	AK053948 // AA792892 // expressed sequence AA792892 // 5 E3|5 // 100554 /// NM_00116428	AA792892	AK053948	3.40597e-07	0.000208406	4.09302e-05	0.0046877	1.55931	1.55931	TFAP2a_si5 up vs Control	1.74363e-06	0.00106016	0.466283	-2.14462	TFAP2a_siA down vs Control	1.1428e-07	9.08638e-05	3.34413	3.34413	TFAP2a_si5 up vs TFAP2a_siA	426.577	4.65563	0.0327418	1
28373	17439337	AK053948 // AA792892 // expressed sequence AA792892 // 5 E3|5 // 100554 /// NM_00116428	AA792892	AK053948	3.40597e-07	0.000208406	4.09302e-05	0.0046877	1.55931	1.55931	TFAP2a_si5 up vs Control	1.74363e-06	0.00106016	0.466283	-2.14462	TFAP2a_siA down vs Control	1.1428e-07	9.08638e-05	3.34413	3.34413	TFAP2a_si5 up vs TFAP2a_siA	426.577	4.65563	0.0327418	1
27048	17425043	NM_029077 // Trim14 // tripartite motif-containing 14 // 4|4 B2 // 74735 /// ENSMUST000	Trim14	NM_029077	1.68901e-05	0.00169881	7.67809e-05	0.00665929	2.15501	2.15501	TFAP2a_si5 up vs Control	0.00168132	0.036105	0.647404	-1.54463	TFAP2a_siA down vs Control	5.73908e-06	0.000909128	3.32869	3.32869	TFAP2a_si5 up vs TFAP2a_siA	113.926	4.6305	0.121935	1
14551	17300591	NM_001159417 // Irf9 // interferon regulatory factor 9 // 14 C3|14 28.19 cM // 16391 //	Irf9	NM_001159417	1.44978e-07	0.000152421	3.27307e-07	0.000242799	2.94678	2.94678	TFAP2a_si5 up vs Control	0.000174815	0.00879285	0.692692	-1.44364	TFAP2a_siA down vs Control	5.7273e-08	6.78626e-05	4.2541	4.2541	TFAP2a_si5 up vs TFAP2a_siA	568.067	7.07483	0.0373627	1
25635	17410845	ENSMUST00000029932 // Clca1 // chloride channel calcium activated 1 // 3 H2-H3|3 69.06	Clca1	ENSMUST00000029932	1.56736e-06	0.000412274	8.04438e-06	0.00182744	3.03231	3.03231	TFAP2a_si5 up vs Control	0.000168488	0.00861078	0.520741	-1.92034	TFAP2a_siA down vs Control	5.2541e-07	0.000204276	5.82306	5.82306	TFAP2a_si5 up vs TFAP2a_siA	255.265	9.90812	0.116445	1
31035	17466060	NM_172893 // Parp12 // poly (ADP-ribose) polymerase family, member 12 // 6 B1|6 // 2437	Parp12	NM_172893	1.73853e-07	0.000152421	3.36753e-07	0.000242799	4.55181	4.55181	TFAP2a_si5 up vs Control	0.000389021	0.0143352	0.639262	-1.5643	TFAP2a_siA down vs Control	7.21007e-08	7.45101e-05	7.12041	7.12041	TFAP2a_si5 up vs TFAP2a_siA	534.519	13.2172	0.074182	1
21839	17372604	NM_019949 // Ube2l6 // ubiquitin-conjugating enzyme E2L 6 // 2|2 E1 // 56791 /// ENSMUS	Ube2l6	NM_019949	5.85788e-07	0.000240117	9.6412e-07	0.000428619	4.64806	4.64806	TFAP2a_si5 up vs Control	0.00240841	0.0454394	0.682342	-1.46554	TFAP2a_siA down vs Control	2.57748e-07	0.000133065	6.81192	6.81192	TFAP2a_si5 up vs TFAP2a_siA	355.543	12.8797	0.108676	1
9385	17252341	NM_001037713 // Xaf1 // XIAP associated factor 1 // 11 B4|11 // 327959 /// NM_001291153	Xaf1	NM_001037713	2.46535e-08	6.79534e-05	3.82003e-08	0.000105293	5.10745	5.10745	TFAP2a_si5 up vs Control	0.000213837	0.00980167	0.688902	-1.45159	TFAP2a_siA down vs Control	1.11602e-08	3.84515e-05	7.4139	7.4139	TFAP2a_si5 up vs TFAP2a_siA	1027.77	14.1772	0.0413825	1
16969	17325274	NM_030253 // Parp9 // poly (ADP-ribose) polymerase family, member 9 // 16 B3|16 // 8028	Parp9	NM_030253	1.65582e-07	0.000152421	2.53102e-07	0.000231469	5.20984	5.20984	TFAP2a_si5 up vs Control	0.00125894	0.030035	0.689066	-1.45124	TFAP2a_siA down vs Control	7.52813e-08	7.45101e-05	7.56072	7.56072	TFAP2a_si5 up vs TFAP2a_siA	543.324	14.4768	0.0799344	1
17463	17330119	NM_001013371 // Dtx3l // deltex 3-like (Drosophila) // 16 B3|16 // 209200 /// ENSMUST00	Dtx3l	NM_001013371	1.53205e-08	5.74337e-05	2.49884e-08	8.9512e-05	5.42228	5.42228	TFAP2a_si5 up vs Control	0.000101001	0.00647421	0.662672	-1.50904	TFAP2a_siA down vs Control	6.78897e-09	2.8069e-05	8.18244	8.18244	TFAP2a_si5 up vs TFAP2a_siA	1204.9	15.4969	0.0385846	1
10034	17259078	ENSMUST00000093902 // Rnf213 // ring finger protein 213 // 11 E2|11 83.48 cM // 672511	Rnf213	ENSMUST00000093902	4.95421e-09	3.49039e-05	6.69154e-09	5.54265e-05	6.95985	6.95985	TFAP2a_si5 up vs Control	0.000127191	0.00723344	0.695119	-1.4386	TFAP2a_siA down vs Control	2.39203e-09	1.94433e-05	10.0125	10.0125	TFAP2a_si5 up vs TFAP2a_siA	1756.8	19.1571	0.0327137	1
30275	17458962	NM_025992 // Herc6 // hect domain and RLD 6 // 6 C1|6 // 67138 /// ENSMUST00000031817 /	Herc6	NM_025992	2.57211e-07	0.000193353	3.7093e-07	0.000242799	9.05378	9.05378	TFAP2a_si5 up vs Control	0.00258805	0.0475358	0.631346	-1.58392	TFAP2a_siA down vs Control	1.19977e-07	9.35932e-05	14.3404	14.3404	TFAP2a_si5 up vs TFAP2a_siA	468.728	25.3043	0.161955	1
9172	17249990	NM_019440 // Irgm2 // immunity-related GTPase family M member 2 // 11 B1.3|11 // 54396	Irgm2	NM_019440	2.20465e-08	6.51081e-05	3.00066e-08	8.9512e-05	10.0351	10.0351	TFAP2a_si5 up vs Control	0.000469173	0.0159392	0.645017	-1.55035	TFAP2a_siA down vs Control	1.05966e-08	3.84515e-05	15.5579	15.5579	TFAP2a_si5 up vs TFAP2a_siA	1066.9	27.1473	0.0763353	1
11485	17274620	NM_020557 // Cmpk2 // cytidine monophosphate (UMP-CMP) kinase 2, mitochondrial // 12 A2	Cmpk2	NM_020557	1.63231e-07	0.000152421	2.27056e-07	0.000231416	10.059	10.059	TFAP2a_si5 up vs Control	0.00225223	0.0433915	0.633645	-1.57817	TFAP2a_siA down vs Control	7.74926e-08	7.45101e-05	15.8749	15.8749	TFAP2a_si5 up vs TFAP2a_siA	545.934	27.4345	0.150757	1
30892	17464530	AK035387 // Gm20559 // predicted gene, 20559 // 6 A1|6 // 330256	Gm20559	AK035387	3.54368e-07	0.000208406	5.81224e-07	0.00032474	10.93	10.93	TFAP2a_si5 up vs Control	0.00161796	0.0352634	0.553737	-1.80591	TFAP2a_siA down vs Control	1.56257e-07	0.000109343	19.7386	19.7386	TFAP2a_si5 up vs TFAP2a_siA	420.939	31.1465	0.221979	1
17462	17330099	NM_001039530 // Parp14 // poly (ADP-ribose) polymerase family, member 14 // 16 B3|16 //	Parp14	NM_001039530	5.07757e-08	9.54238e-05	7.33351e-08	0.000144383	11.4248	11.4248	TFAP2a_si5 up vs Control	0.00064538	0.0195768	0.602357	-1.66015	TFAP2a_siA down vs Control	2.3708e-08	4.94299e-05	18.9669	18.9669	TFAP2a_si5 up vs TFAP2a_siA	807.157	30.9072	0.114874	1
24844	17403224	NM_001083312 // Gbp7 // guanylate binding protein 7 // 3 H1|3 // 229900 /// NM_145545 /	Gbp7	NM_001083312	8.95908e-09	3.70413e-05	1.2457e-08	6.43792e-05	11.5223	11.5223	TFAP2a_si5 up vs Control	0.000176136	0.00883781	0.619055	-1.61536	TFAP2a_siA down vs Control	4.26354e-09	2.02195e-05	18.6127	18.6127	TFAP2a_si5 up vs TFAP2a_siA	1441.44	30.7072	0.0639094	1
28587	17441759	NR_003507 // Oas1b // 2-5 oligoadenylate synthetase 1B // 5 F|5 60.64 cM // 23961 /// E	Oas1b	NR_003507	3.79521e-08	8.18909e-05	5.21803e-08	0.000119855	12.3223	12.3223	TFAP2a_si5 up vs Control	0.000704625	0.0207675	0.615321	-1.62517	TFAP2a_siA down vs Control	1.81445e-08	4.68864e-05	20.0259	20.0259	TFAP2a_si5 up vs TFAP2a_siA	889.708	32.3136	0.108958	1
24845	17403237	NM_001289492 // Gbp3 // guanylate binding protein 3 // 3 H1|3 // 55932 /// NM_001289493	Gbp3	NM_001289492	1.011e-07	0.000133083	1.45427e-07	0.000182276	18.2916	18.2916	TFAP2a_si5 up vs Control	0.00120605	0.0292389	0.547446	-1.82666	TFAP2a_siA down vs Control	4.7265e-08	6.78626e-05	33.4125	33.4125	TFAP2a_si5 up vs TFAP2a_siA	640.979	43.9647	0.20577	1
20452	17358832	NM_008331 // Ifit1 // interferon-induced protein with tetratricopeptide repeats 1 // 19	Ifit1	NM_008331	3.44651e-09	3.49039e-05	3.65743e-09	5.54265e-05	23.607	23.607	TFAP2a_si5 up vs Control	0.00106247	0.0270497	0.695859	-1.43707	TFAP2a_siA down vs Control	1.90875e-09	1.94433e-05	33.925	33.925	TFAP2a_si5 up vs TFAP2a_siA	1983.07	46.9275	0.0709922	1
30659	17462437	NM_011909 // Usp18 // ubiquitin specific peptidase 18 // 6 F|6 57.17 cM // 24110 /// EN	Usp18	NM_011909	7.66887e-09	3.52299e-05	8.04351e-09	5.54265e-05	30.0877	30.0877	TFAP2a_si5 up vs Control	0.00243302	0.0457658	0.684778	-1.46033	TFAP2a_siA down vs Control	4.27807e-09	2.02195e-05	43.9378	43.9378	TFAP2a_si5 up vs TFAP2a_siA	1518.29	54.2005	0.107095	1
28527	17441037	NM_011854 // Oasl2 // 2-5 oligoadenylate synthetase-like 2 // 5 F|5 // 23962 /// ENSMUS	Oasl2	NM_011854	5.06527e-09	3.49039e-05	5.326e-09	5.54265e-05	33.1265	33.1265	TFAP2a_si5 up vs Control	0.00166624	0.0358805	0.675845	-1.47963	TFAP2a_siA down vs Control	2.82161e-09	1.94433e-05	49.015	49.015	TFAP2a_si5 up vs TFAP2a_siA	1743.84	57.351	0.0986632	1
17633	17331533	NM_030201 // Hspa13 // heat shock protein 70 family, member 13 // 16 C3.2|16 43.36 cM /	Hspa13	NM_030201	0.000258375	0.00790128	0.000215069	0.0128312	1.40427	1.40427	TFAP2a_si5 up vs Control	0.000162374	0.00845508	1.42921	1.42921	TFAP2a_siA up vs Control	0.695646	0.874986	0.982554	-1.01776	TFAP2a_si5 down vs TFAP2a_siA	44.1018	0.506022	0.0344218	1
5402	17211458	NM_001290691 // Col9a1 // collagen, type IX, alpha 1 // 1 A5|1 9.95 cM // 12839 /// NM_	Col9a1	NM_001290691	4.72198e-05	0.00294465	0.000120383	0.0088249	1.40747	1.40747	TFAP2a_si5 up vs Control	1.78259e-05	0.00273097	1.61176	1.61176	TFAP2a_siA up vs Control	0.013064	0.110058	0.873246	-1.14515	TFAP2a_si5 down vs TFAP2a_siA	80.0003	0.755609	0.0283352	1
15322	17308132	NM_026331 // Slc25a37 // solute carrier family 25, member 37 // 14 D2|14 // 67712 /// X	Slc25a37	NM_026331	2.8594e-05	0.00225346	4.67259e-05	0.0051108	1.4113	1.4113	TFAP2a_si5 up vs Control	1.24614e-05	0.00232425	1.54203	1.54203	TFAP2a_siA up vs Control	0.0370301	0.211465	0.915222	-1.09263	TFAP2a_si5 down vs TFAP2a_siA	95.1061	0.653779	0.0206226	1
7712	17235954	NM_001033375 // A230046K03Rik // RIKEN cDNA A230046K03 gene // 10 C1|10 // 319277 /// X	A230046K03Rik	NM_001033375	2.88583e-06	0.000621429	6.44636e-06	0.00156779	1.41495	1.41495	TFAP2a_si5 up vs Control	1.13904e-06	0.00081196	1.59334	1.59334	TFAP2a_siA up vs Control	0.00245442	0.0365229	0.888036	-1.12608	TFAP2a_si5 down vs TFAP2a_siA	207.716	0.731755	0.0105686	1
22906	17383540	NM_001037762 // Zdhhc12 // zinc finger, DHHC domain containing 12 // 2 B|2 // 66220 ///	Zdhhc12	NM_001037762	2.62439e-05	0.00217011	8.24882e-05	0.00704643	1.42102	1.42102	TFAP2a_si5 up vs Control	9.47246e-06	0.00214031	1.66795	1.66795	TFAP2a_siA up vs Control	0.00517766	0.0603505	0.851954	-1.17377	TFAP2a_si5 down vs TFAP2a_siA	97.9512	0.855158	0.0261913	1
12878	17286375	NM_011452 // Serpinb9b // serine (or cysteine) peptidase inhibitor, clade B, member 9b	Serpinb9b	NM_011452	8.22239e-05	0.00399477	0.000147171	0.0101104	1.42788	1.42788	TFAP2a_si5 up vs Control	3.43961e-05	0.0035989	1.58426	1.58426	TFAP2a_siA up vs Control	0.0482036	0.246107	0.901292	-1.10952	TFAP2a_si5 down vs TFAP2a_siA	65.9904	0.727181	0.0330585	1
24751	17402181	NM_010171 // F3 // coagulation factor III // 3 G1|3 52.94 cM // 14066 /// ENSMUST000000	F3	NM_010171	8.05379e-06	0.00114934	1.70067e-05	0.00282966	1.44041	1.44041	TFAP2a_si5 up vs Control	3.22483e-06	0.00137949	1.62409	1.62409	TFAP2a_siA up vs Control	0.00658097	0.0704714	0.886903	-1.12752	TFAP2a_si5 down vs TFAP2a_siA	146.665	0.796644	0.0162951	1
38399	17537055	NM_001109757 // Atp7a // ATPase, Cu++ transporting, alpha polypeptide // X D|X 47.36 cM	Atp7a	NM_001109757	0.000373993	0.00990567	0.00123964	0.0385359	1.44315	1.44315	TFAP2a_si5 up vs Control	0.000132312	0.00739251	1.74084	1.74084	TFAP2a_siA up vs Control	0.0265179	0.173067	0.829001	-1.20627	TFAP2a_si5 down vs TFAP2a_siA	38.639	0.992926	0.0770926	1
20145	17356427	NM_010235 // Fosl1 // fos-like antigen 1 // 19 A|19 4.33 cM // 14283 /// ENSMUST0000002	Fosl1	NM_010235	0.000308039	0.00879791	0.000301277	0.0159696	1.44611	1.44611	TFAP2a_si5 up vs Control	0.000171155	0.00868386	1.50467	1.50467	TFAP2a_siA up vs Control	0.453172	0.733064	0.961075	-1.0405	TFAP2a_si5 down vs TFAP2a_siA	41.4208	0.633942	0.0459148	1
17984	17334846	NM_021793 // Tmem8 // transmembrane protein 8 (five membrane-spanning domains) // 17|17	Tmem8	NM_021793	6.91761e-05	0.00366677	0.000165517	0.010897	1.49412	1.49412	TFAP2a_si5 up vs Control	2.64948e-05	0.00317953	1.74067	1.74067	TFAP2a_siA up vs Control	0.0196147	0.143873	0.858358	-1.16502	TFAP2a_si5 down vs TFAP2a_siA	70.0807	1.02357	0.0438167	1
31356	17468450	NM_029331 // 1700019G17Rik // RIKEN cDNA 1700019G17 gene // 6 C3|6 // 75541 /// XM_0065	1700019G17Rik	NM_029331	4.48375e-05	0.00289206	8.87258e-05	0.00741084	1.50765	1.50765	TFAP2a_si5 up vs Control	1.81969e-05	0.00273583	1.71812	1.71812	TFAP2a_siA up vs Control	0.0255208	0.168636	0.877499	-1.1396	TFAP2a_si5 down vs TFAP2a_siA	81.445	0.996061	0.0366896	1
23156	17386725	NM_001081033 // Pde11a // phosphodiesterase 11A // 2 C3|2 // 241489 /// ENSMUST00000099	Pde11a	NM_001081033	5.86571e-07	0.000240117	2.00582e-06	0.000756151	1.50888	1.50888	TFAP2a_si5 up vs Control	2.09505e-07	0.000536668	1.82586	1.82586	TFAP2a_siA up vs Control	0.000170193	0.00666971	0.826393	-1.21008	TFAP2a_si5 down vs TFAP2a_siA	355.383	1.18232	0.00998063	1
10786	17266952	NM_011338 // Ccl9 // chemokine (C-C motif) ligand 9 // 11 C|11 50.81 cM // 20308 /// EN	Ccl9	NM_011338	1.66229e-05	0.00169108	4.00641e-05	0.00462695	1.55169	1.55169	TFAP2a_si5 up vs Control	6.39234e-06	0.00184819	1.82724	1.82724	TFAP2a_siA up vs Control	0.00738273	0.0762321	0.849201	-1.17758	TFAP2a_si5 down vs TFAP2a_siA	114.549	1.21369	0.0317861	1
22185	17376024	ENSMUST00000157160 // Gm23172 // predicted gene, 23172 // --- // ---	Gm23172	ENSMUST00000157160	0.000364476	0.00972352	0.000415725	0.0194877	1.57971	1.57971	TFAP2a_si5 up vs Control	0.000183718	0.00900905	1.69968	1.69968	TFAP2a_siA up vs Control	0.303783	0.612319	0.929415	-1.07595	TFAP2a_si5 down vs TFAP2a_siA	38.9983	1.03192	0.0793821	1
5924	17217651	NM_001130174 // Tnnt2 // troponin T2, cardiac // 1 E4|1 59.32 cM // 21956 /// NM_001130	Tnnt2	NM_001130174	2.73615e-05	0.00221816	4.08527e-05	0.0046877	1.5987	1.5987	TFAP2a_si5 up vs Control	1.23839e-05	0.00232425	1.7803	1.7803	TFAP2a_siA up vs Control	0.050638	0.252579	0.89799	-1.1136	TFAP2a_si5 down vs TFAP2a_siA	96.5576	1.17471	0.0364978	1
28424	17439830	NM_001204201 // Spp1 // secreted phosphoprotein 1 // 5 E5|5 50.68 cM // 20750 /// NM_00	Spp1	NM_001204201	1.30684e-06	0.000369615	9.20664e-06	0.00199649	1.66741	1.66741	TFAP2a_si5 up vs Control	4.24456e-07	0.00060653	2.3664	2.3664	TFAP2a_siA up vs Control	8.16165e-05	0.00428772	0.704619	-1.41921	TFAP2a_si5 down vs TFAP2a_siA	271.398	2.34347	0.0259044	1
5526	17212982	NM_009676 // Aox1 // aldehyde oxidase 1 // 1 C1-C2|1 28.86 cM // 11761 /// ENSMUST00000	Aox1	NM_009676	5.05269e-06	0.000894504	1.00134e-05	0.00207669	1.69378	1.69378	TFAP2a_si5 up vs Control	2.06743e-06	0.00114245	1.99257	1.99257	TFAP2a_siA up vs Control	0.00582501	0.0650554	0.850046	-1.17641	TFAP2a_si5 down vs TFAP2a_siA	171.829	1.62221	0.0283225	1
33888	17492329	NM_001173483 // Rlbp1 // retinaldehyde binding protein 1 // 7 D3|7 45.0 cM // 19771 ///	Rlbp1	NM_001173483	8.95002e-07	0.00030808	8.29079e-06	0.00186295	1.69759	1.69759	TFAP2a_si5 up vs Control	2.85479e-07	0.000536668	2.55015	2.55015	TFAP2a_siA up vs Control	3.80147e-05	0.00273818	0.665682	-1.50222	TFAP2a_si5 down vs TFAP2a_siA	308.301	2.75165	0.0267757	1
35663	17509591	NM_009390 // Tll1 // tolloid-like // 8 B3.1|8 32.19 cM // 21892 /// XM_006509314 // Tll	Tll1	NM_009390	5.66457e-06	0.000967776	3.07749e-05	0.0038911	1.74007	1.74007	TFAP2a_si5 up vs Control	1.88511e-06	0.00111343	2.44342	2.44342	TFAP2a_siA up vs Control	0.000478664	0.0126618	0.712144	-1.40421	TFAP2a_si5 down vs TFAP2a_siA	165.293	2.53977	0.0460958	1
36553	17517812	NM_011352 // Sema7a // sema domain, immunoglobulin domain (Ig), and GPI membrane anchor	Sema7a	NM_011352	8.72169e-07	0.000303024	3.69484e-06	0.0011573	1.88227	1.88227	TFAP2a_si5 up vs Control	3.00203e-07	0.000536668	2.62889	2.62889	TFAP2a_siA up vs Control	0.000146439	0.00607214	0.715996	-1.39666	TFAP2a_si5 down vs TFAP2a_siA	310.994	3.00941	0.0290303	1
22184	17375997	NM_008587 // Mertk // c-mer proto-oncogene tyrosine kinase // 2 F1|2 // 17289 /// ENSMU	Mertk	NM_008587	3.3025e-07	0.000208406	3.78435e-07	0.000242799	1.90762	1.90762	TFAP2a_si5 up vs Control	1.73701e-07	0.000536668	2.08788	2.08788	TFAP2a_siA up vs Control	0.0163768	0.127394	0.913662	-1.0945	TFAP2a_si5 down vs TFAP2a_siA	431.017	2.0131	0.0140117	1
11798	17277939	NM_145448 // 9030617O03Rik // RIKEN cDNA 9030617O03 gene // 12 E|12 // 217830 /// ENSMU	9030617O03Rik	NM_145448	2.48784e-06	0.00055902	2.22505e-05	0.00319426	1.95667	1.95667	TFAP2a_si5 up vs Control	7.95317e-07	0.000771779	3.26794	3.26794	TFAP2a_siA up vs Control	0.000103583	0.00493391	0.598748	-1.67015	TFAP2a_si5 down vs TFAP2a_siA	218.402	4.40393	0.0604931	1
10845	17267617	NR_003564 // Gm15698 // transcription elongation factor B (SIII), polypeptide 2 pseudog	Gm15698	NR_003564	1.67644e-05	0.00169881	1.60393e-05	0.00274457	1.97772	1.97772	TFAP2a_si5 up vs Control	9.77151e-06	0.002173	2.10129	2.10129	TFAP2a_siA up vs Control	0.309211	0.61657	0.941197	-1.06248	TFAP2a_si5 down vs TFAP2a_siA	114.217	2.12321	0.0557677	1
10163	17260474	NM_008343 // Igfbp3 // insulin-like growth factor binding protein 3 // 11 A1|11 4.75 cM	Igfbp3	NM_008343	8.31234e-05	0.00401958	5.6674e-05	0.00572966	1.54352	1.54352	TFAP2a_si5 up vs Control	6.42805e-05	0.00497016	1.52894	1.52894	TFAP2a_siA up vs Control	0.833592	0.937279	1.00953	1.00953	TFAP2a_si5 up vs TFAP2a_siA	65.7406	0.767542	0.0350259	1
29961	17456161	NM_001243064 // Cav1 // caveolin 1, caveolae protein // 6|6 A2 // 12389 /// NM_007616 /	Cav1	NM_001243064	0.00018545	0.00641625	9.34544e-05	0.00760604	1.54969	1.54969	TFAP2a_si5 up vs Control	0.00021527	0.0098455	1.45848	1.45848	TFAP2a_siA up vs Control	0.250169	0.56134	1.06254	1.06254	TFAP2a_si5 up vs TFAP2a_siA	49.6073	0.703497	0.042544	1
30558	17461192	---		---	0.00140038	0.0232245	0.000952809	0.0326511	1.57977	1.57977	TFAP2a_si5 up vs Control	0.00101771	0.026249	1.57078	1.57078	TFAP2a_siA up vs Control	0.942556	0.980803	1.00573	1.00573	TFAP2a_si5 up vs TFAP2a_siA	23.8147	0.85972	0.108301	1
28168	17437390	NM_025951 // Pi4k2b // phosphatidylinositol 4-kinase type 2 beta // 5 C1|5 // 67073 ///	Pi4k2b	NM_025951	3.17209e-05	0.00238022	1.26949e-05	0.00233276	1.58131	1.58131	TFAP2a_si5 up vs Control	6.59703e-05	0.0050231	1.41091	1.41091	TFAP2a_siA up vs Control	0.017746	0.134698	1.12077	1.12077	TFAP2a_si5 up vs TFAP2a_siA	91.7704	0.710781	0.0232356	1
10697	17266038	NM_029658 // Fam101b // family with sequence similarity 101, member B // 11|11 B4 // 76	Fam101b	NM_029658	2.70039e-05	0.00219779	1.37556e-05	0.00249911	1.59548	1.59548	TFAP2a_si5 up vs Control	3.17807e-05	0.00343972	1.49816	1.49816	TFAP2a_siA up vs Control	0.134552	0.417299	1.06496	1.06496	TFAP2a_si5 up vs TFAP2a_siA	96.9952	0.802618	0.0248245	1
38832	17540455	XR_106025 // LOC100503338 // uncharacterized LOC100503338 // --- // 100503338 /// ENSMU	LOC100503338	XR_106025	0.000109753	0.00472256	5.9112e-05	0.00587496	1.63126	1.63126	TFAP2a_si5 up vs Control	0.000115133	0.00685903	1.54499	1.54499	TFAP2a_siA up vs Control	0.310972	0.617923	1.05583	1.05583	TFAP2a_si5 up vs TFAP2a_siA	59.6588	0.89844	0.0451789	1
1221	17202457	---		---	0.000614341	0.0135611	0.000324836	0.01683	1.64403	1.64403	TFAP2a_si5 up vs Control	0.000636279	0.0194291	1.55124	1.55124	TFAP2a_siA up vs Control	0.42346	0.711936	1.05981	1.05981	TFAP2a_si5 up vs TFAP2a_siA	32.29	0.922673	0.0857238	1
22769	17381864	NM_010067 // Trdmt1 // tRNA aspartic acid methyltransferase 1 // 2 A1|2 // 13434 /// XM	Trdmt1	NM_010067	3.15894e-06	0.00066033	1.10971e-06	0.000482958	1.67431	1.67431	TFAP2a_si5 up vs Control	1.17217e-05	0.00230777	1.41218	1.41218	TFAP2a_siA up vs Control	0.000627308	0.0149589	1.18562	1.18562	TFAP2a_si5 up vs TFAP2a_siA	201.46	0.861152	0.0128237	1
15374	17308525	NM_207636 // Fndc3a // fibronectin type III domain containing 3A // 14 D2|14 37.62 cM /	Fndc3a	NM_207636	0.000178092	0.00627724	6.10718e-05	0.00594677	1.71811	1.71811	TFAP2a_si5 up vs Control	0.000733568	0.0212657	1.41229	1.41229	TFAP2a_siA up vs Control	0.0115289	0.101612	1.21655	1.21655	TFAP2a_si5 up vs TFAP2a_siA	50.322	0.937693	0.0559016	1
34037	17493875	NM_008773 // P2ry2 // purinergic receptor P2Y, G-protein coupled 2 // 7|7 F1 // 18442 /	P2ry2	NM_008773	9.12322e-06	0.00120578	3.06101e-06	0.000996515	1.73357	1.73357	TFAP2a_si5 up vs Control	4.60452e-05	0.00418624	1.41235	1.41235	TFAP2a_siA up vs Control	0.000826383	0.0177398	1.22744	1.22744	TFAP2a_si5 up vs TFAP2a_siA	140.573	0.965537	0.0206058	1
12985	17287325	NM_010101 // S1pr3 // sphingosine-1-phosphate receptor 3 // 13|13 B1 // 13610 /// ENSMU	S1pr3	NM_010101	7.40737e-05	0.00374427	2.49337e-05	0.00346407	1.79131	1.79131	TFAP2a_si5 up vs Control	0.000357136	0.013535	1.43842	1.43842	TFAP2a_siA up vs Control	0.00477625	0.0574554	1.24533	1.24533	TFAP2a_si5 up vs TFAP2a_siA	68.4332	1.08258	0.0474587	1
6480	17222777	NM_016917 // Slc40a1 // solute carrier family 40 (iron-regulated transporter), member 1	Slc40a1	NM_016917	0.000564067	0.012899	0.000209062	0.0125701	1.79603	1.79603	TFAP2a_si5 up vs Control	0.00146027	0.0330661	1.503	1.503	TFAP2a_siA up vs Control	0.051759	0.255185	1.19496	1.19496	TFAP2a_si5 up vs TFAP2a_siA	33.3087	1.1253	0.101352	1
36280	17515510	ENSMUST00000098926 // Gm10701 // predicted gene 10701 // --- // --- /// AK144276 // Gm1	Gm10701	ENSMUST00000098926	0.000472388	0.011482	0.000334516	0.017117	1.85198	1.85198	TFAP2a_si5 up vs Control	0.000339764	0.0132026	1.84874	1.84874	TFAP2a_siA up vs Control	0.984092	0.994872	1.00175	1.00175	TFAP2a_si5 up vs TFAP2a_siA	35.5202	1.5764	0.133141	1
11337	17273059	ENSMUST00000136542 // Gm11772 // predicted gene 11772 // --- // ---	Gm11772	ENSMUST00000136542	8.72573e-06	0.00118526	2.82924e-06	0.000943345	2.1058	2.1058	TFAP2a_si5 up vs Control	6.2894e-05	0.00491166	1.54744	1.54744	TFAP2a_siA up vs Control	0.000438446	0.0120389	1.36083	1.36083	TFAP2a_si5 up vs TFAP2a_siA	142.721	1.74859	0.0367555	1
37733	17530967	NM_001199217 // Slc38a3 // solute carrier family 38, member 3 // 9 F1|9 58.69 cM // 762	Slc38a3	NM_001199217	1.2982e-06	0.000369615	4.77821e-07	0.000278246	2.15737	2.15737	TFAP2a_si5 up vs Control	3.8251e-06	0.00143407	1.71748	1.71748	TFAP2a_siA up vs Control	0.000522109	0.0133251	1.25613	1.25613	TFAP2a_si5 up vs TFAP2a_siA	272.005	1.94757	0.0214802	1
32778	17481770	NM_009627 // Adm // adrenomedullin // 7 F1|7 57.7 cM // 11535 /// ENSMUST00000033054 //	Adm	NM_009627	2.78001e-05	0.002229	1.03997e-05	0.00210773	2.20755	2.20755	TFAP2a_si5 up vs Control	7.41901e-05	0.00529773	1.75608	1.75608	TFAP2a_siA up vs Control	0.00807381	0.080787	1.25709	1.25709	TFAP2a_si5 up vs TFAP2a_siA	96.0313	2.07406	0.0647933	1
19445	17349514	NM_007913 // Egr1 // early growth response 1 // 18 C/D|18 18.76 cM // 13653 /// ENSMUST	Egr1	NM_007913	1.58037e-06	0.000412274	7.1866e-07	0.000354022	2.36037	2.36037	TFAP2a_si5 up vs Control	2.39397e-06	0.0011662	2.01522	2.01522	TFAP2a_siA up vs Control	0.00796583	0.0800949	1.17127	1.17127	TFAP2a_si5 up vs TFAP2a_siA	254.554	2.60916	0.0307498	1
