# Supplementary material for: TFAP2 paralogs regulate melanocyte differentiation in parallel with MITF
Source: PLoS Genet. 2017 Mar 1;13(3):e1006636. doi: 10.1371/journal.pgen.1006636 (PMC5352137; doi:10.1371/journal.pgen.1006636)
Supplement: S4 Table — (XLSX) [file pgen.1006636.s014.xlsx]

## Sheet: S4 Table
S4 Table: Intersection of TFAP2A peaks lifted over from mouse with human TFAP2A peaks (hg19)
chr1	966417	966693
chr1	1310769	1310850
chr1	2144284	2144560
chr1	2222167	2222443
chr1	3089627	3089903
chr1	3357867	3358143
chr1	6086195	6086471
chr1	6580080	6580245
chr1	7106356	7106632
chr1	8021436	8021640
chr1	8938808	8939084
chr1	8950057	8950333
chr1	9749221	9749497
chr1	10270210	10270357
chr1	10458823	10459099
chr1	11708078	11708328
chr1	11710277	11710553
chr1	11862733	11863009
chr1	11919474	11919649
chr1	12203715	12203973
chr1	15853229	15853505
chr1	16694017	16694293
chr1	16767087	16767363
chr1	17436438	17436714
chr1	17858009	17858285
chr1	17858431	17858707
chr1	17865582	17865858
chr1	17896052	17896328
chr1	20126039	20126315
chr1	22778307	22778583
chr1	23888857	23889133
chr1	24968993	24969269
chr1	25041515	25041650
chr1	25238394	25238670
chr1	25348787	25349063
chr1	25349492	25349768
chr1	25493971	25494247
chr1	26185676	26185952
chr1	26324681	26324900
chr1	26947086	26947300
chr1	26947240	26947516
chr1	27114561	27114837
chr1	27626121	27626397
chr1	27627552	27627828
chr1	27693370	27693646
chr1	27928687	27928963
chr1	27998786	27999062
chr1	28655357	28655633
chr1	28696095	28696371
chr1	28696490	28696766
chr1	31259637	31259750
chr1	32161811	32162087
chr1	32166389	32166665
chr1	32166936	32167212
chr1	32180005	32180281
chr1	32404014	32404290
chr1	33004899	33005115
chr1	33799776	33799864
chr1	33938074	33938350
chr1	35325402	35325678
chr1	36023137	36023413
chr1	36915809	36916085
chr1	38470314	38470590
chr1	40042281	40042557
chr1	41157885	41158161
chr1	43418707	43418983
chr1	43834004	43834280
chr1	43919559	43919835
chr1	44300887	44301014
chr1	45097295	45097414
chr1	45273431	45273707
chr1	45274180	45274456
chr1	45987465	45987741
chr1	47069955	47070077
chr1	47082118	47082394
chr1	47998802	47999078
chr1	50889345	50889621
chr1	53662404	53662680
chr1	54954554	54954830
chr1	61542751	61542935
chr1	62765545	62765821
chr1	63154035	63154311
chr1	64059787	64060063
chr1	64543079	64543355
chr1	68151571	68151847
chr1	84971880	84972156
chr1	84972257	84972533
chr1	91487334	91487610
chr1	91966781	91966957
chr1	93250865	93251141
chr1	95391688	95391964
chr1	95392269	95392545
chr1	100435852	100436128
chr1	101491303	101491579
chr1	110419817	110420093
chr1	110672811	110673087
chr1	110880806	110881082
chr1	113008730	113009006
chr1	113217013	113217289
chr1	113499290	113499566
chr1	113615924	113616200
chr1	114355010	114355286
chr1	116916942	116917218
chr1	116961085	116961361
chr1	117027863	117028139
chr1	117222060	117222169
chr1	145610842	145611118
chr1	146643864	146644153
chr1	149982585	149982861
chr1	150154584	150154860
chr1	150552175	150552451
chr1	150949806	150950082
chr1	151118862	151119138
chr1	151162529	151162805
chr1	153508117	153508393
chr1	153508555	153508753
chr1	153539082	153539358
chr1	153600058	153600202
chr1	153894623	153894810
chr1	153895735	153896011
chr1	154973263	154973471
chr1	154973948	154974224
chr1	155715156	155715432
chr1	155830305	155830581
chr1	156023913	156024189
chr1	156076117	156076393
chr1	156093440	156093716
chr1	156100101	156100224
chr1	156631264	156631540
chr1	156631782	156632058
chr1	156721481	156721757
chr1	157964947	157965223
chr1	160066562	160066838
chr1	160345113	160345394
chr1	161171576	161171852
chr1	167905315	167905591
chr1	169337003	169337279
chr1	169763861	169764137
chr1	170501168	170501306
chr1	173446405	173446681
chr1	173446769	173447045
chr1	178986197	178986473
chr1	179851202	179851478
chr1	180200355	180200631
chr1	181074621	181074897
chr1	182360329	182360605
chr1	182809011	182809287
chr1	183248592	183248868
chr1	183249018	183249294
chr1	185125950	185126172
chr1	185126513	185126789
chr1	200638593	200638869
chr1	201475722	201475998
chr1	201500000	201500119
chr1	201534874	201535150
chr1	203247568	203247844
chr1	203830741	203831017
chr1	203966178	203966454
chr1	205216838	205217114
chr1	205718424	205718493
chr1	211431875	211432151
chr1	211432386	211432662
chr1	212643585	212643861
chr1	213031180	213031456
chr1	224701482	224701758
chr1	226187016	226187292
chr1	226960263	226960539
chr1	227057987	227058263
chr1	234634880	234635156
chr1	234748449	234748725
chr1	234859407	234859615
chr1	236046850	236047126
chr1	236958215	236958491
chr10	6441258	6441534
chr10	13927551	13927827
chr10	17028170	17028446
chr10	17243601	17243877
chr10	17270381	17270657
chr10	17270961	17271237
chr10	17272424	17272700
chr10	22629276	22629552
chr10	26986187	26986463
chr10	27530677	27530953
chr10	27530884	27531160
chr10	27792986	27793262
chr10	32217139	32217415
chr10	35104666	35104942
chr10	43904686	43904962
chr10	45431067	45431343
chr10	60028527	60028803
chr10	60145146	60145422
chr10	71254506	71254782
chr10	74032713	74032989
chr10	74033261	74033537
chr10	74855827	74855990
chr10	75255329	75255605
chr10	75757753	75758029
chr10	76995255	76995531
chr10	80733811	80734087
chr10	80828035	80828311
chr10	80955268	80955417
chr10	81159349	81159625
chr10	81162907	81163183
chr10	81163431	81163707
chr10	81965335	81965611
chr10	88515731	88516007
chr10	91460939	91461215
chr10	95136689	95136965
chr10	97890115	97890253
chr10	98591549	98591825
chr10	99447253	99447345
chr10	99540757	99541033
chr10	99894502	99894778
chr10	101380175	101380451
chr10	102130996	102131272
chr10	102133264	102133540
chr10	102758349	102758625
chr10	102758585	102758861
chr10	103530585	103530861
chr10	104153761	104154037
chr10	104154284	104154560
chr10	104154985	104155261
chr10	105211012	105211151
chr10	105459524	105459800
chr10	105726488	105726764
chr10	111970917	111971193
chr10	112678448	112678724
chr10	112679006	112679162
chr10	114572075	114572351
chr10	114751883	114752159
chr10	115933776	115934052
chr10	116106217	116106416
chr10	121209852	121210128
chr10	126107303	126107579
chr10	126421760	126422036
chr10	126847100	126847376
chr10	126849382	126849658
chr10	134209049	134209325
chr10	134235081	134235218
chr10	134330392	134330668
chr10	134330828	134331104
chr10	134650352	134650628
chr11	236693	236969
chr11	844699	844975
chr11	1580731	1581048
chr11	1783832	1784108
chr11	1848525	1848802
chr11	2753652	2753887
chr11	3876266	3876542
chr11	6411600	6411876
chr11	6624600	6624876
chr11	6628203	6628479
chr11	6633512	6633788
chr11	7597436	7597534
chr11	7621748	7621833
chr11	9481934	9482210
chr11	9482750	9483026
chr11	9594625	9594901
chr11	9686057	9686333
chr11	10329421	10329697
chr11	10879021	10879297
chr11	11863118	11863394
chr11	13119737	13119895
chr11	13298814	13298883
chr11	15729620	15729896
chr11	16627023	16627299
chr11	16759979	16760396
chr11	18417322	18417598
chr11	30344438	30344726
chr11	33037183	33037459
chr11	34214450	34214726
chr11	35188321	35188607
chr11	46615488	46615764
chr11	46867799	46868075
chr11	47236601	47236877
chr11	47290536	47290812
chr11	47573881	47574157
chr11	48056875	48057151
chr11	48116351	48116627
chr11	57405140	57405416
chr11	61099740	61100016
chr11	61100868	61100937
chr11	61348893	61349105
chr11	61595504	61595780
chr11	61664594	61664870
chr11	61665029	61665305
chr11	61734965	61735241
chr11	61735319	61735595
chr11	61780859	61781135
chr11	62276058	62276292
chr11	62321036	62321312
chr11	63640852	63641128
chr11	63684591	63684867
chr11	64001543	64001819
chr11	64037245	64037456
chr11	64510593	64510869
chr11	64644639	64644915
chr11	64647590	64647866
chr11	65186308	65186584
chr11	65190147	65190348
chr11	65381697	65381973
chr11	65549036	65549312
chr11	65585596	65585690
chr11	65624541	65624817
chr11	66104014	66104290
chr11	66680559	66680835
chr11	67273657	67273810
chr11	67276268	67276544
chr11	67777532	67777808
chr11	67777753	67778029
chr11	67889175	67889451
chr11	67981349	67981625
chr11	68925077	68925196
chr11	69064747	69064987
chr11	71791806	71792082
chr11	72064037	72064110
chr11	73034573	73034849
chr11	73363388	73363664
chr11	74303844	74304120
chr11	75239377	75239653
chr11	75273071	75273347
chr11	75526165	75526441
chr11	76092039	76092315
chr11	76499880	76500156
chr11	77741661	77741937
chr11	85780410	85780686
chr11	86452021	86452297
chr11	95523691	95523967
chr11	101981028	101981304
chr11	109963803	109964079
chr11	109964495	109964771
chr11	111782867	111783045
chr11	111957301	111957577
chr11	112715334	112715610
chr11	115487763	115488039
chr11	116147181	116147457
chr11	117198536	117198812
chr11	118478371	118478647
chr11	118784981	118785257
chr11	118956093	118956369
chr11	119191741	119192017
chr11	119192240	119192516
chr11	122932968	122933244
chr11	122933499	122933775
chr11	124670420	124670696
chr11	124670636	124670912
chr11	124981302	124981578
chr11	129939606	129939882
chr11	134123304	134123373
chr12	498473	498749
chr12	861551	861827
chr12	1058602	1059033
chr12	1059061	1059294
chr12	3067899	3068046
chr12	6493531	6493807
chr12	6642604	6642827
chr12	6723171	6723447
chr12	6888186	6888274
chr12	10365528	10365804
chr12	10366096	10366372
chr12	11323692	11323803
chr12	11324122	11324250
chr12	11965886	11966162
chr12	12764675	12764951
chr12	14410930	14411206
chr12	15066269	15066545
chr12	19282308	19282426
chr12	22697409	22697685
chr12	26277813	26277949
chr12	26471680	26471908
chr12	32260035	32260311
chr12	32832078	32832354
chr12	32908049	32908329
chr12	46121329	46121605
chr12	48222744	48222952
chr12	48264408	48264568
chr12	49454455	49454533
chr12	49582707	49582983
chr12	49736375	49736651
chr12	49961785	49961934
chr12	50221455	50221614
chr12	51566478	51566754
chr12	52401919	52402195
chr12	52419688	52419798
chr12	52430611	52430887
chr12	52455478	52455644
chr12	53765010	53765286
chr12	53895302	53895478
chr12	54019659	54019787
chr12	54239281	54239557
chr12	54812771	54813047
chr12	56364559	56364641
chr12	56472772	56473048
chr12	56475300	56475576
chr12	56476915	56477087
chr12	56862213	56862310
chr12	57029899	57029973
chr12	57482148	57482424
chr12	57483666	57483736
chr12	57985406	57985682
chr12	65340286	65340430
chr12	65672109	65672240
chr12	77272420	77272696
chr12	77272967	77273243
chr12	85673907	85674183
chr12	88974092	88974368
chr12	89722280	89722418
chr12	92682490	92682660
chr12	104458011	104458287
chr12	104680643	104680919
chr12	106533251	106533527
chr12	107167773	107167992
chr12	109085484	109085760
chr12	109915215	109915463
chr12	110243115	110243391
chr12	110243316	110243592
chr12	110905908	110906184
chr12	111834952	111835053
chr12	111847732	111848008
chr12	118490194	118490470
chr12	120524659	120524819
chr12	120658788	120659064
chr12	120666337	120666613
chr12	120699823	120700099
chr12	122234924	122235200
chr12	122235268	122235544
chr12	122236184	122236400
chr12	122238066	122238342
chr12	122460925	122461201
chr12	122461139	122461415
chr12	123752642	123752918
chr12	124997285	124997561
chr13	20438372	20438648
chr13	20533495	20533771
chr13	25861590	25861866
chr13	28194926	28195087
chr13	28366527	28366739
chr13	28712127	28712403
chr13	30277263	30277539
chr13	30307360	30307636
chr13	31377034	31377310
chr13	31736304	31736580
chr13	33803831	33804107
chr13	33859684	33859960
chr13	36920638	36920914
chr13	40764192	40764322
chr13	41635324	41635600
chr13	41635894	41636170
chr13	45152107	45152383
chr13	45915673	45915949
chr13	50699666	50699942
chr13	53226371	53226454
chr13	60738049	60738325
chr13	60971013	60971147
chr13	76056442	76056718
chr13	77460893	77461169
chr13	88323530	88323763
chr13	97960354	97960496
chr13	98794469	98794745
chr13	99097573	99097849
chr13	99229722	99229998
chr13	103425770	103426046
chr13	111567571	111567847
chr13	114830107	114830435
chr13	114830576	114831036
chr13	115047517	115047793
chr14	21737875	21738151
chr14	21852386	21852662
chr14	21924408	21924684
chr14	23770603	23770741
chr14	23791391	23791667
chr14	24701301	24701577
chr14	24701509	24701785
chr14	24898861	24899137
chr14	35590934	35591210
chr14	35834757	35835033
chr14	45431445	45431721
chr14	45722510	45722786
chr14	50065819	50066095
chr14	55032247	55032523
chr14	57735855	57736013
chr14	65182482	65182758
chr14	65569654	65569930
chr14	69281787	69282063
chr14	69417810	69417948
chr14	74219177	74219453
chr14	74219442	74219718
chr14	74220607	74220883
chr14	75447998	75448274
chr14	75614081	75614357
chr14	77499736	77499928
chr14	77500288	77500564
chr14	77787319	77787595
chr14	90849481	90849952
chr14	91580641	91580793
chr14	95981422	95981698
chr14	99947317	99947593
chr14	99947700	99947976
chr14	105965706	105965982
chr15	23034344	23034620
chr15	25684295	25684571
chr15	28341438	28341714
chr15	28344010	28344286
chr15	31572332	31572608
chr15	31592584	31592860
chr15	34502328	34502468
chr15	38364969	38365175
chr15	40373984	40374260
chr15	40631278	40631499
chr15	41522939	41523215
chr15	41523490	41523766
chr15	42066668	42066827
chr15	43212294	43212570
chr15	44719244	44719520
chr15	49268280	49268544
chr15	49913075	49913351
chr15	52311068	52311344
chr15	55700524	55700800
chr15	56538272	56538548
chr15	57179148	57179424
chr15	57179658	57179934
chr15	64388016	64388292
chr15	65149120	65149396
chr15	65903477	65903753
chr15	66994547	66994823
chr15	67134396	67134672
chr15	68948167	68948443
chr15	69111956	69112232
chr15	70785034	70785313
chr15	72766398	72766527
chr15	74257396	74257672
chr15	74290433	74290709
chr15	74713871	74714128
chr15	74838609	74838758
chr15	75082776	75082853
chr15	75322031	75322307
chr15	75335908	75336051
chr15	75336288	75336457
chr15	75746138	75746414
chr15	75988995	75989271
chr15	75989832	75990108
chr15	75991929	75992205
chr15	78730523	78730799
chr15	79165970	79166088
chr15	80544504	80544780
chr15	81293124	81293400
chr15	85144182	85144458
chr15	89089551	89089827
chr15	89877923	89878199
chr15	91412892	91413074
chr15	92509216	92509492
chr15	93352698	93352974
chr15	93425475	93425652
chr15	99602276	99602552
chr15	101402005	101402281
chr15	101431764	101432040
chr16	118391	118667
chr16	121777	122053
chr16	729388	729664
chr16	766022	766298
chr16	4357849	4358125
chr16	4367010	4367286
chr16	4401166	4401442
chr16	11350383	11350659
chr16	11443442	11443718
chr16	12897315	12897591
chr16	14051289	14051455
chr16	14493454	14493730
chr16	15150078	15150354
chr16	17499285	17499575
chr16	24550878	24551154
chr16	28565404	28565473
chr16	28857524	28857800
chr16	28986020	28986096
chr16	29827708	29827984
chr16	30204439	30204715
chr16	30406305	30406581
chr16	30538262	30538538
chr16	30798396	30798538
chr16	31105872	31106148
chr16	48278146	48278251
chr16	50058948	50059019
chr16	53133667	53133943
chr16	55536970	55537246
chr16	56640892	56641168
chr16	56642061	56642337
chr16	57125449	57125725
chr16	57219472	57219748
chr16	57657560	57657782
chr16	57671428	57671704
chr16	57837012	57837288
chr16	58163271	58163547
chr16	67278393	67278669
chr16	68482510	68482786
chr16	68794972	68795248
chr16	69438321	69438597
chr16	69760604	69760880
chr16	69924411	69924687
chr16	70715644	70715920
chr16	70725768	70726044
chr16	70771344	70771620
chr16	71929104	71929225
chr16	72961586	72961717
chr16	73034045	73034198
chr16	75272061	75272304
chr16	75272690	75272966
chr16	75279068	75279344
chr16	79685339	79685615
chr16	80061008	80061284
chr16	83932315	83932591
chr16	84571632	84571773
chr16	85597256	85597532
chr16	85645528	85645804
chr16	87166201	87166477
chr16	87526888	87527164
chr16	87527090	87527366
chr16	87824151	87824427
chr16	88125497	88125773
chr16	88278939	88279215
chr16	88279417	88279643
chr16	88518951	88519227
chr16	88850625	88850901
chr16	89981744	89981929
chr16	89984242	89984518
chr16	89984686	89984962
chr16	89985044	89985320
chr16	89988329	89988464
chr17	1090525	1090801
chr17	1628618	1628894
chr17	1666261	1666537
chr17	1979686	1979962
chr17	1979886	1980162
chr17	3434987	3435276
chr17	3571184	3571460
chr17	3572027	3572303
chr17	4613332	4613608
chr17	7142815	7143091
chr17	7255365	7255641
chr17	7589295	7589571
chr17	7739121	7739397
chr17	7789944	7790220
chr17	8028962	8029238
chr17	9939758	9940034
chr17	15164641	15164917
chr17	15166497	15166773
chr17	15312939	15313215
chr17	16955069	16955345
chr17	17184308	17184584
chr17	18163788	18164064
chr17	19140312	19140444
chr17	19881280	19881556
chr17	20059559	20059835
chr17	21157116	21157392
chr17	25620878	25621016
chr17	25621243	25621519
chr17	25659526	25659802
chr17	26860389	26860665
chr17	27070208	27070277
chr17	27070671	27070947
chr17	27072040	27072316
chr17	27181904	27182180
chr17	27478573	27478849
chr17	27482319	27482595
chr17	29421538	29421689
chr17	29876252	29876528
chr17	33446510	33446786
chr17	34135876	34136152
chr17	35969575	35969851
chr17	36442569	36442845
chr17	36452732	36453008
chr17	36620751	36621027
chr17	37036413	37036483
chr17	37040093	37040241
chr17	38228603	38228879
chr17	40540650	40540926
chr17	40688026	40688172
chr17	40828205	40828481
chr17	41323213	41323489
chr17	42422306	42422495
chr17	43275044	43275320
chr17	44019679	44019955
chr17	45373007	45373283
chr17	47270511	47270787
chr17	47755016	47755169
chr17	47755144	47755420
chr17	48225895	48226171
chr17	48255432	48255708
chr17	55518160	55518436
chr17	55682111	55682387
chr17	55910522	55910798
chr17	55927389	55927591
chr17	55951796	55952072
chr17	56031891	56031963
chr17	56084926	56085051
chr17	56161733	56162009
chr17	57183760	57184036
chr17	57232262	57232429
chr17	57696563	57696839
chr17	58677160	58677398
chr17	59329726	59330002
chr17	59390015	59390291
chr17	64536509	64536785
chr17	65241860	65242136
chr17	66470500	66470776
chr17	70461793	70461866
chr17	70588689	70588965
chr17	70693785	70694061
chr17	70715723	70715999
chr17	71269170	71269446
chr17	73694196	73694271
chr17	73869107	73869383
chr17	73873300	73873576
chr17	74264401	74264677
chr17	74349988	74350201
chr17	74379826	74380102
chr17	74448271	74448547
chr17	74571676	74571816
chr17	74684956	74685232
chr17	75319192	75319353
chr17	75368321	75368597
chr17	76123322	76123598
chr17	76311784	76312060
chr17	76325634	76325910
chr17	76879900	76880132
chr17	76929943	76930219
chr17	77030460	77030534
chr17	78389053	78389329
chr17	79366161	79366301
chr17	79374384	79374660
chr17	79680242	79680518
chr17	79828292	79828568
chr17	79961762	79961866
chr18	3247173	3247449
chr18	3449304	3449580
chr18	3593983	3594259
chr18	9474619	9474895
chr18	19180554	19180830
chr18	19192082	19192358
chr18	20513413	20513689
chr18	21166609	21166885
chr18	24129435	24129711
chr18	24129650	24129781
chr18	29672003	29672279
chr18	32820612	32820888
chr18	42258979	42259125
chr18	43753769	43754045
chr18	45982287	45982563
chr18	46361136	46361251
chr18	46478953	46479088
chr18	47013547	47013823
chr18	48636839	48637115
chr18	48724620	48724896
chr18	52989019	52989295
chr18	56472680	56472956
chr18	59853794	59854070
chr18	59854421	59854697
chr18	60812020	60812296
chr18	61089599	61089875
chr18	72163853	72164129
chr18	74483615	74483891
chr18	76829152	76829428
chr18	77163340	77163616
chr18	77941324	77941393
chr19	1028671	1028947
chr19	1132276	1132552
chr19	1259235	1259511
chr19	1262609	1262885
chr19	1354466	1354742
chr19	1566797	1567073
chr19	1653140	1653276
chr19	2740089	2740365
chr19	3397509	3397785
chr19	3505681	3505957
chr19	4182585	4182861
chr19	4670222	4670498
chr19	5290565	5290841
chr19	8432242	8432518
chr19	10338030	10338168
chr19	10338454	10338625
chr19	11249229	11249505
chr19	11253143	11253419
chr19	11314464	11314740
chr19	12893703	12893979
chr19	12899440	12899716
chr19	12901058	12901334
chr19	12902892	12903168
chr19	13273574	13273850
chr19	13740856	13741132
chr19	13951322	13951442
chr19	13952212	13952313
chr19	13954291	13954567
chr19	13957473	13957749
chr19	13962126	13962402
chr19	14192208	14192484
chr19	14545572	14545848
chr19	15543601	15543877
chr19	16653000	16653276
chr19	17246131	17246266
chr19	17246490	17246626
chr19	17416551	17416827
chr19	32836815	32836884
chr19	33864113	33864389
chr19	34286936	34287038
chr19	34288953	34289229
chr19	34310965	34311241
chr19	34359747	34359936
chr19	34370745	34371021
chr19	34371186	34371373
chr19	34745269	34745545
chr19	36545818	36546094
chr19	37708926	37709202
chr19	37957702	37957978
chr19	37958291	37958567
chr19	39854763	39854979
chr19	40030662	40030938
chr19	40926947	40927223
chr19	40949082	40949277
chr19	41108514	41108790
chr19	41903270	41903546
chr19	42724480	42724756
chr19	42757557	42757833
chr19	42785578	42785854
chr19	42916402	42916678
chr19	44007914	44008190
chr19	44123388	44123664
chr19	44281907	44282183
chr19	44289309	44289585
chr19	45256531	45256766
chr19	45582746	45583022
chr19	46010565	46010758
chr19	46145449	46145604
chr19	47359786	47360062
chr19	47730136	47730412
chr19	47730749	47731026
chr19	47731013	47731266
chr19	48246531	48246805
chr19	48824904	48825180
chr19	48825320	48825596
chr19	48829251	48829379
chr19	49375747	49376023
chr19	49660863	49661139
chr19	50094142	50094418
chr19	50141335	50141611
chr19	51307501	51307777
chr19	51870273	51870549
chr19	52193039	52193315
chr19	52207528	52207804
chr19	54372458	54372734
chr19	55629169	55629404
chr2	3698638	3698836
chr2	8821600	8821876
chr2	9346279	9346555
chr2	9375526	9375802
chr2	11485470	11485592
chr2	16790318	16790611
chr2	20779018	20779104
chr2	20779099	20779375
chr2	20799536	20799812
chr2	24149838	24150114
chr2	27434937	27435213
chr2	27543942	27544218
chr2	27994449	27994725
chr2	32581662	32581938
chr2	37846462	37846738
chr2	38304082	38304358
chr2	38893074	38893350
chr2	38978396	38978465
chr2	43227744	43228020
chr2	43448255	43448531
chr2	46503132	46503408
chr2	47214216	47214506
chr2	54683000	54683276
chr2	55277333	55277609
chr2	55646775	55647051
chr2	61108782	61109058
chr2	62695228	62695504
chr2	64068458	64068734
chr2	65058655	65058787
chr2	65658876	65659152
chr2	65663564	65663695
chr2	73119906	73120182
chr2	73312824	73312979
chr2	74756695	74756971
chr2	74781384	74781660
chr2	74781831	74782107
chr2	75062671	75062861
chr2	85765835	85766111
chr2	85969747	85969889
chr2	85981848	85982124
chr2	85999060	85999336
chr2	86120955	86121041
chr2	95723359	95723635
chr2	97534049	97534325
chr2	97612350	97612626
chr2	97626110	97626308
chr2	99060828	99061104
chr2	99758037	99758313
chr2	106535878	106536154
chr2	109150397	109150673
chr2	120124204	120124480
chr2	128409687	128409963
chr2	136634067	136634343
chr2	151342483	151342759
chr2	157190747	157191023
chr2	159824332	159824608
chr2	164204620	164204814
chr2	164593304	164593580
chr2	166810095	166810371
chr2	170441069	170441345
chr2	172963652	172963928
chr2	173118153	173118429
chr2	174830002	174830278
chr2	174830445	174830721
chr2	178128169	178128445
chr2	178257093	178257369
chr2	182322850	182323126
chr2	189157570	189157846
chr2	189157773	189158049
chr2	191745390	191745666
chr2	191884933	191885209
chr2	198317743	198318019
chr2	200324259	200324423
chr2	201676233	201676509
chr2	202315897	202316173
chr2	202897943	202898219
chr2	206550901	206551177
chr2	217277038	217277314
chr2	219260878	219261154
chr2	219264003	219264279
chr2	219271324	219271497
chr2	220253261	220253537
chr2	227664029	227664305
chr2	228330811	228331087
chr2	230786900	230787085
chr2	231729324	231729600
chr2	232469501	232469777
chr2	232469884	232470160
chr2	232507463	232507739
chr2	232530965	232531431
chr2	232572251	232572527
chr2	232650961	232651237
chr2	232651346	232651622
chr2	233562359	233562635
chr2	235585600	235585876
chr2	237994512	237994788
chr2	239772927	239773203
chr2	240117020	240117296
chr2	240189232	240189508
chr2	240250702	240250978
chr2	240323006	240323309
chr2	240323612	240323749
chr2	241190807	241191083
chr2	241309156	241309432
chr2	242211156	242211432
chr20	5046800	5046869
chr20	5986447	5986723
chr20	17863110	17863204
chr20	18118347	18118623
chr20	25013497	25013666
chr20	25290699	25290975
chr20	25388395	25388671
chr20	30102243	30102396
chr20	31051156	31051432
chr20	31115635	31115911
chr20	32078358	32078634
chr20	33543130	33543406
chr20	34203915	34204191
chr20	34542122	34542300
chr20	35201477	35201753
chr20	35202031	35202307
chr20	35484722	35484998
chr20	35484921	35485197
chr20	35724403	35724679
chr20	35971957	35972233
chr20	37590867	37591143
chr20	38639211	38639308
chr20	39803514	39803790
chr20	44519523	44519799
chr20	44658193	44658292
chr20	46415242	46415518
chr20	48428987	48429263
chr20	48755142	48755418
chr20	48755342	48755618
chr20	48859794	48860070
chr20	50114164	50114440
chr20	50808172	50808448
chr20	55664690	55664966
chr20	56592241	56592441
chr20	56592601	56592877
chr20	60813039	60813315
chr21	28217735	28218011
chr21	33783775	33784051
chr21	33984746	33985022
chr21	34863680	34863956
chr21	36262073	36262349
chr21	37692198	37692474
chr21	38091400	38091676
chr21	38639884	38640029
chr21	44579568	44579723
chr21	46727133	46727409
chr22	18455617	18455893
chr22	18546182	18546352
chr22	19856745	19857021
chr22	19868753	19869029
chr22	20129173	20129449
chr22	22006307	22006583
chr22	22337117	22337393
chr22	24984370	24984646
chr22	26981191	26981467
chr22	28200734	28201010
chr22	29137748	29138024
chr22	29702270	29702673
chr22	29702270	29702649
chr22	30606352	30606421
chr22	30725437	30725713
chr22	30822628	30822840
chr22	31031328	31031604
chr22	31743142	31743418
chr22	35776903	35776999
chr22	36025939	36026215
chr22	37921385	37921661
chr22	37942856	37943132
chr22	38004478	38004754
chr22	38070974	38071081
chr22	38071306	38071582
chr22	38148596	38148841
chr22	38294859	38295135
chr22	38381750	38382026
chr22	38415242	38415479
chr22	38422874	38423047
chr22	38423041	38423317
chr22	38429787	38429912
chr22	38430274	38430550
chr22	38434323	38434599
chr22	39151289	39151565
chr22	39747658	39747934
chr22	41418458	41418734
chr22	41636709	41636985
chr22	41799952	41800228
chr22	41844235	41844491
chr22	42953667	42953943
chr22	45621008	45621255
chr22	46067774	46068050
chr22	48932418	48932694
chr22	49098446	49098605
chr22	49098614	49098890
chr22	50331176	50331452
chr22	50353959	50354235
chr22	50356104	50356380
chr22	50689158	50689434
chr3	4458782	4458963
chr3	4534852	4535128
chr3	5022031	5022263
chr3	5028652	5028777
chr3	5068340	5068616
chr3	9005044	9005239
chr3	9404549	9404825
chr3	9690894	9691073
chr3	11128562	11128838
chr3	11610082	11610358
chr3	14219955	14220231
chr3	32433046	32433322
chr3	37950845	37951068
chr3	38039928	38040204
chr3	38206387	38206663
chr3	39193734	39193803
chr3	39193858	39194134
chr3	39425194	39425470
chr3	41159162	41159243
chr3	44903197	44903473
chr3	45624600	45624758
chr3	47205579	47205855
chr3	47206163	47206407
chr3	48699297	48699393
chr3	48699406	48699682
chr3	49058091	49058367
chr3	49395864	49395982
chr3	49503298	49503482
chr3	49506915	49507178
chr3	49557828	49558104
chr3	49577491	49577671
chr3	49840346	49840622
chr3	50250947	50251223
chr3	50273169	50273445
chr3	50275322	50275598
chr3	50283805	50284081
chr3	50284076	50284159
chr3	50297165	50297441
chr3	50297971	50298247
chr3	50306298	50306574
chr3	50374993	50375269
chr3	52080624	52080900
chr3	52081438	52081714
chr3	52089027	52089303
chr3	52490465	52490741
chr3	53290150	53290426
chr3	53381669	53381945
chr3	57582211	57582411
chr3	58090101	58090377
chr3	62305006	62305224
chr3	66551722	66551998
chr3	72496710	72496986
chr3	73674008	73674284
chr3	101293387	101293663
chr3	107150652	107150928
chr3	113775222	113775498
chr3	119814320	119814596
chr3	126074959	126075235
chr3	126718542	126718659
chr3	126721070	126721346
chr3	127175469	127175745
chr3	127842424	127842700
chr3	127907061	127907337
chr3	129204621	129204759
chr3	129330642	129330918
chr3	129331013	129331289
chr3	134085739	134086015
chr3	134092266	134092542
chr3	136471005	136471281
chr3	136471605	136471881
chr3	138100882	138101158
chr3	140660367	140660500
chr3	140660523	140660799
chr3	140949845	140950121
chr3	140950311	140950587
chr3	141112081	141112281
chr3	142166841	142167117
chr3	142297330	142297606
chr3	150481075	150481351
chr3	155589349	155589625
chr3	167452635	167452929
chr3	171527895	171528171
chr3	177078209	177078485
chr3	179280681	179280876
chr3	183353138	183353414
chr3	183354312	183354588
chr3	183874461	183874737
chr3	185927814	185928090
chr3	186501032	186501308
chr3	187770283	187770418
chr3	187870834	187871110
chr3	193587503	193587589
chr3	193721362	193721610
chr3	193852741	193853017
chr3	193989120	193989396
chr3	193989321	193989597
chr3	194033297	194033573
chr3	195808863	195809139
chr3	197094248	197094524
chr4	1008606	1008882
chr4	1029561	1029837
chr4	2798171	2798447
chr4	17616238	17616514
chr4	22517857	22518133
chr4	24471869	24472145
chr4	30721611	30721887
chr4	38320486	38320762
chr4	38754618	38754815
chr4	39529002	39529278
chr4	39529583	39529859
chr4	54569014	54569290
chr4	55099620	55099896
chr4	56413466	56413742
chr4	56814630	56814906
chr4	57302170	57302446
chr4	57302379	57302655
chr4	57773735	57774011
chr4	62067249	62067525
chr4	76555534	76555810
chr4	77069441	77069717
chr4	77871464	77871740
chr4	77997162	77997438
chr4	78077655	78077931
chr4	78079497	78079578
chr4	78978885	78979161
chr4	80994227	80994503
chr4	83295389	83295665
chr4	87927921	87928197
chr4	87928507	87928783
chr4	88343776	88344052
chr4	89513607	89513883
chr4	99181589	99181865
chr4	103422058	103422144
chr4	113444979	113445255
chr4	140005620	140005896
chr4	140375267	140375543
chr4	140705225	140705501
chr4	141071854	141072130
chr4	141072085	141072361
chr4	141072798	141073074
chr4	141445299	141445575
chr4	146860055	146860274
chr4	152020469	152020745
chr4	184425110	184425386
chr4	185570213	185570489
chr4	185655377	185655450
chr4	186489054	186489227
chr4	187112545	187112821
chr5	980492	980768
chr5	5422743	5423019
chr5	7597253	7597468
chr5	15500103	15500379
chr5	16569093	16569369
chr5	17216511	17216787
chr5	34007741	34008017
chr5	39424954	39425025
chr5	52083646	52083922
chr5	52383629	52383727
chr5	55291146	55291422
chr5	55972170	55972446
chr5	58335291	58335567
chr5	60627445	60627526
chr5	60704541	60704817
chr5	67512343	67512440
chr5	71616259	71616535
chr5	73936844	73937120
chr5	73937053	73937329
chr5	77655841	77656117
chr5	77934382	77934533
chr5	87970405	87970681
chr5	90576582	90576709
chr5	92917069	92917345
chr5	92956372	92956533
chr5	92956517	92956793
chr5	95066718	95066808
chr5	95067569	95067845
chr5	96270568	96270844
chr5	96270899	96271175
chr5	96271594	96271870
chr5	107211544	107211820
chr5	108083968	108084139
chr5	109024765	109025041
chr5	110427803	110428079
chr5	111093684	111093960
chr5	122759049	122759231
chr5	126114144	126114420
chr5	127418479	127418755
chr5	130500182	130500458
chr5	131832282	131832558
chr5	133802405	133802681
chr5	137667431	137667707
chr5	137911565	137911656
chr5	138517593	138517869
chr5	139029155	139029234
chr5	139047515	139047791
chr5	139050909	139051185
chr5	139113533	139113809
chr5	139494257	139494533
chr5	139494456	139494732
chr5	139536773	139537049
chr5	139555168	139555444
chr5	141262686	141262962
chr5	141705292	141705433
chr5	149340240	149340516
chr5	151064494	151064770
chr5	151150835	151151070
chr5	159714591	159714867
chr5	159894712	159895072
chr5	162931657	162931933
chr5	171571545	171571639
chr5	179049504	179049780
chr5	179125487	179125673
chr5	179159651	179159779
chr5	179499249	179499371
chr5	180288329	180288605
chr6	2766572	2766848
chr6	3752331	3752607
chr6	7141462	7141738
chr6	10316672	10316788
chr6	12011056	12011332
chr6	13272736	13272949
chr6	13470456	13470732
chr6	13814799	13815075
chr6	24667044	24667320
chr6	26156655	26156931
chr6	27107166	27107442
chr6	27799207	27799452
chr6	28317737	28318013
chr6	30655153	30655429
chr6	30720156	30720349
chr6	30853727	30854003
chr6	31620414	31620539
chr6	32081951	32082227
chr6	32131659	32131829
chr6	33281039	33281315
chr6	37321651	37321927
chr6	37483793	37484069
chr6	39855612	39855681
chr6	39855687	39855963
chr6	43027262	43027408
chr6	43445186	43445462
chr6	43457406	43457682
chr6	43726247	43726523
chr6	43737588	43737709
chr6	44189098	44189374
chr6	45390927	45391203
chr6	46097273	46097549
chr6	56820705	56820981
chr6	56954880	56955156
chr6	56955082	56955358
chr6	74289995	74290271
chr6	79788113	79788389
chr6	87862016	87862292
chr6	87865057	87865333
chr6	96969469	96969745
chr6	101839570	101839772
chr6	107349483	107349759
chr6	107813581	107813857
chr6	109703528	109703804
chr6	109704234	109704360
chr6	109776252	109776528
chr6	109777057	109777333
chr6	111197262	111197538
chr6	111803292	111803568
chr6	114179766	114180042
chr6	126277801	126278077
chr6	127837555	127837831
chr6	131384489	131384765
chr6	134273361	134273637
chr6	134274240	134274516
chr6	135502827	135503103
chr6	144605886	144606162
chr6	144606429	144606705
chr6	144607020	144607147
chr6	148663598	148663874
chr6	150038744	150038834
chr6	153304785	153305061
chr6	158177716	158177873
chr6	166419700	166419976
chr6	166796288	166796564
chr6	168134848	168135124
chr6	168226316	168226592
chr7	577951	578227
chr7	1494067	1494343
chr7	1576992	1577268
chr7	1731419	1731615
chr7	2443676	2443952
chr7	2802485	2802761
chr7	5459282	5459558
chr7	5465463	5465739
chr7	5467186	5467462
chr7	5567817	5568093
chr7	5631126	5631402
chr7	10980148	10980424
chr7	16461105	16461381
chr7	17736132	17736408
chr7	20370828	20371104
chr7	23053487	23053763
chr7	27190529	27190805
chr7	28725360	28725429
chr7	30325402	30325678
chr7	30544301	30544423
chr7	30544645	30544921
chr7	44142113	44142389
chr7	47354920	47354989
chr7	47547158	47547434
chr7	48128382	48128477
chr7	56019459	56019735
chr7	65447255	65447531
chr7	72824490	72824766
chr7	72936478	72936754
chr7	75241168	75241444
chr7	75567205	75567481
chr7	76009141	76009417
chr7	77167994	77168270
chr7	77649035	77649311
chr7	80548518	80548794
chr7	92462952	92463228
chr7	96155920	96156196
chr7	97881202	97881478
chr7	98739646	98739922
chr7	98973248	98973337
chr7	99541563	99541709
chr7	99699234	99699510
chr7	100025710	100025986
chr7	100272337	100272613
chr7	100769527	100769803
chr7	100895488	100895764
chr7	102036413	102036689
chr7	105416601	105416696
chr7	105690614	105690890
chr7	106809997	106810273
chr7	116356817	116356894
chr7	121036575	121036851
chr7	131292623	131292899
chr7	133811965	133812241
chr7	138818342	138818618
chr7	139025921	139026197
chr7	139044312	139044528
chr7	140714704	140714980
chr7	143077308	143077588
chr7	143077731	143078007
chr7	143078142	143078418
chr7	148892559	148892835
chr7	150783165	150783304
chr7	150784797	150785073
chr7	151409335	151409611
chr7	158649112	158649388
chr8	21474066	21474398
chr8	21474066	21474398
chr8	22410110	22410386
chr8	22410521	22410797
chr8	22411350	22411671
chr8	22455735	22456011
chr8	22573286	22573562
chr8	23202825	23203101
chr8	23780199	23780475
chr8	25042939	25043215
chr8	26061696	26061972
chr8	26240151	26240427
chr8	26436147	26436423
chr8	26499203	26499479
chr8	29208043	29208319
chr8	29210307	29210583
chr8	29210649	29210925
chr8	30585539	30585663
chr8	30670328	30670604
chr8	37551931	37552207
chr8	37552686	37552787
chr8	37619883	37620159
chr8	37659652	37659872
chr8	37888757	37889033
chr8	38034412	38034549
chr8	38126803	38127079
chr8	41997900	41998176
chr8	48425034	48425310
chr8	48650966	48651242
chr8	49676753	49677029
chr8	52810963	52811239
chr8	81490906	81491182
chr8	87526657	87526933
chr8	91013453	91013729
chr8	107282202	107282478
chr8	120886756	120887032
chr8	124529000	124529276
chr8	124553410	124553686
chr8	125486849	125487125
chr8	125846733	125847009
chr8	128746302	128746578
chr8	130640836	130641055
chr8	134178170	134178446
chr8	142011565	142011841
chr8	144513005	144513281
chr8	144717913	144718189
chr8	144905685	144905961
chr8	145010832	145010910
chr8	145014664	145014940
chr8	145022392	145022668
chr8	145025776	145026052
chr8	145026293	145026569
chr8	145735226	145735502
chr8	146016624	146016900
chr9	6412839	6413115
chr9	19049054	19049330
chr9	22009072	22009348
chr9	32384278	32384554
chr9	32526222	32526482
chr9	35489675	35489762
chr9	35657770	35658046
chr9	35728287	35728563
chr9	35732099	35732375
chr9	35732299	35732575
chr9	36257998	36258274
chr9	36258425	36258701
chr9	37027605	37027881
chr9	38069478	38069754
chr9	70856615	70856891
chr9	73028588	73028864
chr9	73034802	73035086
chr9	74383477	74383569
chr9	80612895	80613171
chr9	86595437	86595713
chr9	88969053	88969329
chr9	91925557	91925833
chr9	92063603	92063879
chr9	95895949	95896063
chr9	95896266	95896542
chr9	95896734	95897010
chr9	95906326	95906602
chr9	96215751	96216027
chr9	96902542	96902818
chr9	98224907	98225183
chr9	98811785	98812061
chr9	102582336	102582612
chr9	102583645	102583921
chr9	102860800	102861076
chr9	102861488	102861586
chr9	108006563	108006701
chr9	112542733	112543009
chr9	112887527	112887803
chr9	113017728	113017862
chr9	114393366	114393500
chr9	115096177	115096453
chr9	115096398	115096674
chr9	116335648	116335924
chr9	116386989	116387265
chr9	124051239	124051515
chr9	125693782	125693928
chr9	127421383	127421579
chr9	127962438	127962714
chr9	130889560	130889836
chr9	130890309	130890585
chr9	131419185	131419461
chr9	131902330	131902606
chr9	131902741	131903017
chr9	131937060	131937336
chr9	132175051	132175327
chr9	132175760	132176036
chr9	132217494	132217770
chr9	132245484	132245760
chr9	132251045	132251321
chr9	136022968	136023238
chr9	137220172	137220448
chr9	137298939	137299215
chr9	137534420	137534696
chr9	139420767	139421043
chr9	139445854	139446130
chrM	15278	16571
chrM	15278	16571
chrX	21857559	21857835
chrX	37706712	37706988
chrX	38660582	38660858
chrX	39537918	39538045
chrX	39873580	39873856
chrX	56755592	56755868
chrX	68302697	68302973
chrX	70287978	70288254
chrX	70338451	70338727
chrX	107334436	107334712
chrX	128840528	128840804
chrX	149531261	149531537
chrX	153147558	153147834
