# Supplementary material for: TFAP2 paralogs regulate melanocyte differentiation in parallel with MITF
Source: PLoS Genet. 2017 Mar 1;13(3):e1006636. doi: 10.1371/journal.pgen.1006636 (PMC5352137; doi:10.1371/journal.pgen.1006636)
Supplement: S5 Table — (XLSX) [file pgen.1006636.s015.xlsx]

## Sheet: S5 Table
S5 Table: Intersection of TFAP2A peaks lifted over from human with mouse TFAP2A peaks (mm9)
chr1	7079034	7079461
chr1	33870556	33871472
chr1	33963637	33964011
chr1	36612735	36613357
chr1	36688158	36688717
chr1	36700600	36701206
chr1	37356316	37356659
chr1	37922024	37922559
chr1	43640455	43640816
chr1	44159155	44159526
chr1	44609225	44609495
chr1	52170675	52170957
chr1	52290099	52290640
chr1	55109286	55109538
chr1	57029944	57030748
chr1	58449618	58449979
chr1	59030128	59030750
chr1	59538496	59538867
chr1	62753327	62754024
chr1	72629903	72630253
chr1	74433132	74433702
chr1	74437700	74438168
chr1	74444178	74444510
chr1	75314484	75314799
chr1	82287286	82287648
chr1	82830786	82831487
chr1	84835900	84836353
chr1	87791036	87791360
chr1	88331098	88331568
chr1	88368879	88369205
chr1	88388117	88388948
chr1	88422387	88422870
chr1	88483243	88484030
chr1	89223946	89224391
chr1	90736510	90737112
chr1	92499706	92500286
chr1	93713239	93713481
chr1	93932261	93932935
chr1	93976842	93977301
chr1	94026934	94027613
chr1	94077248	94077911
chr1	94608978	94609363
chr1	94683610	94684295
chr1	95341379	95341713
chr1	107559857	107560400
chr1	108451970	108452373
chr1	108693155	108693510
chr1	122017235	122017911
chr1	130255974	130256397
chr1	133421531	133422063
chr1	133807640	133808223
chr1	134270712	134272537
chr1	135388779	135389273
chr1	135506583	135506998
chr1	136000527	136000820
chr1	137561809	137562445
chr1	137596008	137596533
chr1	137625967	137626338
chr1	138311968	138312477
chr1	153275303	153276137
chr1	154939806	154940275
chr1	155333871	155334163
chr1	155747319	155747618
chr1	156930197	156930550
chr1	157588262	157588674
chr1	157883372	157883974
chr1	158664147	158664584
chr1	163180989	163181303
chr1	165333702	165334136
chr1	165924866	165925184
chr1	166237355	166237841
chr1	167391290	167391580
chr1	173177299	173177677
chr1	173978561	173978888
chr1	174244159	174244710
chr1	182185588	182186503
chr1	182237761	182238123
chr1	182780652	182781244
chr1	183203001	183203287
chr1	193116323	193116718
chr1	193962004	193962556
chr2	4328263	4328688
chr2	11255024	11255508
chr2	13306590	13306882
chr2	13466239	13466606
chr2	13495045	13495471
chr2	13495558	13496031
chr2	13497081	13497350
chr2	18615688	18616222
chr2	22750688	22751066
chr2	22923564	22924149
chr2	26342862	26343312
chr2	26362874	26363421
chr2	27534507	27535594
chr2	27595829	27596113
chr2	27742613	27742926
chr2	28369558	28370366
chr2	28403300	28403677
chr2	29904501	29904896
chr2	30068575	30068796
chr2	30296973	30297861
chr2	30325974	30326380
chr2	30513420	30513907
chr2	30542747	30543142
chr2	30562834	30564314
chr2	30567561	30567895
chr2	32251394	32251955
chr2	34655299	34655515
chr2	35128491	35128918
chr2	37298324	37298751
chr2	38679181	38680099
chr2	51002940	51003496
chr2	56968773	56969197
chr2	59449140	59449910
chr2	63540352	63540624
chr2	63936791	63937030
chr2	66094319	66094713
chr2	69560894	69561302
chr2	71381078	71381397
chr2	71482058	71482628
chr2	72818528	72819184
chr2	75541235	75541934
chr2	75669748	75670162
chr2	79096108	79096374
chr2	84584331	84584797
chr2	90329537	90330327
chr2	90377152	90377572
chr2	90780777	90781452
chr2	91023998	91024254
chr2	91076592	91077163
chr2	91366510	91367030
chr2	91570418	91570707
chr2	102713264	102713844
chr2	103527445	103527680
chr2	104582933	104583411
chr2	106814516	106814730
chr2	112219148	112219399
chr2	116801254	116802527
chr2	118345526	118346864
chr2	118586264	118586993
chr2	119372501	119373621
chr2	119798071	119798393
chr2	120675537	120675782
chr2	121781606	121782113
chr2	125557578	125558209
chr2	125977840	125978053
chr2	127453151	127453501
chr2	132037626	132038507
chr2	132672095	132672410
chr2	144028255	144028660
chr2	144194433	144194699
chr2	148703045	148703527
chr2	150469543	150470315
chr2	150665851	150666294
chr2	150735456	150735772
chr2	152495169	152495585
chr2	153251416	153252178
chr2	153309376	153309658
chr2	154262373	154262669
chr2	155417850	155418307
chr2	155890973	155891408
chr2	156137352	156138141
chr2	156665413	156665886
chr2	156898246	156898841
chr2	157030091	157030457
chr2	157247635	157248439
chr2	158620356	158620733
chr2	159581351	159581856
chr2	160588227	160588533
chr2	163896139	163896804
chr2	164658981	164659344
chr2	164794024	164794373
chr2	165980673	165981103
chr2	167246879	167247463
chr2	167477205	167477633
chr2	167552475	167553157
chr2	168381490	168382101
chr2	168780715	168781234
chr2	172656690	172656985
chr2	173245263	173245763
chr2	179853377	179853771
chr3	9347390	9347773
chr3	21834365	21834989
chr3	27837854	27838689
chr3	32607511	32608296
chr3	36049851	36050258
chr3	51081302	51081554
chr3	51287816	51288356
chr3	51553675	51554299
chr3	51905612	51906068
chr3	51906418	51906753
chr3	52448658	52448966
chr3	54915824	54916282
chr3	58495898	58496271
chr3	63780167	63780614
chr3	75360600	75361064
chr3	85946599	85946988
chr3	86976900	86977347
chr3	87709909	87710331
chr3	87789435	87789869
chr3	88292326	88292971
chr3	88298858	88299215
chr3	88313951	88314256
chr3	88357232	88357552
chr3	88635089	88635442
chr3	88717752	88717966
chr3	89197790	89198270
chr3	89198844	89199211
chr3	90096422	90096815
chr3	90097649	90098047
chr3	90318773	90319115
chr3	90390703	90391235
chr3	90416719	90417217
chr3	94914929	94915192
chr3	94964322	94964623
chr3	95116546	95116764
chr3	95462535	95462828
chr3	95776595	95777252
chr3	95907756	95908309
chr3	96531338	96531565
chr3	97462157	97462650
chr3	101169932	101170241
chr3	101310263	101310513
chr3	101407736	101408192
chr3	103717583	103718287
chr3	104315445	104315801
chr3	104441712	104442433
chr3	104621204	104621649
chr3	104795512	104796025
chr3	107136847	107137193
chr3	107340047	107340779
chr3	107596132	107596838
chr3	115590339	115591073
chr3	116414520	116414877
chr3	121129710	121130171
chr3	127328177	127328520
chr3	135354614	135354956
chr3	138738382	138738881
chr3	146162322	146162698
chr4	15872483	15872833
chr4	19496885	19497277
chr4	25208736	25209124
chr4	34830060	34830461
chr4	34832964	34834387
chr4	40089779	40090364
chr4	40186526	40186869
chr4	43394529	43394932
chr4	43505664	43506396
chr4	43571082	43571787
chr4	43574995	43575567
chr4	44085318	44086014
chr4	44717033	44717549
chr4	45543749	45544187
chr4	48056269	48056504
chr4	48057335	48058007
chr4	48291885	48292158
chr4	48292308	48293227
chr4	53452622	53453185
chr4	57581246	57581623
chr4	57857511	57858208
chr4	57968250	57969138
chr4	59015567	59016058
chr4	59562369	59562694
chr4	62342457	62342968
chr4	62397380	62397999
chr4	86221480	86222028
chr4	88956510	88956964
chr4	97438923	97439258
chr4	98467467	98468038
chr4	98787680	98787972
chr4	99602651	99603038
chr4	100027995	100028652
chr4	106511791	106512352
chr4	107595942	107596305
chr4	109650166	109650669
chr4	114494447	114494697
chr4	115500281	115500884
chr4	115511563	115511877
chr4	116358190	116358598
chr4	116798233	116798990
chr4	116962226	116962644
chr4	117688513	117690200
chr4	118032604	118032863
chr4	118099974	118100403
chr4	118785320	118785533
chr4	120497695	120498008
chr4	122959594	122960239
chr4	124378325	124379068
chr4	125735592	125735991
chr4	126430481	126430838
chr4	126920880	126921317
chr4	128287360	128287612
chr4	128420413	128420881
chr4	129054984	129055742
chr4	129496802	129497392
chr4	129714282	129714803
chr4	129727358	129728576
chr4	129731998	129732593
chr4	130445859	130446608
chr4	131977967	131978415
chr4	132019334	132019760
chr4	132494042	132494739
chr4	132569142	132569809
chr4	132796402	132796863
chr4	132853642	132853886
chr4	132854856	132855214
chr4	133228050	133228470
chr4	133369661	133370127
chr4	133951983	133952199
chr4	134066985	134067384
chr4	134531270	134531751
chr4	134635476	134637031
chr4	134724500	134724896
chr4	134854162	134854846
chr4	134909591	134910093
chr4	135696217	135697231
chr4	136604532	136604817
chr4	138528944	138529624
chr4	140186421	140187116
chr4	140205120	140205436
chr4	140213355	140214262
chr4	140470634	140471319
chr4	140634008	140634381
chr4	140695186	140695422
chr4	141346482	141346822
chr4	144857679	144857924
chr4	147359423	147359968
chr4	147416115	147416556
chr4	147538316	147538673
chr4	147540518	147540955
chr4	148540679	148541126
chr4	148681676	148682120
chr4	149050317	149050556
chr4	149600804	149601111
chr4	149610883	149611202
chr4	150283568	150284095
chr4	151008836	151009338
chr4	151436435	151436739
chr4	151822841	151823100
chr4	153687186	153687725
chr4	153914947	153915444
chr4	154547697	154547921
chr4	154608747	154609321
chr4	155134874	155135199
chr4	155205367	155205818
chr5	136183561	136184163
chr5	3343820	3344503
chr5	17080175	17080391
chr5	20207735	20208172
chr5	20560170	20560548
chr5	23536096	23536436
chr5	23957272	23957575
chr5	23958592	23959166
chr5	24479038	24479365
chr5	31350665	31351408
chr5	31454117	31454422
chr5	31916367	31916650
chr5	34871382	34871630
chr5	45911125	45911528
chr5	50450340	50450607
chr5	52504208	52504540
chr5	58108451	58109052
chr5	64896524	64896884
chr5	65268972	65269991
chr5	65826865	65827919
chr5	75188388	75188760
chr5	75552268	75552571
chr5	76733763	76734283
chr5	77017479	77017698
chr5	77380456	77380871
chr5	77694053	77694405
chr5	81450007	81450431
chr5	92471380	92472104
chr5	92863990	92864270
chr5	93522827	93524024
chr5	93635557	93636272
chr5	93695762	93696070
chr5	93697358	93697674
chr5	96803376	96803722
chr5	98459971	98460347
chr5	100408283	100408576
chr5	104182880	104183402
chr5	104475739	104475985
chr5	107125488	107125829
chr5	107393261	107393940
chr5	108297211	108297559
chr5	108298269	108298542
chr5	109126261	109126885
chr5	109142958	109143485
chr5	111269073	111269424
chr5	111843081	111843435
chr5	112708193	112708691
chr5	114323054	114323320
chr5	114830710	114831006
chr5	115089344	115089877
chr5	115959589	115960576
chr5	115988647	115988884
chr5	115996879	115997464
chr5	116102968	116103328
chr5	117813364	117813593
chr5	122283923	122284392
chr5	122292699	122292999
chr5	122822003	122822758
chr5	123585612	123586068
chr5	123586216	123587019
chr5	123588216	123588776
chr5	123795268	123795893
chr5	124801115	124801429
chr5	125614726	125615881
chr5	130220924	130221499
chr5	130268161	130268591
chr5	130478697	130479057
chr5	130647174	130647650
chr5	135662741	135663654
chr5	135740018	135740450
chr5	135941822	135942275
chr5	136433262	136433627
chr5	136674943	136675223
chr5	137429097	137429386
chr5	137548399	137549110
chr5	137972888	137973318
chr5	138228471	138229064
chr5	138407622	138408037
chr5	138613434	138613821
chr5	139486420	139487042
chr5	140206435	140207461
chr5	140272735	140273144
chr5	140406002	140406530
chr5	140981857	140982157
chr5	141243874	141244248
chr5	143575122	143575913
chr5	143581133	143581506
chr5	143582800	143583758
chr5	143665910	143666147
chr5	143720776	143721389
chr5	144984250	144984953
chr5	145724140	145724541
chr5	147888049	147888355
chr5	148000015	148000461
chr5	148241426	148241901
chr5	149255152	149255840
chr5	149295290	149295888
chr5	150138492	150139141
chr5	150439005	150439363
chr5	151945746	151946130
chr5	151992798	151993173
chr6	6338918	6339455
chr6	11857865	11858096
chr6	17456597	17457133
chr6	22306040	22306354
chr6	31554863	31555242
chr6	33979245	33979535
chr6	38330987	38331705
chr6	38484518	38485057
chr6	38500952	38501402
chr6	39760896	39761166
chr6	42298702	42299942
chr6	47827285	47827850
chr6	52161713	52161969
chr6	53522967	53523250
chr6	54767459	54767832
chr6	54942865	54943296
chr6	58781614	58781980
chr6	66987073	66987541
chr6	72041120	72041602
chr6	72166653	72167187
chr6	72184350	72184671
chr6	72194359	72194613
chr6	72389468	72389861
chr6	82722830	82723164
chr6	82983267	82983950
chr6	83004153	83004838
chr6	85296233	85296725
chr6	88366160	88366793
chr6	88415101	88415426
chr6	88928950	88929555
chr6	89295038	89295277
chr6	89298266	89299016
chr6	90413223	90413981
chr6	91465586	91465962
chr6	94650148	94650451
chr6	100237788	100238061
chr6	101327978	101328491
chr6	108102150	108102489
chr6	108162517	108163133
chr6	108611423	108611959
chr6	108618344	108618712
chr6	108659773	108660404
chr6	112646641	112647150
chr6	112996007	112996338
chr6	113187423	113187859
chr6	114308068	114308539
chr6	114816264	114816576
chr6	115847137	115847458
chr6	115948495	115949469
chr6	116644224	116644984
chr6	117856014	117856563
chr6	119852363	119852758
chr6	119988509	119989008
chr6	120314125	120314704
chr6	121037510	121037945
chr6	121117291	121118543
chr6	121474293	121474572
chr6	121474624	121474871
chr6	124853628	124854054
chr6	125038525	125039067
chr6	125116342	125116825
chr6	125263450	125263937
chr6	128250674	128251059
chr6	129483476	129483873
chr6	133055244	133055470
chr6	133055584	133055797
chr6	134149884	134150456
chr6	134780097	134780401
chr6	136417024	136417768
chr6	136854029	136855448
chr6	140372136	140372349
chr6	143048453	143048994
chr6	145813705	145814097
chr6	146026549	146027116
chr6	149357385	149358127
chr7	104594685	104595715
chr7	3292860	3293323
chr7	4453251	4453972
chr7	16533898	16534231
chr7	16898101	16899144
chr7	17203945	17204409
chr7	19764543	19764944
chr7	19857103	19857403
chr7	20158198	20158730
chr7	20402807	20403423
chr7	25149910	25150581
chr7	25158704	25159219
chr7	25292139	25292911
chr7	25396252	25396795
chr7	26006261	26006859
chr7	26034070	26034341
chr7	26064492	26064999
chr7	26174989	26175277
chr7	26443804	26444128
chr7	28117254	28117540
chr7	28259493	28259982
chr7	28275849	28276300
chr7	29052593	29052952
chr7	29202874	29204212
chr7	30693312	30693689
chr7	30738529	30739436
chr7	31064523	31065435
chr7	35098260	35099678
chr7	35379238	35380012
chr7	35391142	35391467
chr7	35415733	35416030
chr7	35438009	35438397
chr7	35439556	35440773
chr7	35841609	35842073
chr7	36587543	36588272
chr7	50698539	50698890
chr7	51502000	51502360
chr7	52274411	52274646
chr7	52308814	52309326
chr7	52588931	52589205
chr7	52781256	52781574
chr7	53175908	53176317
chr7	53178190	53178656
chr7	54101795	54102151
chr7	63217253	63217796
chr7	63495304	63495755
chr7	66483729	66484132
chr7	71109802	71110413
chr7	71131406	71132129
chr7	73558466	73558867
chr7	73589547	73589891
chr7	74948413	74948752
chr7	80703758	80704110
chr7	80762483	80763220
chr7	81609560	81609894
chr7	85991550	85992021
chr7	86610945	86611307
chr7	87548863	87549410
chr7	88005678	88006134
chr7	91032118	91032824
chr7	91032897	91033214
chr7	91677271	91677714
chr7	96711681	96712025
chr7	97277628	97278599
chr7	105504813	105505247
chr7	105851410	105851669
chr7	106289386	106289794
chr7	106501443	106502030
chr7	106527279	106528036
chr7	107269492	107269802
chr7	107802353	107802748
chr7	108066732	108067041
chr7	108875927	108876141
chr7	109081555	109082193
chr7	109415771	109416169
chr7	112702627	112703149
chr7	112884742	112885073
chr7	112887609	112888100
chr7	112892748	112893158
chr7	114807875	114808232
chr7	114831495	114831946
chr7	117204576	117205075
chr7	117205348	117205867
chr7	117264973	117265265
chr7	117365327	117365986
chr7	117773960	117774301
chr7	118265447	118265926
chr7	119166509	119166947
chr7	120191765	120192419
chr7	120350452	120350754
chr7	122402077	122402342
chr7	123175288	123176335
chr7	123236649	123237244
chr7	124578503	124579955
chr7	130113186	130113541
chr7	133520898	133521195
chr7	133630554	133630885
chr7	133792849	133793291
chr7	133839741	133840067
chr7	134159971	134160610
chr7	134376513	134377038
chr7	134489199	134489569
chr7	134758624	134758914
chr7	135038922	135039311
chr7	139768036	139768494
chr7	139994301	139994747
chr7	140313289	140313863
chr7	140315283	140315709
chr7	146432938	146433468
chr7	146459382	146459649
chr7	146549701	146550363
chr7	146801877	146802143
chr7	148067905	148068339
chr7	148663168	148663585
chr7	149270716	149271161
chr7	149572507	149572961
chr7	149616309	149616680
chr7	150510650	150511470
chr7	152297479	152298193
chr7	152392032	152392555
chr8	11635811	11636842
chr8	13623335	13623953
chr8	13624071	13625179
chr8	13786026	13786341
chr8	23918449	23918690
chr8	26830358	26830619
chr8	26895415	26895736
chr8	28086494	28087392
chr8	28152888	28153187
chr8	28200112	28200562
chr8	28371531	28371782
chr8	34709703	34710145
chr8	35867720	35868940
chr8	35870440	35870845
chr8	46418329	46418573
chr8	46418821	46419142
chr8	46929779	46930156
chr8	47637016	47637309
chr8	47702838	47703108
chr8	48760523	48761083
chr8	73836681	73837086
chr8	73988082	73988819
chr8	74998924	74999207
chr8	77617268	77617690
chr8	81551744	81552252
chr8	85855781	85856189
chr8	85856374	85856641
chr8	86221464	86221747
chr8	86528486	86528830
chr8	86715869	86716162
chr8	86722233	86722790
chr8	86723930	86724624
chr8	86725346	86725673
chr8	86726288	86726978
chr8	86860192	86860733
chr8	87180751	87181207
chr8	87502003	87502497
chr8	87503515	87504066
chr8	87504878	87505355
chr8	87509413	87509740
chr8	89147775	89148123
chr8	90642162	90642658
chr8	93400999	93401448
chr8	95374057	95374711
chr8	96695280	96695758
chr8	96696216	96696577
chr8	97055762	97056135
chr8	97125383	97125708
chr8	97504991	97505325
chr8	97516571	97516791
chr8	97667027	97667251
chr8	97958700	97959057
chr8	107868819	107869605
chr8	108862007	108862477
chr8	109143226	109143824
chr8	109653064	109653907
chr8	109926913	109927286
chr8	110043692	110044246
chr8	111279636	111280041
chr8	111346792	111347115
chr8	112216564	112217604
chr8	113200688	113201168
chr8	113239898	113240436
chr8	113249037	113249985
chr8	114240561	114241380
chr8	114250029	114250376
chr8	118288532	118288760
chr8	118620555	118621107
chr8	121918359	121918929
chr8	122315909	122316559
chr8	123018571	123018986
chr8	123059744	123060372
chr8	123957395	123957909
chr8	124176924	124177424
chr8	124381028	124382006
chr8	124425478	124425993
chr8	124561283	124561561
chr8	124668788	124669135
chr8	124804612	124805316
chr8	125074089	125074615
chr8	125927951	125928866
chr8	125930002	125931026
chr8	125934017	125934335
chr8	129021475	129021850
chr8	129120027	129120592
chr8	129189837	129190816
chr8	129587504	129587863
chr9	13631230	13631552
chr9	44302166	44303254
chr9	8004522	8004859
chr9	20776739	20777758
chr9	21556789	21557151
chr9	21558495	21558790
chr9	21608593	21608976
chr9	26807088	26807532
chr9	31019145	31019527
chr9	37015599	37016106
chr9	37296279	37297002
chr9	40608735	40609009
chr9	43937681	43938334
chr9	44151628	44152083
chr9	44542938	44543267
chr9	45636313	45636856
chr9	46543762	46544211
chr9	47220977	47221320
chr9	49723287	49724037
chr9	50411455	50412013
chr9	50412167	50412590
chr9	50560591	50561139
chr9	51976107	51976631
chr9	54711694	54711974
chr9	56724628	56725665
chr9	56727619	56728089
chr9	56728535	56729293
chr9	56921545	56921864
chr9	57268543	57269208
chr9	57281133	57281892
chr9	57485048	57486183
chr9	57679149	57679614
chr9	57798017	57798794
chr9	58094994	58095340
chr9	58123359	58123741
chr9	59334591	59334859
chr9	60864391	60864986
chr9	62190118	62191143
chr9	62326958	62327360
chr9	63775343	63775920
chr9	63869559	63869916
chr9	64808328	64808797
chr9	65409991	65410307
chr9	65972434	65972730
chr9	71980542	71981954
chr9	72378120	72378389
chr9	72833049	72833699
chr9	75257512	75257979
chr9	78375054	78376336
chr9	82869440	82870108
chr9	90008267	90009085
chr9	95757768	95758186
chr9	95855027	95855306
chr9	96626343	96626671
chr9	96789997	96790602
chr9	97010897	97011934
chr9	99301265	99301686
chr9	100543240	100544024
chr9	102620645	102621070
chr9	102626524	102627031
chr9	106272070	106272452
chr9	106279541	106280821
chr9	107456637	107456889
chr9	107507527	107508128
chr9	107514440	107514922
chr9	107515064	107515476
chr9	107528719	107529217
chr9	107535637	107536173
chr9	107537803	107538221
chr9	107561869	107562446
chr9	107888718	107889220
chr9	108103528	108103862
chr9	108114549	108115068
chr9	108166809	108167374
chr9	108170145	108170498
chr9	108240950	108241618
chr9	108470447	108470690
chr9	108729157	108729502
chr9	110434420	110434926
chr9	114690954	114691385
chr9	118888931	118889874
chr9	118972054	118972365
chr9	119231880	119232314
chr9	119891224	119891954
chr9	120019583	120019890
chr9	120775779	120776305
chr9	122930176	122930694
chr9	123382426	123383211
chrM	15339	15659
chrX	9239611	9239999
chrX	10292025	10292348
chrX	11232598	11233152
chrX	11583484	11583990
chrX	45435585	45435824
chrX	68303054	68303389
chrX	71120860	71121588
chrX	96585812	96586210
chrX	98417326	98418116
chrX	98469515	98469778
chrX	137490750	137491763
chrX	150157980	150158502
chrX	154036356	154036574
chr10	4540166	4540657
chr10	7401342	7401834
chr10	8605799	8606285
chr10	12588248	12588570
chr10	12588704	12589540
chr10	20880279	20880579
chr10	22451078	22451770
chr10	25079145	25079596
chr10	28866581	28866925
chr10	30338057	30338439
chr10	36856655	36857219
chr10	39452709	39453216
chr10	40020549	40020797
chr10	41195985	41196245
chr10	41196878	41197374
chr10	41238499	41239217
chr10	42891707	42892151
chr10	43260469	43260889
chr10	49510149	49510487
chr10	57785229	57785991
chr10	58786569	58786981
chr10	59414788	59415079
chr10	59415220	59415433
chr10	61657028	61657611
chr10	70700349	70700577
chr10	70807464	70808012
chr10	75018738	75019275
chr10	76706231	76707034
chr10	79452576	79452953
chr10	79538064	79538309
chr10	79621215	79621472
chr10	79623594	79624153
chr10	79848767	79849196
chr10	79896484	79897029
chr10	80499918	80500343
chr10	80877114	80877663
chr10	81090227	81090532
chr10	82161353	82161752
chr10	82320990	82322149
chr10	83903748	83904626
chr10	84379692	84380018
chr10	95943023	95943545
chr10	98746544	98747308
chr10	99477980	99478355
chr10	99478497	99478973
chr10	102490913	102491297
chr10	110356880	110357783
chr10	120336130	120336478
chr10	120643054	120643943
chr10	126647893	126648471
chr10	127102665	127103076
chr10	127103996	127104213
chr10	127528679	127528994
chr10	127648283	127648949
chr10	128023537	128024041
chr10	128025015	128025617
chr10	128027509	128027781
chr10	128136598	128136947
chr11	75234993	75235557
chr11	3188990	3189257
chr11	3814072	3814432
chr11	3994360	3994650
chr11	4196721	4197215
chr11	4965322	4965638
chr11	5759817	5760354
chr11	8357785	8358478
chr11	8501390	8501926
chr11	9017923	9018268
chr11	19820063	19820712
chr11	19824903	19825682
chr11	20377269	20377858
chr11	21270402	21270812
chr11	22502022	22502463
chr11	23670439	23670779
chr11	29273511	29274130
chr11	29592938	29593298
chr11	30168369	30168671
chr11	32118536	32119055
chr11	32121446	32121752
chr11	32465216	32465567
chr11	40506766	40507213
chr11	43198811	43199200
chr11	43361831	43362117
chr11	49016927	49017278
chr11	49838243	49838581
chr11	50105834	50106102
chr11	50139179	50140036
chr11	51729457	51730290
chr11	53576752	53577012
chr11	54680377	54680609
chr11	55231181	55231574
chr11	55282592	55282861
chr11	59484366	59484984
chr11	59653050	59653541
chr11	60541716	60542197
chr11	60727348	60727844
chr11	61393181	61393660
chr11	61743724	61744179
chr11	61890480	61890769
chr11	62826188	62826504
chr11	62944039	62944618
chr11	62945866	62946216
chr11	67399692	67400461
chr11	68931436	68932202
chr11	69180966	69181227
chr11	69231940	69232299
chr11	69394198	69395063
chr11	69694159	69695031
chr11	69808764	69809187
chr11	70245704	70245941
chr11	72990457	72991218
chr11	73097913	73098712
chr11	74960684	74961145
chr11	75267553	75268217
chr11	76391135	76391489
chr11	77599600	77599958
chr11	77604377	77605725
chr11	77893690	77894004
chr11	77977541	77977980
chr11	77979316	77979896
chr11	78176492	78177246
chr11	79037988	79038541
chr11	79067929	79068516
chr11	79152597	79153111
chr11	82703848	82704102
chr11	83285662	83286290
chr11	83777508	83778001
chr11	85124240	85124596
chr11	85527123	85527619
chr11	85572122	85572703
chr11	86571027	86571648
chr11	86922765	86923088
chr11	86940538	86941058
chr11	87799858	87800175
chr11	87860696	87860927
chr11	87913330	87913739
chr11	87994801	87995201
chr11	88017696	88018174
chr11	88029817	88030045
chr11	88218666	88219108
chr11	88366666	88367018
chr11	94819397	94819750
chr11	94854451	94854737
chr11	95275721	95276174
chr11	95719811	95720065
chr11	97170654	97171313
chr11	97177028	97177350
chr11	97310823	97311197
chr11	97669247	97669906
chr11	97672179	97673074
chr11	98611914	98612372
chr11	100800751	100801146
chr11	100931115	100931591
chr11	101031743	101031970
chr11	101414118	101414524
chr11	102291197	102291843
chr11	103020318	103020561
chr11	103274187	103274658
chr11	104133465	104134104
chr11	104508493	104508857
chr11	106782167	106782412
chr11	107408605	107408929
chr11	108011544	108012103
chr11	109490522	109490796
chr11	112964499	112964791
chr11	113062904	113063209
chr11	113138301	113138814
chr11	113155855	113156205
chr11	113578907	113579490
chr11	115817820	115818371
chr11	115965319	115965952
chr11	115970052	115970289
chr11	116298052	116298521
chr11	116351501	116352122
chr11	116393487	116393847
chr11	116441879	116442480
chr11	116549161	116549523
chr11	116678199	116678779
chr11	117096533	117097256
chr11	117126631	117126936
chr11	117640899	117641714
chr11	117793388	117793942
chr11	117802909	117803140
chr11	118188887	118189162
chr11	118224340	118224683
chr11	118297644	118298202
chr11	119352521	119352994
chr11	120091230	120091633
chr11	120099249	120099961
chr11	120354024	120354831
chr11	120442194	120442567
chr11	120559118	120559849
chr12	4924022	4924265
chr12	8371149	8371742
chr12	8393068	8393961
chr12	12330381	12330656
chr12	16900576	16901541
chr12	21141560	21142682
chr12	25781099	25781789
chr12	29274253	29274630
chr12	32634082	32634468
chr12	33703411	33703910
chr12	33920033	33920970
chr12	35874336	35874970
chr12	37107956	37109028
chr12	56403409	56403651
chr12	56567360	56567712
chr12	66066642	66067029
chr12	66273594	66274068
chr12	70269640	70270121
chr12	77647347	77647940
chr12	78063647	78063944
chr12	81232129	81232636
chr12	81329875	81330413
chr12	85527937	85528446
chr12	85528944	85529354
chr12	86542562	86542988
chr12	86691511	86691866
chr12	88229088	88229717
chr12	88229818	88230433
chr12	88488111	88488684
chr12	101425300	101425711
chr12	102016731	102017905
chr12	106246838	106247312
chr12	109417839	109418352
chr12	114401812	114402236
chr12	117501381	117501668
chr12	120476382	120476731
chr13	49282961	49283564
chr13	43384145	43385046
chr13	12350273	12350704
chr13	13665871	13666115
chr13	21494023	21494772
chr13	22133108	22133601
chr13	23713871	23714139
chr13	24923475	24923877
chr13	32894650	32894946
chr13	34744192	34744880
chr13	37949307	37950185
chr13	40744883	40746904
chr13	42146562	42147074
chr13	43217788	43218340
chr13	43655591	43655892
chr13	48661427	48662086
chr13	49060091	49061433
chr13	49274276	49274618
chr13	49282324	49282659
chr13	51740193	51740580
chr13	51853887	51854216
chr13	58503763	58504149
chr13	59924160	59924791
chr13	63629679	63629962
chr13	64020211	64020668
chr13	68960264	68960572
chr13	70776518	70777333
chr13	74018807	74019849
chr13	76080177	76080671
chr13	76081237	76082097
chr13	78302361	78303332
chr13	78340889	78341123
chr13	81102208	81102646
chr13	83870276	83870671
chr13	94834508	94834763
chr13	95055360	95055684
chr13	98010202	98010774
chr13	100114382	100114722
chr13	102537060	102537359
chr13	108621335	108621734
chr13	108680682	108681072
chr13	110692639	110693283
chr13	112718771	112719467
chr13	113253737	113254103
chr13	115628497	115629534
chr13	115892248	115892573
chr14	8721869	8722455
chr14	13116661	13117162
chr14	21364892	21365462
chr14	21748094	21748849
chr14	22667429	22667652
chr14	26197703	26198613
chr14	26277744	26278235
chr14	26278292	26278877
chr14	26385120	26385431
chr14	26545125	26546045
chr14	26554183	26555091
chr14	26661496	26661811
chr14	27458258	27458637
chr14	31292689	31293057
chr14	31361998	31362305
chr14	32018842	32019328
chr14	35316108	35317306
chr14	47501609	47502045
chr14	49686352	49686851
chr14	52723962	52724429
chr14	52816926	52817522
chr14	52877263	52877744
chr14	55495199	55495894
chr14	55513576	55513984
chr14	56290455	56291373
chr14	56503509	56504031
chr14	57430876	57431606
chr14	57506022	57506467
chr14	60883986	60884400
chr14	62301393	62302194
chr14	67435562	67436380
chr14	67486591	67487052
chr14	67627841	67628207
chr14	67754448	67754756
chr14	68550726	68550965
chr14	69599494	69599825
chr14	70056777	70057326
chr14	70456568	70457229
chr14	70559611	70560251
chr14	70603221	70604104
chr14	70604382	70605231
chr14	71446607	71447677
chr14	76244770	76245131
chr14	76813991	76814263
chr14	79826015	79826532
chr14	79880660	79880963
chr14	79987015	79987371
chr14	87540918	87541509
chr14	87816135	87816515
chr14	102008255	102008687
chr14	103382072	103382458
chr14	112073808	112074523
chr14	120754645	120755270
chr14	121433513	121433987
chr14	121678247	121678646
chr14	121778624	121779320
chr15	6336079	6336909
chr15	10911545	10911948
chr15	25344024	25344445
chr15	25823014	25823321
chr15	26825134	26825550
chr15	41278461	41278756
chr15	54944766	54945116
chr15	58025868	58026407
chr15	58046507	58046821
chr15	58720426	58720708
chr15	59019748	59020382
chr15	61815087	61815560
chr15	63502191	63503674
chr15	66707222	66708060
chr15	73253764	73254207
chr15	75578792	75579071
chr15	75771257	75771652
chr15	75907553	75907843
chr15	76023223	76023781
chr15	76026492	76027319
chr15	76034349	76035170
chr15	76037501	76038197
chr15	76532587	76532852
chr15	76735210	76735461
chr15	76867080	76867518
chr15	78637568	78637969
chr15	78663267	78663731
chr15	78707196	78707649
chr15	78756326	78756908
chr15	78818857	78819502
chr15	78931982	78932909
chr15	78995591	78996218
chr15	79025943	79026283
chr15	79032385	79032634
chr15	79039527	79040157
chr15	79042898	79043497
chr15	79572197	79572673
chr15	79922931	79923484
chr15	81353503	81353946
chr15	81527622	81527956
chr15	81661872	81662384
chr15	81690142	81690437
chr15	82933821	82934308
chr15	84803766	84804207
chr15	85166686	85166921
chr15	87414454	87415062
chr15	87545793	87546135
chr15	88669682	88670724
chr15	88692173	88693051
chr15	88694366	88694753
chr15	88958540	88959556
chr15	96115908	96116287
chr15	97670575	97670801
chr15	97709091	97709744
chr15	98702573	98702902
chr15	98783874	98784090
chr15	98924243	98924649
chr15	99082066	99082489
chr15	99287395	99287739
chr15	100381978	100382370
chr15	101055585	101056218
chr15	101071274	101071795
chr15	101084069	101084495
chr15	101107593	101108187
chr15	102230100	102230350
chr15	102348883	102349349
chr15	102455126	102455629
chr15	102669940	102670488
chr15	103196825	103197154
chr16	91619107	91619379
chr16	4586515	4587200
chr16	4595687	4595963
chr16	4624931	4625206
chr16	10785737	10786590
chr16	10838611	10839338
chr16	11909296	11909634
chr16	13159582	13159812
chr16	13505158	13505376
chr16	13819163	13819493
chr16	14893906	14894947
chr16	15886826	15887274
chr16	15992082	15992589
chr16	16302857	16304012
chr16	16358529	16358935
chr16	16870812	16871135
chr16	17125073	17125706
chr16	18226021	18226498
chr16	18471502	18472084
chr16	18484847	18485298
chr16	20097566	20098300
chr16	20517971	20518429
chr16	22517573	22517907
chr16	23107195	23107754
chr16	24282584	24282929
chr16	24392611	24393049
chr16	29813906	29814453
chr16	29946217	29946481
chr16	30064191	30064646
chr16	30188852	30189622
chr16	30236432	30236706
chr16	31598622	31599165
chr16	32608763	32609065
chr16	38088499	38088880
chr16	43889914	43890466
chr16	50528754	50529338
chr16	55974760	55975539
chr16	56029126	56029602
chr16	85803291	85803703
chr16	90830280	90830827
chr16	90934878	90935383
chr16	92698454	92699167
chr16	93832254	93832577
chr16	94104158	94104533
chr16	94748085	94748762
chr17	5795923	5796197
chr17	8476087	8477374
chr17	8701220	8701510
chr17	13837085	13837377
chr17	13897145	13897393
chr17	17761546	17762903
chr17	17964788	17965086
chr17	17974705	17975478
chr17	25932668	25932975
chr17	25970120	25970419
chr17	29751598	29751897
chr17	29867621	29868050
chr17	31806959	31807432
chr17	32501354	32501723
chr17	33916147	33916679
chr17	34056983	34057483
chr17	34753120	34753554
chr17	34792492	34792756
chr17	35271902	35272247
chr17	35834679	35835247
chr17	35950080	35950695
chr17	36002624	36002845
chr17	44242775	44243064
chr17	44871476	44871959
chr17	45733975	45734394
chr17	46169332	46169818
chr17	46178230	46178637
chr17	46408479	46409108
chr17	46419755	46419997
chr17	46782860	46783268
chr17	49611959	49612292
chr17	56323273	56323748
chr17	56599916	56600464
chr17	63425005	63425343
chr17	64212753	64212977
chr17	64949628	64949966
chr17	66234577	66235064
chr17	71104310	71105234
chr17	71200743	71201465
chr17	71351515	71352486
chr17	74926580	74927330
chr17	79705334	79705615
chr17	80114947	80115244
chr17	80527023	80527778
chr17	80606357	80606928
chr17	84408484	84408781
chr17	84581769	84582434
chr17	87131566	87131855
chr17	87714295	87714784
chr18	6135608	6135939
chr18	6764657	6765248
chr18	10609871	10610255
chr18	10617730	10617956
chr18	11815702	11816177
chr18	12395381	12395700
chr18	15222596	15223642
chr18	21159648	21159975
chr18	24112881	24113652
chr18	32106139	32106421
chr18	32996772	32997130
chr18	33623595	33624080
chr18	34910775	34911527
chr18	35114328	35114866
chr18	35642137	35643000
chr18	35990376	35990739
chr18	36007480	36007752
chr18	36010455	36011302
chr18	36058618	36059066
chr18	36447364	36447710
chr18	36488341	36488815
chr18	36508632	36508925
chr18	38376158	38376732
chr18	38761557	38761881
chr18	53904124	53904541
chr18	56868589	56868977
chr18	58037639	58038008
chr18	61371053	61371440
chr18	65689966	65690549
chr18	69752487	69752899
chr18	73731242	73731856
chr18	73782681	73783038
chr18	75165336	75165879
chr18	75526013	75526500
chr18	75614574	75615264
chr18	75935517	75936172
chr18	77952917	77953458
chr18	79307042	79307256
chr18	80298049	80298453
chr18	80901618	80901902
chr18	81130708	81131084
chr18	82895118	82895645
chr18	84854492	84854914
chr19	3767613	3768052
chr19	3850740	3851546
chr19	3929670	3929907
chr19	4096723	4097003
chr19	4099047	4099558
chr19	4559639	4559880
chr19	5050614	5051071
chr19	5491152	5491743
chr19	5529435	5529778
chr19	5567382	5567847
chr19	5689497	5690075
chr19	5845357	5845941
chr19	5848453	5848765
chr19	6274077	6274760
chr19	6278118	6278728
chr19	6401183	6401482
chr19	7026127	7026381
chr19	7062291	7062629
chr19	7342266	7342546
chr19	7381417	7381711
chr19	9057735	9058063
chr19	9097324	9098124
chr19	10021436	10021816
chr19	10056692	10057205
chr19	10109563	10110297
chr19	10175949	10176206
chr19	10463033	10463494
chr19	10679666	10680249
chr19	10680440	10681095
chr19	16242516	16243038
chr19	21853084	21853426
chr19	23209527	23209879
chr19	23215189	23215899
chr19	25036117	25036531
chr19	30104332	30104744
chr19	34996281	34997166
chr19	38030126	38030872
chr19	40968970	40969779
chr19	41556416	41556825
chr19	42203654	42204002
chr19	42284010	42284641
chr19	42593253	42593937
chr19	43749281	43749579
chr19	44386271	44386877
chr19	45091262	45091575
chr19	45812049	45812365
chr19	46378886	46379369
chr19	46379646	46380157
chr19	47211248	47211859
chr19	47425079	47425696
chr19	47653666	47654030
chr19	53388364	53389040
chr19	54018419	54019191
chr19	55695067	55695717
chr19	55854295	55854553
chr19	56896207	56896643
chr19	57030280	57030893
