# Supplementary material for: TFAP2 paralogs regulate melanocyte differentiation in parallel with MITF
Source: PLoS Genet. 2017 Mar 1;13(3):e1006636. doi: 10.1371/journal.pgen.1006636 (PMC5352137; doi:10.1371/journal.pgen.1006636)
Supplement: S6 Table — (XLSX) [file pgen.1006636.s016.xlsx]

## Sheet: S6 Table
S6 Table: Analysis of overlap between TFAP2A peaks and orthologous sequences in mouse and human genomes
	Species	Total peaks	Fraction of peaks lifted over to hg19	Fraction of peaks lifted over to mm9	Fraction of total peaks shared in both species	Fraction of shared peaks within TSS	Fraction of genome represented by TSS	Fraction of genes that have shared peaks within TSS	Fraction direct targets of TFAP2A that have shared peaks within TSS
						-10/+10kb	-10/+10kb	-10/+10kb	-10/+10kb
	Human	13690	N/A	10,707 (78.2%)	1,532 (11.2%)a	991 (64.7%)	11.7%b	1,074 (6.1%)	3 (33.3%)d
	Mouse	16305	13864	N/A	1423	988 (69.4%)	15.4%c	1,194 (6.0%)	3 (33.3%)d
			(85.0%)		(8.7%)a
	a Fraction of peaks that intersect a lift-over peak from the other species
	b Based on list of 17,522 genes with TSS extended 10kb in either direction and estimating 3 billion total bases in the human genome
	c Based on list of 19,965 genes with TSS extended 10kb in either direction and estimating 2.6 billion total bases in the mouse genome
	d From the list of 10 zebrafish genes reduced 0.5-fold or more in tfap2a-/- mutants, which correspond to 9 human/mouse orthologs
