# Supplementary material for: TFAP2 paralogs regulate melanocyte differentiation in parallel with MITF
Source: PLoS Genet. 2017 Mar 1;13(3):e1006636. doi: 10.1371/journal.pgen.1006636 (PMC5352137; doi:10.1371/journal.pgen.1006636)
Supplement: S7 Table — (XLSX) [file pgen.1006636.s017.xlsx]

## Sheet: S7A Table human active TFAP2A
S7A Table: Active TFAP2A peaks in human primary melanocytes (based on SeqMINER H3K27ac signal) and associated genes
															GREAT Gene association rule = basal plus extension, proximal: TSS -5/+1kb, distal: up to 100kb
chr1	713814	714090													A3GALT2
chr1	762407	762683													AAAS
chr1	936374	936650													AADAT
chr1	948736	948887													AAK1
chr1	1092973	1093249													AAMDC
chr1	1093442	1093718													AANAT
chr1	1241301	1241577													AARS2
chr1	1282795	1283071													AARSD1
chr1	1310769	1310850													AASS
chr1	1342666	1342942													AATK
chr1	1406903	1407179													ABCA1
chr1	1448187	1448463													ABCB6
chr1	1486415	1486605													ABCB8
chr1	1497025	1497301													ABCB9
chr1	1497904	1498180													ABCC10
chr1	1502455	1502731													ABCC5
chr1	1510467	1510743													ABCD3
chr1	1655514	1655790													ABCE1
chr1	1677069	1677203													ABCF2
chr1	1677884	1678149													ABCF3
chr1	1838482	1838758													ABCG2
chr1	2065098	2065374													ABHD10
chr1	2066827	2067189													ABHD12
chr1	2126610	2126748													ABHD13
chr1	2144284	2144560													ABHD14A
chr1	2160831	2161107													ABHD14A-ACY1
chr1	2161364	2161640													ABHD14B
chr1	2163700	2163782													ABHD15
chr1	2165691	2165967													ABHD16A
chr1	2210619	2210895													ABHD16B
chr1	2221550	2221826													ABHD17B
chr1	2222167	2222443													ABHD2
chr1	2232198	2232474													ABHD3
chr1	2232773	2233049													ABHD5
chr1	2233335	2233611													ABHD6
chr1	2247050	2247326													ABHD8
chr1	2345819	2345991													ABL1
chr1	2460493	2460629													ABR
chr1	2474537	2474813													ABT1
chr1	2476450	2476726													ABTB2
chr1	2477291	2477567													ACAA1
chr1	2478138	2478414													ACACA
chr1	2478743	2478855													ACAD11
chr1	2480270	2480546													ACAD8
chr1	2487216	2487336													ACAD9
chr1	2487714	2487990													ACADSB
chr1	2489264	2489540													ACAP3
chr1	2492343	2492619													ACAT2
chr1	2517031	2517111													ACBD5
chr1	2518120	2518396													ACBD6
chr1	2518830	2519106													ACCS
chr1	3357867	3358143													ACLY
chr1	6085426	6085702													ACN9
chr1	6086195	6086471													ACO1
chr1	6087302	6087578													ACO2
chr1	6088326	6088602													ACOT11
chr1	6108683	6108752													ACOT13
chr1	6259745	6259816													ACOT2
chr1	6259874	6260150													ACOT6
chr1	6419800	6419929													ACOT7
chr1	6445763	6445938													ACOX1
chr1	6453945	6454221													ACP2
chr1	6549978	6550176													ACP5
chr1	6550891	6551167													ACP6
chr1	6614490	6614766													ACPL2
chr1	6663618	6663756													ACPT
chr1	7538310	7538586													ACRC
chr1	7609211	7609487													ACSF3
chr1	7728585	7728776													ACSL3
chr1	7729388	7729664													ACSL5
chr1	8021436	8021640													ACSS1
chr1	8086656	8086932													ACTA2
chr1	8938808	8939084													ACTB
chr1	9241386	9241662													ACTG1
chr1	9472977	9473253													ACTL6A
chr1	9489061	9489140													ACTN1
chr1	9501774	9501850													ACTN4
chr1	9600088	9600364													ACTR10
chr1	9749221	9749497													ACTR1A
chr1	9750012	9750288													ACTR1B
chr1	9777333	9777609													ACY1
chr1	9777762	9777864													ACYP2
chr1	10002844	10003120													ADAL
chr1	10003286	10003562													ADAM10
chr1	10092544	10092820													ADAM17
chr1	10270210	10270357													ADAMTS1
chr1	10458823	10459099													ADAMTS13
chr1	10459837	10460113													ADAMTS2
chr1	10490489	10490765													ADAMTS4
chr1	10534836	10535112													ADAMTS9
chr1	11040303	11040579													ADAMTSL4
chr1	11708078	11708328													ADAMTSL5
chr1	11741454	11741554													ADAR
chr1	11791836	11792112													ADAT2
chr1	11862733	11863009													ADAT3
chr1	11865730	11866006													ADC
chr1	11902116	11902392													ADCK3
chr1	11967749	11968025													ADCY1
chr1	11968849	11969125													ADCY6
chr1	12079805	12080081													ADCY9
chr1	12203715	12203973													ADD1
chr1	12289857	12290133													ADHFE1
chr1	12616429	12616631													ADK
chr1	14075251	14075527													ADM
chr1	15236671	15236947													ADNP
chr1	15295004	15295234													ADNP2
chr1	15298309	15298585													ADO
chr1	15415226	15415502													ADORA2B
chr1	15480715	15480853													ADORA3
chr1	15851716	15851992													ADPRM
chr1	15853229	15853505													ADRA1D
chr1	16011274	16011550													ADRB2
chr1	16502428	16502704													ADRBK1
chr1	16679085	16679361													ADRBK2
chr1	16694017	16694293													ADRM1
chr1	16767087	16767363													ADSL
chr1	16939211	16939487													ADSSL1
chr1	16940208	16940484													ADTRP
chr1	16947608	16947910													AEBP1
chr1	16971300	16971576													AES
chr1	17215829	17216105													AFAP1L1
chr1	17222426	17222505													AFAP1L2
chr1	17305360	17305636													AFF1
chr1	17307193	17307469													AFF4
chr1	17415725	17416001													AGAP2
chr1	17416190	17416466													AGAP3
chr1	17765061	17765337													AGAP5
chr1	17765606	17765882													AGBL3
chr1	17828985	17829261													AGBL5
chr1	17858009	17858285													AGFG1
chr1	17858431	17858707													AGGF1
chr1	17865582	17865858													AGO2
chr1	17896052	17896328													AGPAT2
chr1	17896746	17897022													AGPAT3
chr1	19273660	19273936													AGPAT5
chr1	19578083	19578359													AGPS
chr1	19811351	19811627													AGTRAP
chr1	19971390	19971666													AHCY
chr1	20126039	20126315													AHCYL2
chr1	20208712	20208988													AHDC1
chr1	20811521	20811797													AHNAK
chr1	21112410	21112686													AHRR
chr1	21503141	21503417													AHSA2
chr1	21660845	21661121													AIDA
chr1	21661255	21661531													AIF1L
chr1	21672245	21672501													AIFM2
chr1	21767180	21767456													AIMP2
chr1	22257435	22257711													AIP
chr1	22351949	22352225													AJUBA
chr1	22448007	22448283													AK5
chr1	22448886	22449162													AK9
chr1	22778307	22778583													AKAP1
chr1	23670112	23670388													AKAP10
chr1	23694480	23694756													AKAP11
chr1	23695583	23695859													AKAP2
chr1	23885877	23886153													AKAP8
chr1	24018083	24018359													AKAP8L
chr1	24151724	24152000													AKIRIN2
chr1	24194749	24195025													AKNA
chr1	24285623	24285899													AKR1A1
chr1	24968993	24969269													AKT1
chr1	25041515	25041650													AKT1S1
chr1	25238394	25238670													AKT2
chr1	25239536	25239812													AKT3
chr1	25255615	25255891													ALAS1
chr1	25566239	25566515													ALCAM
chr1	25574007	25574211													ALDH16A1
chr1	25869709	25869985													ALDH1A3
chr1	26145598	26145717													ALDH1L2
chr1	26145992	26146268													ALDH3A2
chr1	26185676	26185952													ALDH3B1
chr1	26354974	26355250													ALDH4A1
chr1	26361495	26361771													ALDH7A1
chr1	26362502	26362778													ALDH9A1
chr1	26604954	26605230													ALDOA
chr1	26632715	26632991													ALDOB
chr1	26827594	26827870													ALG10
chr1	26856855	26857131													ALG10B
chr1	26947086	26947300													ALG11
chr1	26947240	26947516													ALG13
chr1	26947912	26948188													ALG8
chr1	27019548	27019690													ALKBH2
chr1	27019712	27019988													ALKBH3
chr1	27022008	27022284													ALKBH5
chr1	27114561	27114837													ALMS1
chr1	27115698	27115974													ALOX5AP
chr1	27216645	27216783													ALS2
chr1	27328445	27328721													ALX1
chr1	27464125	27464316													AMACR
chr1	27626121	27626397													AMBP
chr1	27648348	27648624													AMBRA1
chr1	27693370	27693646													AMD1
chr1	27719622	27719898													AMDHD1
chr1	27744919	27745195													AMER3
chr1	27869292	27869568													AMIGO3
chr1	27888027	27888141													AMN
chr1	27888160	27888436													AMOT
chr1	27928687	27928963													AMOTL2
chr1	27998786	27999062													AMZ1
chr1	28052139	28052208													ANAPC10
chr1	28100053	28100329													ANAPC13
chr1	28655357	28655633													ANAPC2
chr1	28696095	28696371													ANAPC5
chr1	28696490	28696766													ANAPC7
chr1	28908576	28908660													ANG
chr1	28974675	28974951													ANGPTL2
chr1	29063057	29063260													ANK1
chr1	29450784	29451060													ANKAR
chr1	29557433	29557709													ANKDD1A
chr1	29563434	29563710													ANKH
chr1	31259637	31259750													ANKHD1
chr1	31271405	31271681													ANKLE2
chr1	31289335	31289611													ANKMY1
chr1	31296908	31297095													ANKMY2
chr1	31845926	31846202													ANKRA2
chr1	32180005	32180281													ANKRD11
chr1	32180943	32181219													ANKRD13A
chr1	32254200	32254476													ANKRD13B
chr1	32404014	32404290													ANKRD13C
chr1	32410069	32410345													ANKRD13D
chr1	32538518	32538794													ANKRD17
chr1	32645992	32646268													ANKRD27
chr1	32705028	32705304													ANKRD32
chr1	32712390	32712666													ANKRD39
chr1	32793900	32794071													ANKRD40
chr1	32800767	32801043													ANKRD54
chr1	32814887	32815163													ANKS1A
chr1	32860152	32860428													ANKS4B
chr1	33004899	33005115													ANLN
chr1	33168418	33168694													ANO5
chr1	33169162	33169394													ANO6
chr1	33282869	33283105													ANO7
chr1	33283674	33283950													ANO8
chr1	33429367	33429643													ANP32A
chr1	33565251	33565527													ANP32B
chr1	33592643	33592919													ANTXR2
chr1	33815568	33815844													ANTXRL
chr1	33938074	33938350													ANXA11
chr1	35325402	35325678													ANXA13
chr1	36023137	36023413													ANXA2
chr1	36184703	36184838													ANXA5
chr1	36234853	36235129													ANXA6
chr1	36621359	36621506													ANXA8L2
chr1	36622250	36622526													AP1AR
chr1	36626464	36626740													AP1G1
chr1	36689594	36689870													AP1M2
chr1	36690269	36690545													AP2A2
chr1	36788219	36788495													AP2M1
chr1	36863227	36863503													AP2S1
chr1	36915809	36916085													AP3B1
chr1	38156198	38156474													AP3M1
chr1	38157714	38157990													AP3M2
chr1	38325335	38325611													AP3S2
chr1	38412605	38412881													AP4M1
chr1	38455665	38455941													AP5B1
chr1	38470314	38470590													AP5M1
chr1	40042281	40042557													AP5S1
chr1	40367022	40367298													AP5Z1
chr1	40506038	40506173													APAF1
chr1	40723757	40724033													APBA2
chr1	40915806	40916082													APBB2
chr1	40974392	40974668													APC
chr1	40974939	40975215													APEH
chr1	41157885	41158161													APEX2
chr1	41444914	41445190													APH1B
chr1	41708219	41708495													API5
chr1	41980140	41980416													APITD1
chr1	41980872	41980987													APITD1-CORT
chr1	42800936	42801212													APLP2
chr1	43147698	43147974													APMAP
chr1	43418707	43418983													APOBEC3C
chr1	43423360	43423636													APOBEC3F
chr1	43824202	43824271													APOE
chr1	43834004	43834280													APOL1
chr1	43919559	43919835													APOLD1
chr1	44678916	44679192													APOM
chr1	44705249	44705525													APOPT1
chr1	45097295	45097414													APRT
chr1	45205234	45205510													AQP7
chr1	45241017	45241293													AQR
chr1	45265396	45265613													ARAP1
chr1	45265780	45266056													ARAP3
chr1	45272923	45273118													ARC
chr1	45273431	45273707													ARCN1
chr1	45274180	45274456													ARF4
chr1	45274972	45275248													ARF5
chr1	45285984	45286053													ARF6
chr1	45769631	45769907													ARFGAP1
chr1	45806062	45806230													ARFGEF2
chr1	45987465	45987741													ARGLU1
chr1	46016259	46016458													ARHGAP1
chr1	46049440	46049716													ARHGAP10
chr1	46050289	46050565													ARHGAP12
chr1	46216126	46216402													ARHGAP17
chr1	46598165	46598441													ARHGAP19
chr1	46598897	46599173													ARHGAP19-SLIT1
chr1	46668568	46668647													ARHGAP21
chr1	46671366	46671642													ARHGAP23
chr1	46768193	46768469													ARHGAP31
chr1	46806232	46806508													ARHGAP35
chr1	47069955	47070077													ARHGAP5
chr1	47082118	47082394													ARHGDIA
chr1	47800273	47800549													ARHGEF1
chr1	47903348	47903624													ARHGEF10
chr1	48043831	48044107													ARHGEF10L
chr1	48937430	48937706													ARHGEF16
chr1	51425922	51426198													ARHGEF17
chr1	51434024	51434300													ARHGEF19
chr1	51442966	51443242													ARHGEF2
chr1	51985085	51985291													ARHGEF26
chr1	52195487	52195763													ARHGEF40
chr1	52498515	52498791													ARHGEF7
chr1	52826256	52826532													ARID1A
chr1	52831998	52832274													ARID1B
chr1	53393472	53393748													ARID2
chr1	53662404	53662680													ARID3A
chr1	53792991	53793267													ARID4A
chr1	54411640	54411916													ARID5A
chr1	54448195	54448471													ARIH1
chr1	54741124	54741400													ARIH2
chr1	54752858	54753134													ARIH2OS
chr1	54953753	54954029													ARL1
chr1	54954554	54954830													ARL10
chr1	55353036	55353312													ARL13B
chr1	55680210	55680486													ARL14EP
chr1	59012447	59012690													ARL3
chr1	59165634	59165910													ARL4D
chr1	59247366	59247642													ARL5B
chr1	59250038	59250314													ARL6
chr1	59250720	59250996													ARL6IP1
chr1	59281843	59282119													ARL6IP6
chr1	59762076	59762352													ARL8B
chr1	59762685	59762961													ARL9
chr1	61369407	61369683													ARMC1
chr1	61542751	61542935													ARMCX3
chr1	61548669	61548945													ARNT
chr1	62902240	62902516													ARNTL
chr1	63154035	63154311													ARPC1A
chr1	63249398	63249526													ARPC1B
chr1	64059787	64060063													ARPC4
chr1	64935747	64936023													ARPC4-TTLL3
chr1	67391071	67391347													ARPC5
chr1	67896108	67896384													ARRB1
chr1	68151571	68151847													ARRB2
chr1	68299359	68299635													ASAH1
chr1	68698047	68698323													ASAP1
chr1	70820075	70820351													ASAP2
chr1	70820425	70820701													ASB13
chr1	70876516	70876792													ASB6
chr1	75198649	75198925													ASCC1
chr1	77747936	77748212													ASCC3
chr1	78148475	78148751													ASF1A
chr1	78149331	78149430													ASF1B
chr1	78225300	78225576													ASH2L
chr1	78444994	78445270													ASIC4
chr1	84326675	84326951													ASL
chr1	84465052	84465328													ASNA1
chr1	84764751	84765027													ASNSD1
chr1	84971880	84972156													ASPA
chr1	84972257	84972533													ASPSCR1
chr1	85039747	85040023													ASUN
chr1	85086277	85086553													ASXL2
chr1	85666733	85667009													ATAD1
chr1	86174110	86174386													ATAD2B
chr1	87171019	87171295													ATAD3A
chr1	87380802	87381078													ATAD3B
chr1	89150039	89150315													ATF2
chr1	89458748	89458984													ATF3
chr1	89990818	89991094													ATF4
chr1	90460686	90460962													ATF5
chr1	91487334	91487610													ATF7
chr1	91869737	91870013													ATF7IP2
chr1	91966781	91966957													ATG13
chr1	92350919	92351195													ATG16L2
chr1	92545692	92545968													ATG3
chr1	93250865	93251141													ATG4A
chr1	93297479	93297755													ATG4B
chr1	93544615	93544891													ATG4C
chr1	93645657	93645933													ATG4D
chr1	93645890	93646166													ATG9B
chr1	94133233	94133509													ATIC
chr1	94249470	94249746													ATL1
chr1	94344596	94344872													ATL3
chr1	94883501	94883777													ATN1
chr1	94884287	94884563													ATOH8
chr1	95391688	95391964													ATOX1
chr1	95392269	95392545													ATP10A
chr1	97187371	97187647													ATP10D
chr1	99126758	99127034													ATP13A1
chr1	99127589	99127865													ATP1A1
chr1	99729728	99730004													ATP1B3
chr1	100435852	100436128													ATP2A1
chr1	100715431	100715707													ATP2B4
chr1	100817653	100817772													ATP2C1
chr1	101360335	101360611													ATP5A1
chr1	101491303	101491579													ATP5C1
chr1	104068591	104068867													ATP5E
chr1	107682587	107682863													ATP5I
chr1	109203780	109204056													ATP5J
chr1	109234890	109235166													ATP5O
chr1	109618550	109618826													ATP6V0A1
chr1	109631878	109632154													ATP6V0E1
chr1	109756918	109757194													ATP6V0E2
chr1	109796548	109796824													ATP6V1A
chr1	109816636	109816912													ATP6V1B2
chr1	109817413	109817637													ATP6V1E2
chr1	109817776	109818052													ATP7B
chr1	110880806	110881082													ATP8A1
chr1	110949975	110950251													ATP8B1
chr1	111506332	111506608													ATP8B2
chr1	111682520	111682796													ATP9B
chr1	112050005	112050281													ATR
chr1	112050461	112050737													ATRAID
chr1	112298047	112298323													ATRN
chr1	113008730	113009006													ATXN10
chr1	113217013	113217289													ATXN2
chr1	113249916	113250192													ATXN7L3
chr1	113265238	113265514													AUNIP
chr1	113497994	113498270													AUP1
chr1	113499290	113499566													AURKA
chr1	113615535	113615811													AURKAIP1
chr1	113615924	113616200													AURKB
chr1	113933183	113933459													AVIL
chr1	114302147	114302423													AVPI1
chr1	114355010	114355286													AXIN1
chr1	115212461	115212737													AXIN2
chr1	116518607	116518883													AXL
chr1	116916942	116917218													AZGP1
chr1	116961085	116961361													AZI2
chr1	116975757	116976033													AZIN1
chr1	116975984	116976260													B2M
chr1	116976434	116976710													B3GALNT2
chr1	117008668	117008944													B3GAT3
chr1	117027863	117028139													B3GNT4
chr1	117037142	117037418													B3GNT7
chr1	117222060	117222169													B3GNTL1
chr1	117602456	117602732													B4GALNT2
chr1	117664590	117664866													B4GALNT4
chr1	120189793	120190069													B4GALT1
chr1	120190370	120190646													B4GALT5
chr1	120275439	120275715													BACE2
chr1	143743844	143744120													BACH2
chr1	144010201	144010293													BAD
chr1	144594045	144594321													BAG1
chr1	144931913	144932189													BAG3
chr1	145039706	145039905													BAG4
chr1	145092490	145092717													BAG5
chr1	145208834	145209013													BAG6
chr1	145209125	145209401													BAI2
chr1	145209831	145210107													BAIAP2
chr1	145396361	145396637													BAIAP2L2
chr1	145396581	145396857													BAK1
chr1	145398791	145399067													BAMBI
chr1	145399162	145399438													BANF1
chr1	145472932	145473208													BANK1
chr1	145507785	145508061													BANP
chr1	145610842	145611118													BATF
chr1	145718086	145718362													BATF3
chr1	146373448	146373724													BAX
chr1	146643864	146644153													BAZ1B
chr1	147142135	147142411													BAZ2A
chr1	147142756	147142878													BAZ2B
chr1	147718717	147718993													BBC3
chr1	148555549	148555825													BBIP1
chr1	148556022	148556126													BBS10
chr1	148556388	148556664													BBS4
chr1	149223328	149223604													BBS5
chr1	149224008	149224284													BBS7
chr1	149783599	149783875													BBX
chr1	149858600	149858876													BCAN
chr1	149859045	149859321													BCAR1
chr1	149870918	149871194													BCAR3
chr1	149982585	149982861													BCAT2
chr1	150039516	150039792													BCDIN3D
chr1	150121546	150121822													BCKDHA
chr1	150293849	150294125													BCKDHB
chr1	150336418	150336546													BCL11A
chr1	150533434	150533671													BCL2L1
chr1	150534133	150534409													BCL6
chr1	150534508	150534784													BCL7A
chr1	150552175	150552451													BCL7C
chr1	150849082	150849358													BCL9L
chr1	150898686	150898962													BCOR
chr1	151020994	151021270													BCS1L
chr1	151118862	151119138													BDH1
chr1	151162529	151162805													BECN1
chr1	151254841	151255117													BEST1
chr1	151282494	151282770													BET1L
chr1	151299638	151299914													BFAR
chr1	151378649	151378925													BGLAP
chr1	151484096	151484372													BHLHA9
chr1	151585054	151585330													BHLHE40
chr1	151735896	151736172													BHLHE41
chr1	151882207	151882400													BICD1
chr1	152008921	152009197													BICD2
chr1	152021009	152021139													BID
chr1	152161336	152161612													BIN3
chr1	153508117	153508393													BIRC2
chr1	153508555	153508753													BIRC6
chr1	153539082	153539358													BIRC7
chr1	153581302	153581526													BIVM
chr1	153600058	153600202													BLM
chr1	153606260	153606536													BLOC1S1
chr1	153606796	153607072													BLOC1S2
chr1	153755821	153756097													BLOC1S5
chr1	153894623	153894810													BLOC1S5-TXNDC5
chr1	153895735	153896011													BLOC1S6
chr1	153919180	153919456													BLVRA
chr1	153936078	153936354													BLZF1
chr1	153936647	153936923													BMF
chr1	154244657	154244933													BMP1
chr1	154297165	154297300													BMP2K
chr1	154378309	154378585													BMP4
chr1	154392704	154392980													BMP6
chr1	154405209	154405346													BMPR1A
chr1	154531446	154531722													BMPR2
chr1	154600101	154600377													BMS1
chr1	154908988	154909264													BNC2
chr1	154973263	154973471													BNIP2
chr1	154973948	154974224													BNIP3L
chr1	154975700	154975976													BOC
chr1	154977980	154978256													BOD1L1
chr1	154989661	154989937													BOLA1
chr1	154990027	154990303													BPGM
chr1	155112350	155112626													BRAF
chr1	155145760	155146036													BRCA2
chr1	155162900	155163047													BRCC3
chr1	155163315	155163591													BRD1
chr1	155197219	155197495													BRD2
chr1	155214334	155214610													BRD4
chr1	155214533	155214809													BRF2
chr1	155294393	155294669													BRI3
chr1	155294604	155294880													BRIP1
chr1	155657603	155657879													BRIX1
chr1	155830305	155830581													BRK1
chr1	155903936	155904212													BRMS1
chr1	155953213	155953489													BRMS1L
chr1	156022945	156023221													BRWD1
chr1	156023913	156024189													BSG
chr1	156024525	156024801													BSN
chr1	156052194	156052470													BSPRY
chr1	156076117	156076393													BSX
chr1	156093440	156093716													BTBD1
chr1	156095786	156096062													BTBD2
chr1	156100101	156100224													BTBD6
chr1	156182838	156183114													BTBD8
chr1	156186213	156186305													BTF3
chr1	156261608	156261884													BTG2
chr1	156426276	156426345													BTG3
chr1	156474602	156474878													BTK
chr1	156629995	156630271													BTN1A1
chr1	156631264	156631540													BTN2A1
chr1	156631782	156632058													BUD31
chr1	156716488	156716764													BZW1
chr1	156720980	156721256													BZW2
chr1	156721481	156721757													C10orf10
chr1	156737364	156737640													C10orf111
chr1	157107631	157107907													C10orf137
chr1	157963735	157964011													C10orf76
chr1	157964947	157965223													C10orf88
chr1	157973345	157973476													C11orf24
chr1	160063698	160063974													C11orf31
chr1	160066562	160066838													C11orf58
chr1	160313011	160313287													C11orf83
chr1	160345113	160345394													C12orf10
chr1	160370040	160370316													C12orf23
chr1	160807351	160807627													C12orf39
chr1	161129516	161129792													C12orf44
chr1	161168310	161168586													C12orf49
chr1	161171576	161171852													C12orf5
chr1	161369780	161370056													C12orf52
chr1	161493787	161494063													C12orf57
chr1	161499392	161499668													C12orf65
chr1	162702595	162702871													C12orf73
chr1	163291448	163291724													C12orf76
chr1	165599956	165600232													C14orf119
chr1	165667356	165667632													C14orf132
chr1	165796559	165796835													C14orf159
chr1	166844868	166845144													C14orf164
chr1	166845292	166845568													C15orf48
chr1	167905315	167905591													C16orf46
chr1	168106568	168106844													C16orf62
chr1	168148323	168148599													C16orf80
chr1	169337003	169337279													C17orf49
chr1	169455030	169455246													C17orf70
chr1	169763861	169764137													C17orf80
chr1	170501168	170501306													C17orf89
chr1	171810284	171810560													C18orf25
chr1	171868109	171868385													C18orf32
chr1	172501943	172502219													C19orf10
chr1	173446405	173446681													C19orf12
chr1	173446769	173447045													C19orf24
chr1	173684024	173684300													C19orf26
chr1	173793686	173793962													C19orf33
chr1	173990778	173991054													C19orf60
chr1	173991584	173991860													C19orf68
chr1	174992535	174992708													C19orf77
chr1	176176443	176176719													C1GALT1
chr1	178063534	178063810													C1QTNF1
chr1	178511568	178511844													C1QTNF6
chr1	179051003	179051279													C1QTNF9
chr1	179334866	179335142													C1orf159
chr1	179851202	179851478													C1orf191
chr1	179851805	179852081													C1orf56
chr1	180471281	180471557													C1orf61
chr1	180471878	180472127													C1orf85
chr1	180895758	180896034													C1orf86
chr1	180991225	180991323													C1orf95
chr1	180992186	180992462													C20orf24
chr1	181058854	181059130													C20orf27
chr1	181059086	181059362													C21orf59
chr1	181074621	181074897													C22orf29
chr1	182248811	182249087													C2CD2
chr1	182360329	182360605													C2CD5
chr1	182584007	182584146													C2orf47
chr1	182809011	182809287													C2orf49
chr1	183439343	183439619													C2orf71
chr1	183440628	183440746													C3orf17
chr1	183440977	183441253													C3orf18
chr1	183604573	183604849													C3orf33
chr1	185014206	185014482													C3orf38
chr1	185125950	185126172													C3orf58
chr1	185126513	185126789													C4orf21
chr1	185286639	185286915													C4orf29
chr1	185703535	185703811													C4orf3
chr1	186649766	186650042													C4orf48
chr1	193028741	193029017													C5orf28
chr1	193029117	193029393													C5orf30
chr1	193091382	193091604													C5orf46
chr1	197872102	197872378													C5orf50
chr1	200638593	200638869													C5orf54
chr1	200639269	200639545													C5orf55
chr1	201303960	201304059													C5orf60
chr1	201304314	201304590													C6orf120
chr1	201436946	201437222													C6orf163
chr1	201465159	201465340													C6orf203
chr1	201475722	201475998													C6orf47
chr1	201509259	201509535													C6orf62
chr1	201534874	201535150													C6orf70
chr1	201699830	201700106													C7orf13
chr1	201952411	201952560													C7orf49
chr1	202896232	202896508													C7orf55
chr1	202936016	202936292													C7orf55-LUC7L2
chr1	203247568	203247844													C8orf44-SGK3
chr1	203274479	203274755													C8orf58
chr1	203456537	203456813													C9orf114
chr1	203643098	203643374													C9orf16
chr1	203830741	203831017													C9orf64
chr1	203966178	203966454													C9orf69
chr1	204042109	204042385													C9orf72
chr1	204043589	204043865													C9orf89
chr1	204058444	204058720													CA12
chr1	204083725	204084001													CA13
chr1	204435183	204435459													CA4
chr1	204463075	204463351													CAAP1
chr1	205091290	205091566													CABIN1
chr1	205180627	205180903													CABLES1
chr1	205216838	205217114													CACFD1
chr1	205228032	205228308													CACHD1
chr1	205474034	205474166													CACNA2D1
chr1	205718424	205718493													CACNB3
chr1	205719275	205719551													CACTIN
chr1	205782049	205782325													CACUL1
chr1	206136506	206136782													CADM1
chr1	207223993	207224139													CADM4
chr1	207494785	207494952													CADPS2
chr1	207925578	207925854													CALHM2
chr1	208063760	208064036													CALM1
chr1	208136757	208137033													CALM2
chr1	208259817	208260093													CALM3
chr1	210502408	210502684													CALML6
chr1	210669476	210669752													CALR
chr1	211079450	211079726													CAMK2D
chr1	211306798	211307074													CAMK2N1
chr1	211431875	211432151													CAMKMT
chr1	211432386	211432662													CAMLG
chr1	211501018	211501294													CAND1
chr1	211555923	211556199													CANX
chr1	211751163	211751439													CAP1
chr1	211909159	211909382													CAPG
chr1	212458190	212458466													CAPN1
chr1	212605959	212606235													CAPN12
chr1	212643585	212643861													CAPN15
chr1	212782940	212783216													CAPN3
chr1	212965096	212965372													CAPNS1
chr1	213031180	213031456													CAPRIN1
chr1	214724666	214724942													CAPZB
chr1	214776206	214776482													CARD10
chr1	214873831	214874107													CARHSP1
chr1	215740545	215740714													CARM1
chr1	215741058	215741334													CARS2
chr1	217804082	217804358													CASC3
chr1	220445745	220446021													CASC4
chr1	220474246	220474522													CASD1
chr1	221916231	221916507													CASP10
chr1	222817487	222817763													CASP16
chr1	222988436	222988712													CASP3
chr1	224033816	224034092													CASP6
chr1	224518000	224518276													CASP7
chr1	225841101	225841377													CASP9
chr1	225965200	225965404													CAST
chr1	225997452	225997728													CAV3
chr1	226069454	226069730													CBFA2T2
chr1	226111867	226111955													CBFB
chr1	226187016	226187292													CBLN3
chr1	226595414	226595690													CBR3
chr1	226790159	226790435													CBR4
chr1	226846820	226847096													CBX4
chr1	226848241	226848517													CC2D1B
chr1	226923304	226923580													CC2D2A
chr1	226923506	226923782													CCBL1
chr1	226925457	226925733													CCBL2
chr1	226925971	226926247													CCDC101
chr1	227057987	227058263													CCDC103
chr1	227127191	227127467													CCDC106
chr1	227505415	227505691													CCDC107
chr1	227505825	227506101													CCDC109B
chr1	227922960	227923113													CCDC111
chr1	228594851	228595127													CCDC114
chr1	228645116	228645392													CCDC115
chr1	231275763	231276039													CCDC12
chr1	231376978	231377115													CCDC124
chr1	231663956	231664135													CCDC134
chr1	232765049	232765325													CCDC14
chr1	232766367	232766643													CCDC154
chr1	232941040	232941316													CCDC167
chr1	234658414	234658523													CCDC169-SOHLH2
chr1	234686025	234686301													CCDC180
chr1	234743948	234744138													CCDC41
chr1	234748449	234748725													CCDC47
chr1	234859407	234859615													CCDC58
chr1	235098970	235099246													CCDC59
chr1	235116419	235116695													CCDC6
chr1	235132948	235133224													CCDC61
chr1	235324554	235324830													CCDC70
chr1	235530704	235530918													CCDC85B
chr1	235667024	235667300													CCDC85C
chr1	236046850	236047126													CCDC87
chr1	236082419	236082695													CCDC88A
chr1	236084294	236084570													CCDC90B
chr1	236107134	236107257													CCKBR
chr1	236228542	236228818													CCL22
chr1	236304668	236304850													CCM2
chr1	236304834	236305110													CCNC
chr1	236308225	236308501													CCND1
chr1	236311879	236312155													CCNE1
chr1	236312262	236312538													CCNG2
chr1	236313272	236313548													CCNI
chr1	236313850	236314126													CCNJ
chr1	236558277	236558553													CCNK
chr1	236687500	236687776													CCNL1
chr1	236958215	236958491													CCNT1
chr1	236959109	236959178													CCNYL1
chr1	241803806	241804082													CCPG1
chr1	244013759	244014035													CCRN4L
chr1	244815821	244816097													CCS
chr1	244816768	244817044													CCT5
chr1	245026559	245026835													CCT8
chr1	245134254	245134387													CCZ1B
chr1	245134378	245134654													CD109
chr1	245319232	245319508													CD160
chr1	246887211	246887487													CD164
chr1	247275285	247275561													CD180
chr1	247495673	247495949													CD2
chr1	249132187	249132463													CD244
chr1	249132680	249132956													CD276
chr1	249153351	249153627													CD2BP2
chr1	249167371	249167647													CD302
chr1	249168062	249168138													CD320
chr1	249168458	249168591													CD34
chr10	335722	335998													CD3EAP
chr10	440327	440603													CD44
chr10	536935	537211													CD46
chr10	661662	661938													CD52
chr10	670019	670295													CD55
chr10	671199	671475													CD58
chr10	672984	673260													CD59
chr10	677181	677457													CD6
chr10	709885	710161													CD63
chr10	736160	736436													CD7
chr10	1092545	1092821													CD81
chr10	1093404	1093680													CD82
chr10	1094613	1094889													CD9
chr10	1095231	1095507													CD97
chr10	1103121	1103397													CDADC1
chr10	1135117	1135393													CDC123
chr10	3110702	3110978													CDC14A
chr10	3211435	3211711													CDC16
chr10	3214517	3214793													CDC20
chr10	3827940	3828216													CDC25B
chr10	3846450	3846726													CDC25C
chr10	3848172	3848448													CDC26
chr10	5726404	5726680													CDC27
chr10	5930920	5931196													CDC37
chr10	6131389	6131665													CDC40
chr10	6244635	6244911													CDC42
chr10	7343362	7343638													CDC42BPA
chr10	7829841	7830117													CDC42BPB
chr10	11252633	11252762													CDC42BPG
chr10	11916928	11917029													CDC42EP1
chr10	12110877	12111153													CDC42EP3
chr10	12238048	12238324													CDC42EP4
chr10	13142090	13142366													CDC42SE2
chr10	13628794	13628967													CDC5L
chr10	13812111	13812245													CDC7
chr10	14920152	14920428													CDC73
chr10	14995595	14995871													CDCA2
chr10	15001343	15001619													CDCA4
chr10	15138929	15139205													CDCA5
chr10	17028170	17028446													CDCA7
chr10	17032016	17032183													CDCA7L
chr10	17243601	17243877													CDCA8
chr10	17270381	17270657													CDH1
chr10	17270961	17271237													CDH11
chr10	17272424	17272700													CDH13
chr10	17495646	17495922													CDH15
chr10	18940496	18940715													CDH23
chr10	18948049	18948325													CDH24
chr10	21784795	21785071													CDH3
chr10	21822656	21822932													CDIP1
chr10	22629276	22629552													CDK10
chr10	22904819	22905095													CDK11A
chr10	22909252	22909528													CDK12
chr10	23633260	23633536													CDK13
chr10	25011812	25012088													CDK17
chr10	25012719	25012995													CDK18
chr10	26986187	26986463													CDK2
chr10	27529357	27529633													CDK2AP1
chr10	27530677	27530953													CDK2AP2
chr10	27530884	27531160													CDK5
chr10	27792986	27793262													CDK5R1
chr10	28821170	28821446													CDK6
chr10	28822871	28823147													CDK8
chr10	28967111	28967387													CDK9
chr10	31320530	31320806													CDKL2
chr10	31320976	31321252													CDKL3
chr10	32217139	32217415													CDKN1A
chr10	32218223	32218499													CDKN1B
chr10	32344464	32344533													CDKN1C
chr10	32635576	32635852													CDKN2A
chr10	32735103	32735379													CDKN2AIP
chr10	33247237	33247513													CDKN2B
chr10	33294525	33294801													CDKN2C
chr10	35379456	35379588													CDR2
chr10	35415673	35415949													CDS2
chr10	38146442	38146718													CEBPB
chr10	38146644	38146920													CEBPD
chr10	38147006	38147282													CEBPE
chr10	38265545	38265821													CEBPG
chr10	38299370	38299473													CECR5
chr10	38383210	38383486													CEL
chr10	38383930	38384206													CELA3A
chr10	38645008	38645284													CELF1
chr10	38692124	38692400													CELSR1
chr10	42970742	42971018													CELSR2
chr10	42970943	42971219													CELSR3
chr10	43047653	43047929													CENPBD1
chr10	43278105	43278227													CENPC
chr10	43632939	43633215													CENPF
chr10	43857936	43858212													CENPJ
chr10	43891257	43891533													CENPL
chr10	43891653	43891929													CENPN
chr10	43901553	43901829													CENPO
chr10	43903048	43903324													CENPT
chr10	43903315	43903591													CEP112
chr10	43904686	43904962													CEP120
chr10	43932091	43932231													CEP135
chr10	45470186	45470462													CEP152
chr10	46168276	46168552													CEP164
chr10	46222544	46222820													CEP250
chr10	47680244	47680520													CEP290
chr10	51827599	51827701													CEP41
chr10	52382513	52382789													CEP57
chr10	52383942	52384218													CEP57L1
chr10	52384167	52384443													CEP63
chr10	52384975	52385251													CEP68
chr10	52751523	52751799													CEP85L
chr10	54074242	54074518													CEP95
chr10	60026797	60027073													CEPT1
chr10	60028527	60028803													CERCAM
chr10	60145146	60145422													CERS4
chr10	61665278	61665554													CERS6
chr10	63212647	63212923													CFDP1
chr10	63422494	63422770													CFL1
chr10	64565663	64565939													CFL2
chr10	65225453	65225729													CFLAR
chr10	65389648	65389924													CGGBP1
chr10	69523622	69523898													CGN
chr10	70091326	70091602													CGRRF1
chr10	70091772	70092048													CH25H
chr10	70167139	70167415													CHCHD1
chr10	70661023	70661299													CHCHD10
chr10	70661229	70661505													CHCHD4
chr10	70748701	70748977													CHD1
chr10	71038277	71038553													CHD2
chr10	71078036	71078312													CHD3
chr10	71078910	71079186													CHD4
chr10	71254506	71254782													CHD7
chr10	71812828	71813104													CHD8
chr10	71892387	71892663													CHD9
chr10	71906578	71906854													CHEK1
chr10	71993272	71993548													CHEK2
chr10	72123913	72124189													CHERP
chr10	73596909	73597185													CHFR
chr10	73610422	73610698													CHGA
chr10	73619976	73620252													CHIC2
chr10	73740998	73741202													CHID1
chr10	73744873	73745149													CHIT1
chr10	73769178	73769471													CHKA
chr10	73769606	73769799													CHL1
chr10	74020436	74020609													CHML
chr10	74032713	74032989													CHMP1A
chr10	74033261	74033537													CHMP1B
chr10	74057359	74057635													CHMP3
chr10	74114491	74114767													CHMP4A
chr10	74855827	74855990													CHMP5
chr10	74856456	74856732													CHMP6
chr10	75255329	75255605													CHORDC1
chr10	75490042	75490318													CHP1
chr10	75541669	75541945													CHPT1
chr10	75545086	75545362													CHRAC1
chr10	75757753	75758029													CHRM1
chr10	75910212	75910488													CHRNA1
chr10	75936842	75937118													CHRNE
chr10	76585841	76586117													CHST12
chr10	76870976	76871252													CHST14
chr10	76970679	76970955													CHST2
chr10	76995255	76995531													CHST3
chr10	77054246	77054522													CHST4
chr10	77159905	77160181													CHSY1
chr10	77169057	77169333													CHTOP
chr10	77191524	77191800													CHURC1
chr10	77199600	77199876													CHURC1-FNTB
chr10	78435948	78436224													CIAO1
chr10	79788991	79789267													CIC
chr10	80732578	80732854													CIDEC
chr10	80733069	80733345													CIRBP
chr10	80733811	80734087													CISD1
chr10	80826916	80827192													CISD2
chr10	80828035	80828311													CIT
chr10	80862057	80862333													CITED1
chr10	81006448	81006724													CITED2
chr10	81034258	81034534													CKAP4
chr10	81034722	81034998													CKAP5
chr10	81042122	81042357													CKS2
chr10	81159349	81159625													CLASP1
chr10	81162907	81163183													CLCN2
chr10	81163431	81163707													CLCN6
chr10	81197749	81198025													CLCN7
chr10	81204337	81204613													CLDN12
chr10	81965335	81965611													CLDN4
chr10	82213423	82213699													CLDN6
chr10	82218929	82219040													CLDND1
chr10	85899128	85899404													CLDND2
chr10	88159540	88159816													CLEC18A
chr10	88440897	88441173													CLEC2D
chr10	88470780	88471056													CLIC1
chr10	88515731	88516007													CLIC4
chr10	89264298	89264574													CLIP1
chr10	89264498	89264774													CLK4
chr10	89577663	89577738													CLMN
chr10	89622116	89622392													CLNS1A
chr10	89622865	89623141													CLOCK
chr10	89623306	89623582													CLPB
chr10	90003843	90004119													CLPX
chr10	90750408	90750684													CLRN2
chr10	90750980	90751256													CLSPN
chr10	90966755	90967031													CLTA
chr10	91174934	91175210													CLTB
chr10	91405184	91405460													CLTC
chr10	91460939	91461215													CLUAP1
chr10	93169458	93169734													CLUH
chr10	93392709	93392790													CMAS
chr10	93393012	93393288													CMC1
chr10	94050580	94050856													CMC2
chr10	94352648	94352924													CMC4
chr10	95241891	95242167													CMPK1
chr10	95462296	95462572													CMTM7
chr10	96122705	96122981													CNDP1
chr10	97667346	97667622													CNDP2
chr10	97890115	97890253													CNEP1R1
chr10	98591549	98591825													CNFN
chr10	98956354	98956630													CNGA4
chr10	99051885	99052161													CNN2
chr10	99079902	99080178													CNN3
chr10	99093458	99093734													CNOT1
chr10	99206086	99206362													CNOT2
chr10	99258210	99258486													CNOT3
chr10	99400795	99401071													CNOT6L
chr10	99445354	99445630													CNPPD1
chr10	99447253	99447345													CNPY2
chr10	99473794	99474070													CNR2
chr10	99474383	99474659													CNTD2
chr10	99497410	99497686													CNTLN
chr10	99540757	99541033													CNTNAP1
chr10	99649466	99649635													CNTRL
chr10	99894502	99894778													COA1
chr10	100174913	100175152													COA3
chr10	100995308	100995584													COA4
chr10	101380175	101380451													COBLL1
chr10	101945816	101946022													COG4
chr10	102046502	102046778													COG7
chr10	102106747	102106870													COL11A2
chr10	102130996	102131272													COL16A1
chr10	102133264	102133540													COL19A1
chr10	102672820	102673096													COL1A1
chr10	102758349	102758625													COL20A1
chr10	102758585	102758861													COL4A1
chr10	102761253	102761529													COL4A2
chr10	102790724	102791000													COL4A3BP
chr10	103590364	103590640													COL5A2
chr10	103590572	103590848													COL6A1
chr10	103590776	103591052													COL6A3
chr10	103815387	103815663													COLGALT1
chr10	103873082	103873358													COMMD1
chr10	103874701	103874856													COMMD4
chr10	103877215	103877491													COMMD5
chr10	103912045	103912321													COMMD8
chr10	104153761	104154037													COMT
chr10	104154284	104154560													COMTD1
chr10	104154985	104155261													COPA
chr10	104180770	104181046													COPB2
chr10	104192446	104192517													COPG1
chr10	104264078	104264354													COPS3
chr10	104389390	104389564													COPS4
chr10	104404968	104405244													COPS5
chr10	104405798	104405908													COPS7B
chr10	104405897	104406173													COPS8
chr10	104409343	104409619													COQ10B
chr10	104473443	104473719													COQ2
chr10	104536635	104536761													COQ3
chr10	104542902	104543178													COQ4
chr10	105110849	105111125													COQ6
chr10	105211012	105211151													COQ7
chr10	105421244	105421520													CORO1C
chr10	105423669	105423945													CORO2A
chr10	105459524	105459800													COTL1
chr10	105487499	105487663													COX14
chr10	105726488	105726764													COX18
chr10	105881325	105881601													COX20
chr10	105992395	105992671													COX4I2
chr10	106239547	106239823													COX5B
chr10	111969236	111969512													COX6B1
chr10	111969884	111970160													CPEB2
chr10	111970917	111971193													CPEB3
chr10	112256066	112256342													CPEB4
chr10	112256988	112257264													CPN2
chr10	112326993	112327269													CPNE3
chr10	112327949	112328225													CPNE5
chr10	112431831	112432107													CPOX
chr10	112678448	112678724													CPPED1
chr10	112679006	112679162													CPQ
chr10	113943474	113943750													CPSF2
chr10	114056002	114056278													CPSF3
chr10	114711768	114712044													CPSF4L
chr10	115439071	115439347													CPT2
chr10	115933776	115934052													CRAMP1L
chr10	116106217	116106416													CREB3
chr10	118502582	118502858													CREB3L4
chr10	119806064	119806340													CREBL2
chr10	120514337	120514613													CRELD1
chr10	120839687	120839963													CRELD2
chr10	120938059	120938335													CREM
chr10	121209852	121210128													CRIP1
chr10	121255936	121256212													CRIP2
chr10	121276243	121276519													CRK
chr10	121356693	121356969													CRKL
chr10	121410435	121410711													CRLS1
chr10	121651960	121652151													CRNKL1
chr10	122610690	122610966													CROCC
chr10	123872755	123873031													CRTAM
chr10	124134761	124135037													CRTAP
chr10	124713763	124714039													CRTC1
chr10	124768695	124768971													CRYL1
chr10	125061134	125061410													CRYM
chr10	126107303	126107579													CRYZ
chr10	126341279	126341555													CRYZL1
chr10	126342896	126343172													CS
chr10	126360624	126360843													CSDC2
chr10	126421760	126422036													CSGALNACT2
chr10	126425102	126425378													CSK
chr10	126433057	126433333													CSNK1D
chr10	126686499	126686775													CSNK1E
chr10	126688427	126688703													CSNK1G1
chr10	126688928	126689204													CSNK1G2
chr10	126690215	126690328													CSNK2A1
chr10	126847100	126847376													CSNK2B
chr10	126849382	126849658													CSPG4
chr10	127407758	127408034													CSPP1
chr10	127483681	127483957													CSRNP1
chr10	127584265	127584541													CSRP1
chr10	127905178	127905454													CSRP2
chr10	129200966	129201242													CSRP2BP
chr10	131264887	131265163													CSTB
chr10	131908893	131909169													CSTF2
chr10	131909508	131909784													CSTF3
chr10	133584053	133584329													CTAGE5
chr10	134145080	134145356													CTBP1
chr10	134209049	134209325													CTBP2
chr10	134211323	134211599													CTBS
chr10	134225266	134225542													CTC1
chr10	134226418	134226694													CTCF
chr10	134227081	134227357													CTDNEP1
chr10	134232373	134232649													CTDP1
chr10	134235081	134235218													CTDSP1
chr10	134261454	134261730													CTDSP2
chr10	134330392	134330668													CTDSPL2
chr10	134330828	134331104													CTGF
chr11	207705	207981													CTH
chr11	236693	236969													CTNNA3
chr11	268837	269113													CTNNB1
chr11	307629	307905													CTNS
chr11	308939	309215													CTPS1
chr11	320394	320670													CTR9
chr11	355497	355773													CTRB1
chr11	448221	448497													CTRL
chr11	450025	450301													CTSA
chr11	451399	451675													CTSB
chr11	506737	506846													CTSD
chr11	705000	705276													CTSH
chr11	711057	711245													CTSL
chr11	797267	797543													CTSZ
chr11	805929	806205													CTTNBP2NL
chr11	811759	812035													CTU1
chr11	839966	840148													CUEDC2
chr11	844699	844975													CUL2
chr11	848296	848572													CUL4A
chr11	926655	926931													CUL9
chr11	1292221	1292497													CUX1
chr11	1781885	1782161													CWC15
chr11	1782116	1782392													CWC22
chr11	1783832	1784108													CWC27
chr11	2402242	2402396													CXXC1
chr11	2403273	2403549													CXXC5
chr11	2403806	2404082													CYB561
chr11	2407950	2408226													CYB561A3
chr11	2421577	2421708													CYB561D2
chr11	2720428	2720704													CYB5B
chr11	2906590	2906866													CYB5D1
chr11	2913396	2913465													CYB5R1
chr11	2913992	2914268													CYB5R2
chr11	2920049	2920325													CYBA
chr11	2920700	2920976													CYBRD1
chr11	3185559	3185835													CYCS
chr11	3819274	3819360													CYGB
chr11	3862395	3862671													CYP11A1
chr11	3876266	3876542													CYP17A1
chr11	4115508	4115784													CYP1B1
chr11	4628994	4629270													CYP20A1
chr11	6255936	6256212													CYP27A1
chr11	6340329	6340605													CYP2U1
chr11	6341506	6341782													CYP2W1
chr11	6342115	6342316													CYP3A5
chr11	6411600	6411876													CYP46A1
chr11	6494815	6495091													CYP4F2
chr11	6624600	6624876													CYP4V2
chr11	6628203	6628479													CYP51A1
chr11	6633512	6633788													CYP8B1
chr11	6644594	6644809													CYSTM1
chr11	6704709	6704985													CYTL1
chr11	7597436	7597534													DAAM2
chr11	8245015	8245291													DAB2
chr11	8704627	8704903													DACT1
chr11	8715136	8715412													DAG1
chr11	8892004	8892280													DAK
chr11	8892583	8892859													DALRD3
chr11	8892948	8893224													DAP3
chr11	9481934	9482210													DAPK3
chr11	9482750	9483026													DARS2
chr11	9594625	9594901													DAXX
chr11	9594973	9595249													DAZAP1
chr11	9634791	9635106													DBF4B
chr11	9635797	9636073													DBI
chr11	9686057	9686333													DBP
chr11	9780473	9780749													DBR1
chr11	9781297	9781409													DBT
chr11	10329421	10329697													DCAF10
chr11	10562321	10562597													DCAF11
chr11	10562791	10562929													DCAF12
chr11	10772676	10772952													DCAF15
chr11	10830867	10831143													DCAF16
chr11	10879021	10879297													DCAF17
chr11	10880404	10880473													DCAF4
chr11	11484957	11485233													DCAF5
chr11	11863118	11863394													DCAF6
chr11	12399596	12399872													DCAF7
chr11	12439805	12440081													DCBLD1
chr11	13298814	13298883													DCLRE1C
chr11	14541969	14542245													DCP1A
chr11	15865058	15865334													DCP1B
chr11	16627023	16627299													DCPS
chr11	16627717	16627993													DCST2
chr11	16629042	16629318													DCTD
chr11	16635222	16635498													DCTN4
chr11	16759979	16760396													DCTN6
chr11	17098996	17099272													DCUN1D4
chr11	17297916	17298192													DCUN1D5
chr11	18033978	18034254													DDAH2
chr11	18034875	18035151													DDB1
chr11	18405558	18405834													DDB2
chr11	18417322	18417598													DDIT4
chr11	18610283	18610431													DDIT4L
chr11	18742735	18743011													DDR1
chr11	19677897	19678016													DDRGK1
chr11	19698138	19698414													DDX1
chr11	19733953	19734229													DDX11
chr11	19745029	19745305													DDX17
chr11	20408698	20408974													DDX19A
chr11	22215035	22215311													DDX20
chr11	22646764	22647040													DDX23
chr11	28131747	28131913													DDX31
chr11	30344438	30344726													DDX39B
chr11	33037183	33037459													DDX3X
chr11	33183144	33183333													DDX42
chr11	33279004	33279280													DDX47
chr11	33743118	33743394													DDX5
chr11	33758450	33758726													DDX50
chr11	34073761	34074037													DDX52
chr11	34378176	34378452													DDX54
chr11	34379618	34379894													DDX55
chr11	35160804	35161080													DDX58
chr11	35188321	35188607													DDX59
chr11	36477312	36477561													DDX6
chr11	36477519	36477666													DDX60
chr11	36531620	36531896													DDX60L
chr11	43333295	43333571													DECR1
chr11	43380610	43380886													DEDD2
chr11	43902172	43902320													DEF8
chr11	44087683	44087915													DEFB108B
chr11	44117715	44117991													DEFB132
chr11	44586070	44586346													DEFB134
chr11	45168856	45169132													DEFB136
chr11	45201695	45201971													DEGS2
chr11	45826049	45826325													DENND2A
chr11	46615488	46615764													DENND2C
chr11	46638984	46639260													DENND3
chr11	46722262	46722459													DENND4A
chr11	46867799	46868075													DENND4B
chr11	47236601	47236877													DENR
chr11	47270373	47270455													DEPDC1B
chr11	47270479	47270755													DEPDC4
chr11	47290536	47290812													DEPDC5
chr11	47429379	47429655													DEPDC7
chr11	47430738	47430944													DESI2
chr11	47447803	47448079													DFFA
chr11	47573881	47574157													DFNB31
chr11	47574777	47575053													DGCR2
chr11	47600410	47600686													DGCR8
chr11	47869974	47870250													DGKH
chr11	48003284	48003560													DGKQ
chr11	48056875	48057151													DGUOK
chr11	48069310	48069489													DHCR24
chr11	48116351	48116627													DHFRL1
chr11	57091616	57091892													DHPS
chr11	57092554	57092830													DHRS1
chr11	57192178	57192454													DHRS12
chr11	57192769	57193045													DHRS13
chr11	57283140	57283416													DHRS3
chr11	57405140	57405416													DHRS4L2
chr11	57434578	57434854													DHRS7B
chr11	57435855	57436131													DHTKD1
chr11	57508724	57508991													DHX16
chr11	57642691	57642860													DHX33
chr11	58347118	58347394													DHX35
chr11	59521484	59521760													DHX37
chr11	59522340	59522616													DHX40
chr11	59523064	59523340													DHX8
chr11	59578214	59578490													DHX9
chr11	60742313	60742589													DIABLO
chr11	61099740	61100016													DIAPH2
chr11	61100868	61100937													DIAPH3
chr11	61112696	61112972													DIDO1
chr11	61116261	61116537													DIMT1
chr11	61129182	61129458													DIP2C
chr11	61582827	61583103													DIS3L2
chr11	61595504	61595780													DISP2
chr11	61664594	61664870													DKK1
chr11	61665029	61665305													DKKL1
chr11	61730510	61730786													DLEU1
chr11	61734965	61735241													DLG2
chr11	61735319	61735595													DLG4
chr11	62276058	62276292													DLGAP1
chr11	62314493	62314769													DLL4
chr11	62341078	62341354													DLST
chr11	62359499	62359775													DLX3
chr11	62369560	62369836													DMAP1
chr11	62379654	62379930													DMXL2
chr11	62387972	62388248													DNAAF1
chr11	62413793	62414069													DNAAF2
chr11	62439345	62439621													DNAH17
chr11	62494744	62495020													DNAH3
chr11	62528772	62529048													DNAH7
chr11	62572681	62572957													DNAI2
chr11	62598849	62599125													DNAJA2
chr11	62599742	62600018													DNAJB1
chr11	62606886	62607197													DNAJB12
chr11	62623092	62623368													DNAJB14
chr11	62649201	62649402													DNAJB2
chr11	63380938	63381214													DNAJB5
chr11	63438193	63438469													DNAJB9
chr11	63581453	63581729													DNAJC16
chr11	63609037	63609313													DNAJC18
chr11	63753663	63753869													DNAJC2
chr11	63933864	63934140													DNAJC21
chr11	63992612	63992768													DNAJC25
chr11	63998093	63998369													DNAJC27
chr11	64009548	64009824													DNAJC3
chr11	64013217	64013493													DNAJC4
chr11	64019834	64020110													DNAJC5
chr11	64036190	64036466													DNAJC5B
chr11	64036666	64036782													DNAJC7
chr11	64037245	64037456													DNASE2B
chr11	64038341	64038617													DNLZ
chr11	64038702	64038978													DNM1
chr11	64052200	64052476													DNM1L
chr11	64073444	64073720													DNM3
chr11	64126305	64126478													DNPEP
chr11	64644639	64644915													DNTTIP2
chr11	64646440	64646716													DOCK4
chr11	64647590	64647866													DOCK5
chr11	64692050	64692129													DOCK7
chr11	64851431	64851707													DOHH
chr11	64863474	64863750													DOK1
chr11	64889578	64889854													DOK5
chr11	64950568	64950844													DONSON
chr11	65150205	65150481													DOPEY1
chr11	65156218	65156494													DOT1L
chr11	65158017	65158293													DPH1
chr11	65158486	65158650													DPH5
chr11	65185803	65185939													DPH7
chr11	65186308	65186584													DPM2
chr11	65186769	65187045													DPM3
chr11	65189025	65189301													DPP3
chr11	65190147	65190348													DPP4
chr11	65190442	65190718													DPP7
chr11	65265210	65265486													DPP9
chr11	65265749	65266025													DPY19L1
chr11	65291823	65292099													DPY19L3
chr11	65307859	65308135													DPY19L4
chr11	65337465	65337741													DPY30
chr11	65342496	65342772													DPYSL2
chr11	65381697	65381973													DQX1
chr11	65431174	65431450													DRAM2
chr11	65479110	65479386													DRG1
chr11	65487608	65487884													DRG2
chr11	65549036	65549312													DSCR3
chr11	65581799	65582075													DSE
chr11	65585596	65585690													DSN1
chr11	65624541	65624817													DSTYK
chr11	65655741	65656017													DTX3
chr11	65769661	65769799													DTX3L
chr11	65819299	65819575													DTYMK
chr11	65819632	65819908													DUOX1
chr11	65819855	65820131													DUS3L
chr11	65836909	65837124													DUSP1
chr11	66024632	66024908													DUSP10
chr11	66035140	66035416													DUSP13
chr11	66055424	66055700													DUSP14
chr11	66102969	66103245													DUSP15
chr11	66104014	66104290													DUSP22
chr11	66112738	66113014													DUSP28
chr11	66247845	66248121													DUSP4
chr11	66360184	66360460													DUSP5
chr11	66383660	66383936													DUSP6
chr11	66405690	66405966													DUSP7
chr11	66445440	66445716													DUT
chr11	66511746	66512022													DVL1
chr11	66611462	66611738													DVL2
chr11	66623510	66623786													DVL3
chr11	66683417	66683693													DYNLL1
chr11	67007385	67007661													DYNLL2
chr11	67021486	67021617													DYNLT1
chr11	67045177	67045453													DYRK2
chr11	67085171	67085318													E2F3
chr11	67120670	67120946													E2F5
chr11	67250650	67250926													EAF1
chr11	67273657	67273810													EAF2
chr11	67276268	67276544													ECE1
chr11	67351773	67352049													ECT2L
chr11	67352452	67352728													EDARADD
chr11	67398159	67398435													EDC4
chr11	67777532	67777808													EDN2
chr11	67806261	67806537													EDNRB
chr11	67889175	67889451													EEA1
chr11	67981349	67981625													EED
chr11	68033727	68033850													EEF1A1
chr11	68671182	68671458													EEF1B2
chr11	68820046	68820297													EEF1G
chr11	68822442	68822647													EEF2
chr11	68822941	68823217													EEF2K
chr11	68823581	68823857													EFCAB1
chr11	68827657	68827933													EFCAB11
chr11	68836123	68836399													EFCAB2
chr11	68836943	68837219													EFCAB7
chr11	68841686	68841962													EFCC1
chr11	68924085	68924361													EFHD1
chr11	68925077	68925196													EFNA2
chr11	68925218	68925494													EFTUD2
chr11	69064747	69064987													EGFL8
chr11	69258042	69258318													EGLN2
chr11	69264297	69264373													EGR2
chr11	69453589	69453865													EGR3
chr11	69455576	69455723													EHBP1
chr11	70414691	70414967													EHBP1L1
chr11	71498719	71498995													EHD1
chr11	71752592	71752868													EHHADH
chr11	71791806	71792082													EHMT1
chr11	71814004	71814280													EID1
chr11	71935017	71935293													EID2
chr11	71938854	71939130													EID2B
chr11	72145087	72145363													EID3
chr11	72433266	72433542													EIF1
chr11	72463263	72463539													EIF1AD
chr11	72524317	72524593													EIF1B
chr11	72525076	72525352													EIF2A
chr11	72525759	72526035													EIF2AK2
chr11	73018840	73019116													EIF2B2
chr11	73025322	73025530													EIF2B5
chr11	73034573	73034849													EIF3A
chr11	73087130	73087406													EIF3I
chr11	73088220	73088496													EIF3L
chr11	73363388	73363664													EIF4A1
chr11	73472314	73472590													EIF4A2
chr11	73587651	73587759													EIF4A3
chr11	74303844	74304120													EIF4B
chr11	74659985	74660261													EIF4E2
chr11	74735224	74735316													EIF4EBP1
chr11	75050003	75050279													EIF4EBP2
chr11	75060808	75061084													EIF4EBP3
chr11	75273071	75273347													EIF4ENIF1
chr11	75276700	75276877													EIF4G2
chr11	75525691	75525967													EIF4G3
chr11	75526165	75526441													EIF4H
chr11	75947159	75947435													EIF5B
chr11	76092039	76092315													EIF6
chr11	77348703	77348850													ELAC1
chr11	77532114	77532342													ELAVL1
chr11	77741661	77741937													ELF2
chr11	77751048	77751324													ELF4
chr11	77850602	77850878													ELK3
chr11	82782966	82783242													ELL
chr11	82996794	82997070													ELL2
chr11	82997203	82997479													ELL3
chr11	85339475	85339751													ELMO2
chr11	85566067	85566343													ELMOD2
chr11	85780410	85780686													ELMOD3
chr11	85956232	85956389													ELMSAN1
chr11	86452021	86452297													ELOF1
chr11	87907803	87908079													ELOVL1
chr11	87908016	87908292													ELOVL5
chr11	89956211	89956487													ELOVL6
chr11	92711928	92712204													ELP2
chr11	92930584	92930860													ELP3
chr11	93275591	93275867													ELP5
chr11	94659902	94659993													ELP6
chr11	94884658	94884934													EMC1
chr11	95523691	95523967													EMC6
chr11	95656855	95656993													EMC7
chr11	96122670	96122946													EMC9
chr11	101981028	101981304													EMILIN1
chr11	101981875	101982151													EML3
chr11	102217517	102217793													EML6
chr11	102322960	102323236													EMP1
chr11	102962790	102963066													EMP3
chr11	108369203	108369479													EMR2
chr11	109963803	109964079													ENAH
chr11	109964495	109964771													ENC1
chr11	111605471	111605747													ENDOD1
chr11	111606508	111606784													ENDOV
chr11	111608025	111608301													ENG
chr11	111782867	111783045													ENGASE
chr11	111957301	111957577													ENKD1
chr11	112657969	112658245													ENO1
chr11	113576717	113576993													ENO3
chr11	114271398	114271674													ENSG00000005189
chr11	115373884	115374160													ENSG00000088899
chr11	117198536	117198812													ENSG00000115128
chr11	118230099	118230375													ENSG00000117600
chr11	118305664	118305940													ENSG00000129951
chr11	118306646	118306779													ENSG00000166503
chr11	118443079	118443355													ENSG00000168824
chr11	118478371	118478647													ENSG00000170276
chr11	118493043	118493319													ENSG00000171282
chr11	118560622	118560822													ENSG00000177453
chr11	118662566	118662842													ENSG00000178404
chr11	118781686	118781766													ENSG00000182319
chr11	118782671	118782854													ENSG00000188897
chr11	118784981	118785257													ENSG00000198064
chr11	118787546	118787822													ENSG00000203546
chr11	118788290	118788566													ENSG00000205147
chr11	118788876	118789032													ENSG00000215067
chr11	118796592	118796868													ENSG00000228144
chr11	118889050	118889237													ENSG00000232850
chr11	118928161	118928437													ENSG00000234857
chr11	118938400	118938676													ENSG00000237452
chr11	118956093	118956369													ENSG00000248710
chr11	118964724	118965000													ENSG00000249240
chr11	118965696	118965972													ENSG00000254692
chr11	119039302	119039512													ENSG00000254979
chr11	119191741	119192017													ENSG00000255154
chr11	119192240	119192516													ENSG00000255168
chr11	119600810	119600912													ENSG00000255292
chr11	120894603	120894879													ENSG00000255439
chr11	120895089	120895365													ENSG00000255835
chr11	121163469	121163745													ENSG00000256206
chr11	121526062	121526338													ENSG00000256500
chr11	121593123	121593399													ENSG00000256566
chr11	122753241	122753517													ENSG00000256646
chr11	122932968	122933244													ENSG00000256825
chr11	122933499	122933775													ENSG00000256861
chr11	124492913	124493189													ENSG00000257411
chr11	124670420	124670696													ENSG00000258555
chr11	124670636	124670912													ENSG00000258728
chr11	124746240	124746516													ENSG00000258790
chr11	124932687	124932963													ENSG00000258947
chr11	124981302	124981578													ENSG00000259132
chr11	125037241	125037517													ENSG00000259529
chr11	125071769	125071864													ENSG00000260170
chr11	125084635	125084911													ENSG00000260272
chr11	125133430	125133618													ENSG00000260342
chr11	125365096	125365372													ENSG00000260869
chr11	125365593	125365869													ENSG00000262660
chr11	125461629	125461905													ENSG00000263020
chr11	125462353	125462629													ENSG00000263620
chr11	125495510	125495786													ENSG00000263809
chr11	125496097	125496373													ENSG00000264545
chr11	125757150	125757426													ENSG00000267120
chr11	126138866	126139142													ENSG00000267261
chr11	126173519	126173795													ENSG00000267281
chr11	126173724	126174000													ENSG00000267699
chr11	126225977	126226253													ENSG00000267740
chr11	126226465	126226772													ENSG00000267748
chr11	126229618	126229894													ENSG00000268173
chr11	126243439	126243715													ENSG00000268643
chr11	126264799	126265075													ENSG00000268744
chr11	126572947	126573223													ENSG00000268870
chr11	128372632	128372908													ENSG00000269690
chr11	128391244	128391520													ENSG00000269855
chr11	129939157	129939433													ENSG00000270106
chr11	129939606	129939882													ENSG00000270466
chr11	133990815	133991091													ENSG00000270757
chr11	134123304	134123373													ENSG00000271698
chr12	95027	95303													ENSG00000272162
chr12	498473	498749													ENSG00000272333
chr12	861551	861827													ENSG00000272410
chr12	1058602	1059033													ENTPD5
chr12	1059061	1059294													ENTPD6
chr12	1099907	1100183													EP300
chr12	2113549	2113825													EPAS1
chr12	2921799	2922075													EPB41L2
chr12	3000314	3000590													EPB41L3
chr12	3067899	3068046													EPB41L4A
chr12	4430508	4430784													EPC1
chr12	5541595	5541871													EPDR1
chr12	6291676	6291782													EPHA2
chr12	6292634	6292910													EPHB4
chr12	6444798	6445074													EPHX1
chr12	6445702	6445978													EPHX3
chr12	6451009	6451285													EPM2A
chr12	6492984	6493260													EPM2AIP1
chr12	6493531	6493807													EPN2
chr12	6560801	6561077													EPOR
chr12	6642604	6642827													EPPK1
chr12	6644190	6644466													EPS15
chr12	6646609	6646885													EPS8
chr12	6663995	6664271													EPS8L2
chr12	6715151	6715427													ERAL1
chr12	6723171	6723447													ERBB2
chr12	6798534	6798810													ERBB3
chr12	6862566	6862704													ERC1
chr12	6982690	6982990													ERCC1
chr12	7033602	7033741													ERCC6L2
chr12	7034921	7035197													ERCC8
chr12	7035135	7035411													ERF
chr12	7062761	7063037													ERI2
chr12	7070944	7071220													ERLIN1
chr12	7071507	7071783													ERLIN2
chr12	7341832	7342108													ERN1
chr12	8088760	8089036													ERP44
chr12	8234754	8235060													ERRFI1
chr12	8394890	8395166													ESAM
chr12	8395762	8396038													ESCO1
chr12	9102070	9102346													ESCO2
chr12	9102536	9102812													ESD
chr12	9460813	9461089													ESPL1
chr12	9576224	9576500													ESRRA
chr12	9800640	9800916													ESYT1
chr12	9801031	9801307													ESYT2
chr12	10365528	10365804													ESYT3
chr12	10366096	10366372													ETF1
chr12	11323692	11323803													ETFB
chr12	11324122	11324250													ETFDH
chr12	11872790	11873066													ETNK2
chr12	11965886	11966162													ETS1
chr12	12419909	12420185													ETV3
chr12	12764472	12764748													ETV4
chr12	12764675	12764951													ETV5
chr12	12869979	12870255													ETV6
chr12	12870867	12871143													ETV7
chr12	12939660	12939936													EVA1A
chr12	13128248	13128524													EVA1B
chr12	13254591	13254867													EVA1C
chr12	13351814	13352090													EVC
chr12	14413581	14413857													EVI5
chr12	14922938	14923214													EXD1
chr12	14927988	14928264													EXD3
chr12	15941988	15942264													EXO5
chr12	15942611	15942813													EXOC2
chr12	16035344	16035620													EXOC3
chr12	19282308	19282426													EXOC3L1
chr12	19283358	19283634													EXOC4
chr12	20520945	20521221													EXOC5
chr12	21654238	21654514													EXOC6B
chr12	21680595	21680871													EXOC7
chr12	21809825	21810101													EXOG
chr12	21810656	21810932													EXOSC1
chr12	22254634	22254910													EXOSC5
chr12	22697409	22697685													EXOSC7
chr12	24715262	24715538													EXOSC9
chr12	25538244	25538520													EXT2
chr12	26277813	26277949													EXTL1
chr12	26278975	26279251													EXTL2
chr12	26471680	26471908													EXTL3
chr12	26984919	26985195													FABP3
chr12	26985972	26986248													FABP5
chr12	27091174	27091450													FADS1
chr12	27397324	27397600													FADS2
chr12	27677168	27677444													FADS3
chr12	27863570	27863846													FAF1
chr12	29302201	29302477													FAF2
chr12	30848738	30849014													FAH
chr12	31226451	31226727													FAHD1
chr12	31477832	31478108													FAHD2B
chr12	32112077	32112353													FAIM
chr12	32260035	32260311													FAM103A1
chr12	32832078	32832354													FAM110A
chr12	32908049	32908329													FAM120A
chr12	34175165	34175483													FAM120B
chr12	38710456	38710565													FAM126A
chr12	39299921	39300117													FAM129B
chr12	39300514	39300671													FAM134A
chr12	39837364	39837640													FAM134C
chr12	42719755	42720031													FAM154A
chr12	44152531	44152807													FAM156A
chr12	44230096	44230372													FAM156B
chr12	45609633	45609787													FAM160A2
chr12	45610592	45610868													FAM162A
chr12	46121329	46121605													FAM171B
chr12	46123434	46123710													FAM172A
chr12	46384167	46384443													FAM173A
chr12	46384407	46384683													FAM173B
chr12	46385302	46385578													FAM174B
chr12	46385694	46385970													FAM175A
chr12	46765568	46765844													FAM187A
chr12	46777641	46777917													FAM192A
chr12	48193119	48193395													FAM19A3
chr12	48214071	48214347													FAM19A5
chr12	48744986	48745262													FAM200B
chr12	49110210	49110486													FAM206A
chr12	49110808	49110877													FAM20C
chr12	49182179	49182455													FAM210B
chr12	49208996	49209105													FAM213B
chr12	49245811	49246087													FAM214B
chr12	49453003	49453279													FAM21A
chr12	49454455	49454533													FAM21C
chr12	49463464	49463740													FAM26F
chr12	49524067	49524343													FAM3B
chr12	49580410	49580686													FAM3C
chr12	49581591	49581867													FAM47E-STBD1
chr12	49582707	49582983													FAM50B
chr12	49659201	49659477													FAM53B
chr12	49961785	49961934													FAM60A
chr12	50016467	50016743													FAM63B
chr12	50134972	50135248													FAM65A
chr12	50221455	50221614													FAM69B
chr12	50479900	50480176													FAM69C
chr12	50505356	50505632													FAM72A
chr12	51441537	51441900													FAM76B
chr12	51566478	51566754													FAM84B
chr12	52401919	52402195													FAM86A
chr12	52404086	52404362													FAM89B
chr12	52430611	52430887													FAM90A1
chr12	52431245	52431521													FAM96A
chr12	52444524	52444800													FAM98B
chr12	52455478	52455644													FAN1
chr12	52463283	52463559													FANCA
chr12	53400317	53400593													FANCC
chr12	53444954	53445230													FANCF
chr12	53614085	53614361													FANCM
chr12	53661799	53662075													FANK1
chr12	53662150	53662426													FAP
chr12	53662832	53663108													FAR2
chr12	53689114	53689390													FARP1
chr12	53693593	53693869													FARP2
chr12	53715235	53715327													FARS2
chr12	53739106	53739382													FAS
chr12	53765010	53765286													FASTK
chr12	53845644	53845920													FASTKD3
chr12	53886789	53887065													FAT2
chr12	53894369	53894542													FAU
chr12	53895302	53895478													FAXDC2
chr12	54019659	54019787													FBLN7
chr12	54378639	54378915													FBN1
chr12	54379665	54379941													FBRS
chr12	54388597	54388873													FBXL12
chr12	54389318	54389594													FBXL15
chr12	54391520	54391796													FBXL19
chr12	54399604	54399880													FBXL22
chr12	54412134	54412410													FBXL5
chr12	54413023	54413299													FBXL6
chr12	54447158	54447434													FBXL7
chr12	54805497	54805773													FBXL8
chr12	54812771	54813047													FBXO11
chr12	56109873	56109950													FBXO17
chr12	56121738	56121885													FBXO18
chr12	56122109	56122178													FBXO2
chr12	56123012	56123110													FBXO22
chr12	56123131	56123407													FBXO24
chr12	56123909	56124185													FBXO25
chr12	56211389	56211665													FBXO30
chr12	56359071	56359347													FBXO31
chr12	56360332	56360608													FBXO32
chr12	56364559	56364641													FBXO4
chr12	56365245	56365521													FBXO45
chr12	56367742	56368018													FBXO46
chr12	56472772	56473048													FBXO5
chr12	56475300	56475576													FBXO6
chr12	56476915	56477087													FBXO7
chr12	56498160	56498305													FBXW5
chr12	56511805	56512070													FBXW7
chr12	56512242	56512518													FCER2
chr12	56521862	56522138													FCGR3A
chr12	56545927	56546203													FDFT1
chr12	56551548	56551824													FEM1A
chr12	56583374	56583650													FEM1B
chr12	56693889	56694165													FEM1C
chr12	56709174	56709301													FEN1
chr12	56862213	56862310													FER
chr12	57023397	57023673													FERMT2
chr12	57029899	57029973													FES
chr12	57030707	57030828													FEZ1
chr12	57081781	57082057													FGD6
chr12	57082303	57082455													FGF21
chr12	57472303	57472579													FGFR1
chr12	57481515	57481791													FGFR1OP2
chr12	57482148	57482424													FGGY
chr12	57483666	57483736													FGL2
chr12	57487103	57487379													FHIT
chr12	57488542	57488818													FHL2
chr12	57623769	57623901													FHL3
chr12	57985406	57985682													FHOD1
chr12	57998811	57999087													FIBP
chr12	58119871	58120147													FIG4
chr12	58176434	58176707													FIGN
chr12	58239314	58239590													FIS1
chr12	58240437	58240713													FITM2
chr12	58290661	58290937													FIZ1
chr12	58329617	58329893													FKBP14
chr12	62653996	62654106													FKBP2
chr12	62860821	62861097													FKBP3
chr12	62996551	62996827													FKBP4
chr12	62997041	62997317													FKBP6
chr12	63026394	63026586													FKBP7
chr12	63327994	63328270													FKBP9
chr12	65055674	65055950													FLII
chr12	65563124	65563400													FLOT1
chr12	65672109	65672240													FLOT2
chr12	66563305	66563581													FLT3LG
chr12	67663072	67663141													FLVCR1
chr12	68042087	68042363													FLYWCH1
chr12	69005168	69005444													FLYWCH2
chr12	69080527	69080675													FMNL1
chr12	69140246	69140522													FN1
chr12	69202020	69202296													FNBP1
chr12	69863985	69864126													FNDC3A
chr12	70637008	70637284													FNDC3B
chr12	72149021	72149297													FNIP1
chr12	76425487	76425763													FNIP2
chr12	76477626	76477902													FNTA
chr12	76478272	76478548													FOPNL
chr12	76742032	76742308													FOS
chr12	77157479	77157755													FOSB
chr12	77158007	77158283													FOSL2
chr12	77272420	77272696													FOXA3
chr12	77272967	77273243													FOXC1
chr12	82152441	82152717													FOXD2
chr12	82752155	82752431													FOXD4L1
chr12	83187794	83188070													FOXF2
chr12	85305265	85305443													FOXH1
chr12	85306592	85306868													FOXJ1
chr12	85673907	85674183													FOXJ3
chr12	88535530	88535676													FOXK1
chr12	89722280	89722418													FOXK2
chr12	89745661	89745937													FOXL2
chr12	89919311	89919587													FOXN2
chr12	92682490	92682660													FOXO1
chr12	93323431	93323522													FOXRED1
chr12	93861354	93861630													FOXRED2
chr12	93963790	93964066													FPGS
chr12	93965234	93965510													FRA10AC1
chr12	94544179	94544455													FRAS1
chr12	94853916	94854192													FRAT1
chr12	95610794	95611070													FRAT2
chr12	95610999	95611275													FRG1
chr12	95867611	95867887													FRMD6
chr12	96336631	96336706													FRMD8
chr12	96588251	96588527													FRS2
chr12	96588940	96589216													FRYL
chr12	96883104	96883380													FSCN2
chr12	96883504	96883780													FSD1L
chr12	97669096	97669372													FTH1
chr12	98897071	98897347													FTL
chr12	98987938	98988214													FTO
chr12	99038356	99038632													FTSJ1
chr12	99039339	99039615													FTSJ3
chr12	100660883	100661159													FTSJD1
chr12	100967062	100967338													FUBP1
chr12	101801774	101802050													FUBP3
chr12	102091064	102091340													FUCA1
chr12	102092009	102092285													FURIN
chr12	102224728	102225004													FUS
chr12	102514025	102514301													FUT10
chr12	104194207	104194483													FUT5
chr12	104323312	104323391													FUT8
chr12	104350243	104350519													FUZ
chr12	104458011	104458287													FXN
chr12	104680643	104680919													FXR1
chr12	104682462	104682738													FXYD3
chr12	105062742	105063018													FXYD4
chr12	105114022	105114298													FYN
chr12	105114623	105114899													FZD1
chr12	105380020	105380296													FZD2
chr12	105501542	105501818													FZD3
chr12	106533251	106533527													FZD7
chr12	106696514	106696652													FZD9
chr12	106751526	106751802													FZR1
chr12	107038529	107038805													G3BP1
chr12	107167773	107167992													G6PC3
chr12	107349081	107349357													GAB1
chr12	107349901	107350177													GAB4
chr12	107350927	107351203													GABARAPL1
chr12	108956051	108956327													GABARAPL2
chr12	109085484	109085760													GABPA
chr12	109232229	109232505													GABPB1
chr12	109234450	109234726													GABRR1
chr12	109234915	109235191													GABRR2
chr12	109249887	109250163													GADD45A
chr12	109490156	109490375													GADD45B
chr12	109536021	109536297													GADD45GIP1
chr12	109900360	109900448													GAL3ST3
chr12	109915215	109915463													GALM
chr12	110318001	110318277													GALNT10
chr12	110337977	110338253													GALNT4
chr12	110437580	110437856													GALNT7
chr12	110486250	110486526													GALT
chr12	110511387	110511663													GANAB
chr12	110562236	110562512													GAPDH
chr12	110609983	110610259													GAPVD1
chr12	110841320	110841596													GAR1
chr12	110905908	110906184													GARS
chr12	111180654	111180784													GART
chr12	111843142	111843258													GAS1
chr12	111847732	111848008													GAS2L1
chr12	111848324	111848600													GAS2L3
chr12	112035769	112036045													GAS6
chr12	112818874	112819150													GAS7
chr12	113622786	113623062													GAS8
chr12	113659597	113659873													GATAD1
chr12	113860153	113860429													GATAD2A
chr12	114404139	114404415													GATAD2B
chr12	117175865	117176141													GBA
chr12	117256944	117257220													GBE1
chr12	117316356	117316632													GBGT1
chr12	118541217	118541493													GBX1
chr12	120105779	120106055													GCC1
chr12	120315092	120315368													GCC2
chr12	120632610	120632886													GCFC2
chr12	120638622	120638898													GCGR
chr12	120658788	120659064													GCLC
chr12	120666337	120666613													GCN1L1
chr12	120699823	120700099													GDF15
chr12	120729945	120730113													GDF5
chr12	120906770	120907046													GDI2
chr12	121124071	121124140													GEM
chr12	121790244	121790520													GEMIN7
chr12	121837564	121837724													GEN1
chr12	121961422	121961698													GFI1B
chr12	122234924	122235200													GFM2
chr12	122235268	122235544													GFOD1
chr12	122236184	122236400													GFPT1
chr12	122237290	122237566													GGA1
chr12	122238066	122238342													GGCT
chr12	122460925	122461201													GGNBP1
chr12	122461139	122461415													GGNBP2
chr12	122501207	122501483													GHITM
chr12	122501577	122501853													GHRH
chr12	122581204	122581480													GID8
chr12	122583880	122584031													GIGYF1
chr12	122710641	122710917													GIGYF2
chr12	122750560	122750836													GIN1
chr12	122906227	122906503													GINS1
chr12	122906638	122906914													GINS3
chr12	123237104	123237380													GINS4
chr12	123329070	123329346													GIPC1
chr12	123356692	123356824													GIT1
chr12	123431542	123431611													GIT2
chr12	123450437	123450713													GJA3
chr12	123465518	123465794													GJC3
chr12	123717411	123717687													GJD3
chr12	123752642	123752918													GLB1
chr12	123753426	123753702													GLB1L
chr12	123849972	123850248													GLCCI1
chr12	123874428	123874704													GLCE
chr12	123942867	123943143													GLDC
chr12	123963953	123964229													GLI3
chr12	124018852	124019128													GLI4
chr12	124086742	124087018													GLIS3
chr12	124155551	124155827													GLRX3
chr12	124850553	124850829													GLRX5
chr12	124854429	124854705													GLS
chr12	125299868	125300144													GLTP
chr12	125336848	125337124													GLTSCR1
chr12	125353792	125354068													GLUL
chr12	125399731	125400007													GMDS
chr12	125424087	125424363													GMEB1
chr12	125425075	125425351													GMFB
chr12	127650480	127650557													GMIP
chr12	129308619	129308688													GMPPA
chr12	129467591	129467867													GMPPB
chr12	130387588	130387864													GMPR
chr12	130502113	130502389													GMPR2
chr12	131260821	131261097													GMPS
chr12	131261189	131261465													GNA11
chr12	131355866	131356142													GNA12
chr12	131706864	131707140													GNA13
chr12	131707250	131707526													GNA15
chr12	132242532	132242808													GNAI1
chr12	132249400	132249676													GNAI2
chr12	132268742	132268902													GNAQ
chr12	132313700	132313976													GNB1
chr12	132315108	132315384													GNB1L
chr12	132380352	132380628													GNB2
chr12	133263829	133264105													GNB2L1
chr12	133360864	133361023													GNE
chr12	133404476	133404752													GNG11
chr12	133405859	133406135													GNG12
chr12	133464625	133464901													GNG5
chr12	133532303	133532579													GNG7
chr12	133532844	133533120													GNGT2
chr12	133562898	133563174													GNL3
chr12	133656672	133656948													GNLY
chr12	133657424	133657700													GNPAT
chr12	133706720	133706841													GNPDA1
chr12	133757870	133758095													GNPDA2
chr13	20436834	20437110													GNPNAT1
chr13	20437501	20437777													GNPTAB
chr13	20438372	20438648													GNS
chr13	20533495	20533771													GOLGA3
chr13	20534161	20534437													GOLGA4
chr13	20734570	20734846													GOLGA6A
chr13	21069845	21070121													GOLGA6C
chr13	21099312	21099588													GOLGA7B
chr13	21100973	21101249													GOLGA8B
chr13	21127648	21127777													GOLIM4
chr13	21141403	21141679													GOLT1B
chr13	21347647	21347923													GON4L
chr13	22177826	22178102													GORAB
chr13	24845802	24846078													GORASP1
chr13	25086692	25086769													GOT2
chr13	25086769	25087045													GP1BA
chr13	25497078	25497354													GP5
chr13	25861590	25861866													GP9
chr13	25875893	25876169													GPAA1
chr13	26479787	26480063													GPAM
chr13	26796342	26796618													GPANK1
chr13	26827955	26828231													GPATCH1
chr13	28024786	28024974													GPATCH2
chr13	28194926	28195087													GPATCH2L
chr13	28712127	28712403													GPD1
chr13	29233032	29233308													GPD2
chr13	30307360	30307636													GPHN
chr13	30881703	30881979													GPKOW
chr13	31248021	31248297													GPN2
chr13	31620008	31620284													GPN3
chr13	31736304	31736580													GPNMB
chr13	32889771	32890047													GPR107
chr13	33161269	33161545													GPR110
chr13	33803831	33804107													GPR124
chr13	33859684	33859960													GPR125
chr13	36871979	36872155													GPR137
chr13	36920638	36920914													GPR137B
chr13	38923490	38923766													GPR146
chr13	39395894	39396170													GPR153
chr13	39612376	39612633													GPR156
chr13	40176526	40176802													GPR157
chr13	40177441	40177717													GPR161
chr13	40764192	40764322													GPR17
chr13	41238553	41238829													GPR176
[truncated: 5,566 more rows]

## Sheet: S7B Table mouse active TFAP2A
S7B Table: Active TFAP2A peaks in mouse melan-a cells (based on SeqMINER H3K27ac signal) and associated genes
															GREAT Gene association rule = basal plus extension, proximal: TSS -5/+1kb, distal: up to 100kb
chr1	4847372	4847990													0610009L18Rik
chr1	7079034	7079461													0610009O20Rik
chr1	9789106	9789471													0610040J01Rik
chr1	9934108	9934378													1110001J03Rik
chr1	10762099	10762798													1110002L01Rik
chr1	10767943	10768508													1110004E09Rik
chr1	10888893	10889662													1110004F10Rik
chr1	13362804	13363215													1110007C09Rik
chr1	13521500	13522472													1110008E08Rik
chr1	14282337	14282934													1110008F13Rik
chr1	14294749	14295246													1110008L16Rik
chr1	14300001	14300450													1110017D15Rik
chr1	15926768	15927021													1110034G24Rik
chr1	16094682	16095028													1110038F14Rik
chr1	16607496	16607862													1110051M20Rik
chr1	20293003	20293661													1200014J11Rik
chr1	21004485	21004962													1500009L16Rik
chr1	21023647	21024122													1500015O10Rik
chr1	21042518	21042989													1500035N22Rik
chr1	21060844	21061099													1600014C10Rik
chr1	21066159	21066393													1700001O22Rik
chr1	21069605	21069933													1700003F12Rik
chr1	23194637	23195160													1700011E24Rik
chr1	23209542	23210143													1700011L22Rik
chr1	23268589	23269070													1700012B07Rik
chr1	23270742	23271089													1700013G24Rik
chr1	23277708	23278621													1700016C15Rik
chr1	23280032	23280354													1700017B05Rik
chr1	31006676	31006978													1700019L03Rik
chr1	33870556	33871472													1700019O17Rik
chr1	33960224	33960606													1700020L24Rik
chr1	33963637	33964011													1700021F07Rik
chr1	34166305	34166927													1700025G04Rik
chr1	34196963	34197395													1700026D08Rik
chr1	34207651	34207983													1700029H14Rik
chr1	34446368	34446910													1700034J05Rik
chr1	34489877	34490262													1700041G16Rik
chr1	34906617	34906920													1700042G07Rik
chr1	36366438	36366738													1700049G17Rik
chr1	36540571	36540900													1700052N19Rik
chr1	36612735	36613357													1700057G04Rik
chr1	36682800	36683513													1700067K01Rik
chr1	36685340	36685855													1700102P08Rik
chr1	36688158	36688717													1700106J16Rik
chr1	36690789	36691527													1700125H20Rik
chr1	36693353	36693796													1810009A15Rik
chr1	36700600	36701206													1810013L24Rik
chr1	36702916	36703368													1810032O08Rik
chr1	36736675	36737103													1810043H04Rik
chr1	36741038	36741510													1810062G17Rik
chr1	38007371	38007838													2010107E04Rik
chr1	38011565	38011849													2010109A12Rik
chr1	38054032	38054401													2010111I01Rik
chr1	38451042	38452357													2210010C04Rik
chr1	38458594	38459341													2210011C24Rik
chr1	38483457	38483950													2210018M11Rik
chr1	38495656	38496276													2210404O07Rik
chr1	38663854	38664313													2300009A05Rik
chr1	39592566	39592984													2310022B05Rik
chr1	39608641	39609100													2310030G06Rik
chr1	39609404	39610003													2310035C23Rik
chr1	39611564	39612120													2310036O22Rik
chr1	39612355	39613211													2310044G17Rik
chr1	39634189	39634568													2410002F23Rik
chr1	39753071	39753613													2410131K14Rik
chr1	39755390	39755779													2510009E07Rik
chr1	39787609	39788677													2510039O18Rik
chr1	39798333	39798594													2600006K01Rik
chr1	39818207	39818598													2610002J02Rik
chr1	39957349	39957623													2610015P09Rik
chr1	40001094	40001540													2610301G19Rik
chr1	43417682	43418134													2610318N02Rik
chr1	43420164	43420394													2700081O15Rik
chr1	43502178	43502492													2700089E24Rik
chr1	43519486	43520241													2700094K13Rik
chr1	43531345	43531673													2810004N23Rik
chr1	43640455	43640816													2810006K23Rik
chr1	43672542	43673166													2810408A11Rik
chr1	43879871	43880206													2810474O19Rik
chr1	44159155	44159526													3110009E18Rik
chr1	44609225	44609495													3110021A11Rik
chr1	44632959	44633252													3110062M04Rik
chr1	44633304	44633731													3230401D17Rik
chr1	44641475	44642442													3930402G23Rik
chr1	44646670	44647131													4632434I11Rik
chr1	44648403	44649406													4732465J04Rik
chr1	44691362	44691702													4732471J01Rik
chr1	44842345	44842947													4833413E03Rik
chr1	45916879	45917532													4921513D11Rik
chr1	45917897	45918542													4921513I03Rik
chr1	45921307	45921758													4921524J17Rik
chr1	51347300	51347910													4922501L14Rik
chr1	51550441	51551079													4930402H24Rik
chr1	51565770	51566478													4930404H24Rik
chr1	51586494	51587416													4930425F17Rik
chr1	51588164	51588479													4930427A07Rik
chr1	51878971	51879424													4930432M17Rik
chr1	52176013	52176544													4930447A16Rik
chr1	52290099	52290640													4930449E01Rik
chr1	52635346	52635834													4930485B16Rik
chr1	52652256	52652847													4930503B20Rik
chr1	52874319	52874899													4930503L19Rik
chr1	55109286	55109538													4930518I15Rik
chr1	55250185	55250500													4930523C07Rik
chr1	57029474	57029856													4930524B15Rik
chr1	57029944	57030748													4930524J08Rik
chr1	58086480	58087227													4930544D05Rik
chr1	58087300	58087567													4930562F07Rik
chr1	58449618	58449979													4930564D02Rik
chr1	58482799	58483083													4930570N19Rik
chr1	58709663	58710026													4930590J08Rik
chr1	58768624	58768944													4930597O21Rik
chr1	58782480	58782944													4931406C07Rik
chr1	59018074	59018783													4931406P16Rik
chr1	59030128	59030750													4931417E11Rik
chr1	59313282	59313866													4931428F04Rik
chr1	59314298	59314821													4931440P22Rik
chr1	59344552	59345191													4932418E24Rik
chr1	59355139	59355682													4932431P20Rik
chr1	59501112	59501428													4933402N03Rik
chr1	59506229	59506809													4933406P04Rik
chr1	59537721	59537934													4933415F23Rik
chr1	59538496	59538867													4933426M11Rik
chr1	59544322	59544952													4933427D06Rik
chr1	59634633	59634979													4933427G17Rik
chr1	59727597	59728029													4933428G20Rik
chr1	59782519	59782955													4933440N22Rik
chr1	59805759	59806198													5031425E22Rik
chr1	59809515	59809905													5031439G07Rik
chr1	60236941	60237543													5033430I15Rik
chr1	60724575	60725196													5330417H12Rik
chr1	60827121	60828504													5430419D17Rik
chr1	60850607	60851053													5430435G22Rik
chr1	60861135	60861571													5730508B09Rik
chr1	60874747	60875649													5830462I19Rik
chr1	60881328	60881753													5930403N24Rik
chr1	60882402	60883139													6030408B16Rik
chr1	60907951	60908688													6030445D17Rik
chr1	60914738	60914985													6030458C11Rik
chr1	62747702	62747973													6330403A02Rik
chr1	62749846	62750104													6330403L08Rik
chr1	62751664	62752165													6330416G13Rik
chr1	62752648	62752981													6430548M08Rik
chr1	62753327	62754024													6530409C15Rik
chr1	62759636	62759861													9030617O03Rik
chr1	62763624	62764091													9030624J02Rik
chr1	62764634	62765112													9130008F23Rik
chr1	62765439	62765655													9130011E15Rik
chr1	62768368	62768789													9130017N09Rik
chr1	62775938	62776594													9230104L09Rik
chr1	62789803	62790744													9330101J02Rik
chr1	62793994	62794253													9430015G10Rik
chr1	62799325	62799704													9430023L20Rik
chr1	64069158	64069530													9630014M24Rik
chr1	64070335	64070564													9930012K11Rik
chr1	64143452	64143858													A130010J15Rik
chr1	64147905	64148264													A130050O07Rik
chr1	64165347	64165814													A1bg
chr1	64169309	64169647													A230065N10Rik
chr1	64580174	64580611													A230083G16Rik
chr1	64663358	64663640													A330017A19Rik
chr1	64872830	64873412													A330041J22Rik
chr1	66663758	66664247													A3galt2
chr1	70120018	70120375													A430105I19Rik
chr1	71149677	71150057													A4gnt
chr1	71700146	71700440													A530021J07Rik
chr1	71940094	71940676													A630007B06Rik
chr1	72461176	72461833													A730017C20Rik
chr1	72474892	72476004													A730020M07Rik
chr1	72557731	72558122													A830005F24Rik
chr1	72629903	72630253													A830010M20Rik
chr1	74286872	74287313													A930002H24Rik
chr1	74295395	74295725													A930005H10Rik
chr1	74350492	74350909													A930018P22Rik
chr1	74433132	74433702													A930039A15Rik
chr1	74437700	74438168													AA386476
chr1	74444178	74444510													AA467197
chr1	75244737	75245108													AA474408
chr1	75394771	75395145													AB041803
chr1	75395460	75395712													AI413582
chr1	75397062	75397645													AU022252
chr1	75475449	75475948													AU040320
chr1	78030159	78030749													AW549877
chr1	78054288	78055190													AY702102
chr1	78056218	78057757													Aaas
chr1	78147873	78148235													Aacs
chr1	78159989	78160590													Aagab
chr1	78179359	78179736													Aak1
chr1	78185859	78186692													Aamdc
chr1	78481896	78482189													Aar2
chr1	78485505	78485896													Aatf
chr1	78534059	78534409													Aatk
chr1	79735140	79735617													Abca1
chr1	79737791	79738071													Abca17
chr1	79747742	79748300													Abca3
chr1	79774572	79774946													Abca4
chr1	79799599	79800224													Abca7
chr1	79856384	79856752													Abcb8
chr1	79857402	79857988													Abcb9
chr1	80633748	80634420													Abcc1
chr1	81734890	81735336													Abcc10
chr1	81742287	81742902													Abcc5
chr1	81856016	81856893													Abcd3
chr1	81909844	81910392													Abhd10
chr1	81958652	81959306													Abhd11
chr1	81973374	81973913													Abhd12
chr1	81988574	81988807													Abhd16a
chr1	82038161	82038632													Abhd17b
chr1	82042675	82043089													Abhd2
chr1	82085521	82086038													Abhd4
chr1	82089760	82090063													Abhd5
chr1	82106900	82107624													Abhd6
chr1	82113013	82113442													Abhd8
chr1	82279286	82279581													Abi1
chr1	82287286	82287648													Abi3
chr1	82425249	82426044													Abl1
chr1	82473025	82473816													Abl2
chr1	82828046	82828396													Ablim1
chr1	82830786	82831487													Abr
chr1	82915900	82916437													Abtb1
chr1	84835900	84836353													Abtb2
chr1	84844253	84844748													Acaca
chr1	84854301	84854702													Acad11
chr1	88331098	88331568													Acad12
chr1	88368879	88369205													Acad8
chr1	88388117	88388948													Acap1
chr1	88398064	88398447													Acap3
chr1	88412582	88412866													Acbd3
chr1	88422387	88422870													Acbd4
chr1	88423473	88423846													Acbd5
chr1	88424738	88425012													Acer3
chr1	88899879	88900551													Acly
chr1	88925465	88925748													Aco1
chr1	88932484	88932909													Aco2
chr1	88960293	88960937													Acot11
chr1	88968130	88968448													Acot13
chr1	88982844	88983069													Acot7
chr1	89077626	89077953													Acot8
chr1	89165973	89166285													Acox2
chr1	89170098	89170775													Acoxl
chr1	89223946	89224391													Acpl2
chr1	89652432	89652925													Acpp
chr1	89789108	89789345													Acsbg1
chr1	89797558	89797925													Acsf3
chr1	90173532	90173915													Acsl1
chr1	90175707	90176171													Acss1
chr1	90891216	90891919													Acta1
chr1	90970054	90970390													Actb
chr1	91005318	91005587													Actbl2
chr1	91016825	91017154													Actc1
chr1	91027024	91027720													Actg1
chr1	91029892	91030187													Actl6a
chr1	92100911	92101354													Actn1
chr1	92122157	92122492													Actn2
chr1	92124923	92125182													Actn4
chr1	92499706	92500286													Actr10
chr1	92651019	92651521													Actr1a
chr1	92806223	92806503													Actr3
chr1	92814047	92815921													Actr8
chr1	92818067	92818438													Acy1
chr1	92871408	92871953													Acyp2
chr1	92881882	92882222													Ada
chr1	92935126	92935971													Adam10
chr1	92952220	92952542													Adam12
chr1	93136370	93136779													Adam28
chr1	93141740	93142153													Adam30
chr1	93209791	93210438													Adam32
chr1	93356248	93356607													Adam9
chr1	93390976	93391241													Adamdec1
chr1	93852966	93853449													Adamts1
chr1	93931398	93931698													Adamts14
chr1	93932261	93932935													Adamts20
chr1	93951451	93952093													Adamts4
chr1	93976842	93977301													Adamts5
chr1	93997759	93998231													Adamts7
chr1	94026934	94027613													Adamtsl2
chr1	94077248	94077911													Adamtsl4
chr1	94269068	94269669													Adamtsl5
chr1	94333533	94335185													Adc
chr1	94600348	94600734													Adck3
chr1	94608978	94609363													Adcy5
chr1	94641344	94641918													Adcy6
chr1	94648251	94648895													Adcy7
chr1	94651710	94652182													Adcy9
chr1	94663821	94664496													Add1
chr1	94666131	94667145													Add3
chr1	94671021	94672308													Adgb
chr1	94683610	94684295													Adig
chr1	94721026	94721356													Adipoq
chr1	95121832	95122154													Adk
chr1	95240052	95240521													Adm
chr1	95341379	95341713													Adnp
chr1	95374136	95375294													Adnp2
chr1	95409198	95409439													Adora3
chr1	95445535	95445775													Adora3
chr1	95698233	95699058													Adpgk
chr1	95700020	95700596													Adra1b
chr1	99873333	99873889													Adra1d
chr1	107559857	107560400													Adra2c
chr1	107804755	107805258													Adrm1
chr1	107808258	107808498													Adsl
chr1	107890647	107891160													Adss
chr1	108072831	108073220													Adssl1
chr1	108133596	108133961													Aebp1
chr1	108138496	108139166													Aebp2
chr1	108297363	108297976													Aen
chr1	108299531	108299864													Afap1
chr1	108304521	108304827													Afap1l2
chr1	108526643	108527045													Aff1
chr1	108590373	108591039													Aff3
chr1	108693155	108693510													Afmid
chr1	112954543	112955310													Aftph
chr1	121421695	121421981													Agap3
chr1	121806096	121806657													Agfg1
chr1	121996090	121996715													Aggf1
chr1	121997820	121998146													Ago2
chr1	122008704	122009029													Ago3
chr1	122011762	122012990													Agpat1
chr1	122017235	122017911													Agpat2
chr1	122132944	122133656													Agpat3
chr1	122144634	122145071													Agpat4
chr1	122253852	122254732													Agpat5
chr1	127324741	127325425													Agpat9
chr1	127404386	127404834													Agps
chr1	129101651	129102010													Agrn
chr1	129124686	129125376													Agtrap
chr1	129858484	129858757													Ahctf1
chr1	129877869	129878182													Ahcy
chr1	129881806	129882096													Ahcyl1
chr1	132611880	132612478													Ahdc1
chr1	133035910	133036472													Ahi1
chr1	133421531	133422063													Ahnak
chr1	133592868	133593415													Ahnak2
chr1	133807640	133808223													Ahr
chr1	133907138	133907534													Ahsg
chr1	134024538	134025373													Aifm2
chr1	134050300	134050796													Aip
chr1	134184565	134184848													Ajuba
chr1	134267441	134267874													Ak1
chr1	134270712	134272537													Ak5
chr1	134286971	134287202													Ak7
chr1	135025854	135026855													Akap10
chr1	135506583	135506998													Akap2
chr1	135773529	135773918													Akap5
chr1	135777288	135777694													Akap6
chr1	135938196	135938822													Akap7
chr1	136258490	136258783													Akap8
chr1	136390363	136391333													Akap9
chr1	136391619	136391849													Akip1
chr1	136650412	136650709													Akna
chr1	136852429	136852890													Akr1a1
chr1	136911818	136912088													Akr1b3
chr1	136917520	136917816													Akr1d1
chr1	136920274	136920821													Akt1
chr1	136980020	136980394													Akt3
chr1	137043840	137044307													Aktip
chr1	137180557	137181006													Alad
chr1	137255079	137255622													Alcam
chr1	137271321	137272286													Aldh16a1
chr1	137367882	137368588													Aldh18a1
chr1	137378416	137379040													Aldh1a3
chr1	137431749	137432229													Aldh1l1
chr1	137522336	137522857													Aldh2
chr1	137528231	137528599													Aldh3b1
chr1	137532621	137533011													Aldh4a1
chr1	137552812	137553155													Aldh7a1
chr1	137555750	137556387													Alg14
chr1	137560330	137560780													Alg5
chr1	137561809	137562445													Alg6
chr1	137566470	137566770													Alkbh2
chr1	137588277	137588902													Alkbh3
chr1	137596008	137596533													Alkbh5
chr1	137620803	137621094													Aloxe3
chr1	137625967	137626338													Alpk1
chr1	137627995	137628350													Alppl2
chr1	137628540	137628842													Als2cr12
chr1	137632051	137632575													Alx1
chr1	137660087	137660439													Alyref2
chr1	137667802	137668202													Amacr
chr1	137673237	137673831													Ambp
chr1	137676854	137678024													Ambra1
chr1	137749076	137749292													Amd1
chr1	137758790	137759094													Amdhd2
chr1	138019920	138020564													Ammecr1
chr1	138023641	138024126													Amn1
chr1	138025106	138025369													Amotl1
chr1	138032773	138033065													Amotl2
chr1	138033871	138034511													Ampd3
chr1	138036755	138037107													Amz1
chr1	138038917	138039535													Anapc13
chr1	138311968	138312477													Anapc15-ps
chr1	138579963	138580211													Anapc16
chr1	138580295	138580751													Anapc4
chr1	138581607	138582160													Angel2
chr1	138582391	138582683													Angpt2
chr1	138592961	138593368													Angptl2
chr1	139816367	139816885													Angptl3
chr1	140244884	140245536													Angptl4
chr1	141077895	141079114													Ank1
chr1	145624234	145624477													Ankdd1a
chr1	153083399	153084006													Ankdd1b
chr1	153186148	153186490													Ankhd1
chr1	153189367	153190526													Ankib1
chr1	153190636	153191154													Ankle1
chr1	153275303	153276137													Ankle2
chr1	153347019	153347477													Ankrd1
chr1	153493370	153494222													Ankrd10
chr1	153522935	153523400													Ankrd11
chr1	153524828	153525487													Ankrd13a
chr1	153531530	153532252													Ankrd24
chr1	153533508	153534139													Ankrd33
chr1	153538504	153538802													Ankrd39
chr1	153630116	153630933													Ankrd40
chr1	153676801	153677036													Ankrd46
chr1	153737212	153737722													Ankrd50
chr1	153743697	153744025													Anks1
chr1	153795237	153795470													Anks4b
chr1	153855498	153855831													Anln
chr1	153995893	153996110													Ano1
chr1	154302958	154303323													Ano10
chr1	154303379	154303673													Ano2
chr1	154403072	154403789													Ano6
chr1	154466027	154466441													Ano8
chr1	154471711	154472098													Anp32a
chr1	154516655	154517512													Anp32b
chr1	154523492	154524080													Anp32e
chr1	154614223	154614609													Anpep
chr1	154639863	154640112													Antxr1
chr1	154640518	154640815													Antxr2
chr1	154657068	154657369													Anxa1
chr1	154748393	154748744													Anxa11
chr1	154786307	154786565													Anxa13
chr1	154887220	154887684													Anxa2
chr1	154939806	154940275													Anxa3
chr1	154943407	154943930													Anxa4
chr1	154948175	154948388													Anxa5
chr1	155038624	155038839													Anxa6
chr1	155038937	155039465													Aox1
chr1	155111156	155111369													Ap1ar
chr1	155155374	155155866													Ap1g1
chr1	155178734	155179086													Ap1m1
chr1	155333871	155334163													Ap1s3
chr1	155411723	155412369													Ap2a2
chr1	155412791	155413301													Ap2b1
chr1	155417686	155418161													Ap2m1
chr1	155419529	155420313													Ap3m1
chr1	155746788	155747104													Ap3m2
chr1	155747319	155747618													Ap3s2
chr1	155809512	155809834													Ap4m1
chr1	157820422	157820749													Ap5b1
chr1	157883372	157883974													Ap5m1
chr1	158402941	158403428													Ap5s1
chr1	158544183	158544756													Ap5z1
chr1	158547174	158547533													Apba3
chr1	161983977	161984325													Apbb2
chr1	161987711	161988168													Apc2
chr1	161989996	161990477													Apeh
chr1	162142424	162142690													Aph1c
chr1	162965152	162965442													Apip
chr1	163180989	163181303													Aplp2
chr1	163798633	163798905													Apmap
chr1	164477695	164477959													Apoa2
chr1	167391290	167391580													Apobec2
chr1	167517856	167518354													Apobec4
chr1	167539496	167539818													Apod
chr1	167540452	167541197													Apol6
chr1	167549632	167550430													Apol7d
chr1	167572365	167572937													Apol8
chr1	172105303	172105756													Apold1
chr1	172786597	172786865													Apom
chr1	172819226	172819908													Apopt1
chr1	173080346	173080830													App
chr1	173081314	173081716													Appbp2
chr1	173152461	173152863													Appl2
chr1	173177299	173177677													Aprt
chr1	173178432	173178736													Aqp2
chr1	173179239	173179687													Aqp9
chr1	173179933	173180335													Aqr
chr1	173180499	173180766													Arap3
chr1	173193609	173193874													Arf1
chr1	173258491	173258873													Arf4
chr1	173433419	173434348													Arfgap1
chr1	173978561	173978888													Arfgap3
chr1	173979683	173980040													Arfip1
chr1	174172678	174172985													Arfip2
chr1	174242092	174242397													Arhgap10
chr1	174244159	174244710													Arhgap11a
chr1	174373420	174373969													Arhgap12
chr1	174429730	174430134													Arhgap21
chr1	174431675	174432279													Arhgap23
chr1	178710169	178710875													Arhgap25
chr1	178744294	178744543													Arhgap26
chr1	178744629	178745137													Arhgap27
chr1	179268686	179269244													Arhgap28
chr1	179373524	179373886													Arhgap29
chr1	179553275	179554009													Arhgap31
chr1	179564192	179564762													Arhgap5
chr1	179579159	179579589													Arhgap8
chr1	179638912	179639308													Arhgdia
chr1	179726243	179726618													Arhgdib
chr1	180247121	180247815													Arhgef10
chr1	180249339	180249580													Arhgef10l
chr1	180972118	180972493													Arhgef11
chr1	181024501	181025380													Arhgef12
chr1	181501294	181501923													Arhgef16
chr1	181503723	181504244													Arhgef17
chr1	181516857	181517313													Arhgef18
chr1	181594717	181595026													Arhgef19
chr1	181599160	181599405													Arhgef2
chr1	181732966	181733314													Arhgef37
chr1	181778047	181778335													Arid1a
chr1	181793262	181793544													Arid2
chr1	181795719	181796088													Arid3a
chr1	181796253	181796888													Arid3b
chr1	181806311	181807047													Arid5a
chr1	182163621	182163929													Arid5b
chr1	182185588	182186503													Arih1
chr1	182221069	182221296													Arih2
chr1	182274759	182275234													Arl15
chr1	182317676	182318149													Arl4d
chr1	182333858	182334357													Arl6ip5
chr1	182338861	182339553													Arl8a
chr1	182358538	182358853													Arl8b
chr1	182698568	182698958													Armc12
chr1	182707666	182708341													Armc2
chr1	182779926	182780211													Armc6
chr1	182780652	182781244													Armc7
chr1	184350669	184351247													Arnt2
chr1	185397499	185398290													Arntl
chr1	185424136	185425015													Arntl2
chr1	185614137	185614895													Arpc1b
chr1	185688745	185690025													Arpc2
chr1	185729238	185729805													Arpc5
chr1	185890877	185891340													Arrb1
chr1	185900202	185901087													Arrb2
chr1	185906901	185907467													Arrdc3
chr1	185907870	185908162													Arsg
chr1	185908536	185909032													Arsi
chr1	187024979	187025302													Art2b
chr1	187159141	187159504													Art3
chr1	187160350	187160796													Art4
chr1	190928384	190929055													Artn
chr1	191038968	191039829													Asap1
chr1	191555659	191556043													Asap2
chr1	191569184	191569535													Asap3
chr1	191737613	191737978													Asb15
chr1	191747856	191748166													Asb4
chr1	192752266	192752569													Asb6
chr1	192848310	192848634													Asb8
chr1	192849565	192850600													Ascc1
chr1	193078367	193078591													Ascc2
chr1	193085579	193086304													Asf1a
chr1	193106689	193107510													Asgr2
chr1	193116323	193116718													Asic3
chr1	193398967	193399404													Asl
chr1	193885566	193885822													Asna1
chr1	193962004	193962556													Aspa
chr1	195000636	195000857													Asphd2
chr1	195004155	195004679													Asprv1
chr1	196446768	196447065													Aspscr1
chr1	196607784	196608308													Asrgl1
chr1	196608993	196609684													Ass1
chr1	196802632	196803399													Asun
chr1_RANDOM	5221	5758													Asxl1
chr1_RANDOM	271577	272040													Atad2
chr10	4540166	4540657													Atad2b
chr10	5057266	5058109													Atad3a
chr10	5913820	5914175													Atf1
chr10	6189699	6190080													Atf3
chr10	6240578	6240842													Atf6
chr10	6266367	6266727													Atf7
chr10	6267260	6267727													Atf7
chr10	6280347	6280693													Atf7ip
chr10	6370719	6371454													Atf7ip
chr10	6372192	6373854													Atg13
chr10	6451685	6452183													Atg14
chr10	6457384	6458152													Atg16l1
chr10	6460894	6461370													Atg16l2
chr10	6481769	6482470													Atg2a
chr10	7401342	7401834													Atg4a
chr10	8605799	8606285													Atg4c
chr10	9216750	9217326													Atg7
chr10	9223445	9224169													Atg9b
chr10	9229090	9229831													Atl1
chr10	9240178	9240594													Atl2
chr10	9242719	9243048													Atn1
chr10	9252328	9252803													Atoh8
chr10	9258399	9258991													Atox1
chr10	9267548	9268069													Atp10b
chr10	9392987	9393251													Atp13a3
chr10	9397437	9397879													Atp1a1
chr10	10164560	10165149													Atp1a4
chr10	10167809	10168119													Atp1b3
chr10	10181843	10182302													Atp2a2
chr10	10188962	10189623													Atp2c1
chr10	10191788	10192416													Atp2c2
chr10	10275020	10276045													Atp5b
chr10	10276381	10276616													Atp5g2
chr10	10296989	10297749													Atp5h
chr10	12410378	12410725													Atp5l
chr10	12414662	12415066													Atp5o
chr10	12423186	12423645													Atp6v0a1
chr10	12431330	12431776													Atp6v0a4
chr10	12434151	12434733													Atp6v0b
chr10	12446954	12447334													Atp6v0c
chr10	12507600	12508198													Atp6v0e
chr10	12511901	12512263													Atp6v0e2
chr10	12519133	12519516													Atp6v1a
chr10	12557616	12557954													Atp6v1b2
chr10	12586770	12588055													Atp6v1d
chr10	12588248	12588570													Atp6v1g1
chr10	12588704	12589540													Atp6v1g3
chr10	12596370	12596661													Atr
chr10	12601727	12602234													Atraid
chr10	12639016	12639498													Atrn
chr10	12651283	12651590													Atxn1
chr10	12807011	12807430													Atxn10
chr10	12944920	12945206													Atxn1l
chr10	13684166	13684793													Atxn2
chr10	13760678	13761152													Atxn2l
chr10	15311913	15312437													Atxn7l1
chr10	17437641	17438074													Auh
chr10	17447285	17447530													Aunip
chr10	18225799	18226574													Aup1
chr10	18226910	18227244													Aurka
chr10	18228000	18228296													Aurkaip1
chr10	18249896	18250162													Avil
chr10	19311833	19312304													Avl9
chr10	20031550	20031979													Avpi1
chr10	20747547	20748298													Axdnd1
chr10	20880279	20880579													Axl
chr10	21868326	21868777													Azgp1
chr10	22451078	22451770													Azi1
chr10	23930419	23930987													Azin1
chr10	24474759	24475162													B130006D01Rik
chr10	24981219	24981816													B230120H23Rik
chr10	24991358	24992355													B230217C12Rik
chr10	25079145	25079596													B2m
chr10	25146358	25147125													B3galt5
chr10	25170018	25170422													B3galt6
chr10	25172775	25173347													B3galtl
chr10	25240336	25240685													B3gnt2
chr10	25247128	25247586													B3gnt6
chr10	27394217	27395208													B3gnt9
chr10	31311807	31312234													B3gntl1
chr10	33814785	33815416													B430305J03Rik
chr10	33869559	33869906													B430319F04Rik
chr10	33869966	33870379													B4galnt1
chr10	33870680	33871181													B4galnt2
chr10	33926895	33927242													B4galnt3
chr10	34072146	34072702													B4galt1
chr10	36856655	36857219													B4galt3
chr10	36954055	36955142													B4galt5
chr10	37067828	37068563													B4galt6
chr10	38273282	38273615													B9d1
chr10	38684666	38685276													BB014433
chr10	38759818	38760630													BC005537
chr10	38764391	38764797													BC018507
chr10	39090608	39091118													BC022687
chr10	39137284	39137862													BC024139
chr10	39140915	39141350													BC026590
chr10	39241732	39242159													BC030867
chr10	39277743	39278154													BC031181
chr10	39343640	39344110													BC035947
chr10	39345204	39345735													BC037034
chr10	39452709	39453216													BC043934
chr10	40020549	40020797													BC048546
chr10	40167142	40167498													BC048679
chr10	40217271	40217523													BC049762
chr10	40219660	40219997													BC051019
chr10	40243575	40245004													BC100451
chr10	40247307	40247801													BC106179
chr10	41170195	41170440													Bace1
chr10	41195985	41196245													Bad
chr10	41196878	41197374													Bag3
chr10	41238499	41239217													Bag4
chr10	41529958	41530225													Bag5
chr10	41756564	41757065													Bag6
chr10	41811146	41811504													Bahcc1
chr10	41941013	41941251													Bai2
chr10	42066256	42066979													Baiap2
chr10	42221679	42222167													Baiap2l1
chr10	51962452	51963166													Baiap2l2
chr10	52136334	52136654													Bambi
chr10	52411227	52411500													Banp
chr10	52423741	52423986													Bard1
chr10	52429139	52429670													Basp1
chr10	52431930	52432172													Batf
chr10	52432226	52432560													Baz1b
chr10	52434471	52434894													Bbc3
chr10	52462318	52462744													Bbip1
chr10	52508836	52509309													Bbs10
chr10	52511230	52511939													Bbs9
chr10	52550034	52550247													Bcan
chr10	52550646	52551011													Bcar1
chr10	52590052	52590265													Bcar3
chr10	52644637	52645029													Bcas1
chr10	52645258	52645795													Bcas2
chr10	52651192	52651901													Bcas3
chr10	52654346	52654907													Bckdha
chr10	52655262	52655633													Bcl10
chr10	52656260	52656640													Bcl2
chr10	52660242	52660690													Bcl2l1
chr10	53135141	53135406													Bcl2l11
chr10	53224915	53225918													Bcl2l14
chr10	53237234	53238017													Bcl3
chr10	53238974	53239914													Bcl6
chr10	57745327	57745741													Bcl7a
chr10	57785229	57785991													Bcl7b
chr10	57786481	57786721													Bcl7c
chr10	57788894	57789162													Bcl9l
chr10	57794554	57794889													Bclaf1
chr10	57804496	57804833													Becn1
chr10	57845288	57845712													Bend6
chr10	58786569	58786981													Best1
chr10	58902091	58902823													Best3
chr10	59028819	59029210													Bet1l
chr10	59078411	59078625													Bfsp2
chr10	59275715	59276078													Bhlha15
chr10	59411482	59411814													Bhlha9
chr10	59411866	59412198													Bhlhe40
chr10	59414788	59415079													Bhlhe41
chr10	59415220	59415433													Bicd1
chr10	59465650	59465900													Bicd2
chr10	59656355	59656665													Bid
chr10	59735329	59735785													Bin3
chr10	60277111	60277460													Birc2
chr10	60397754	60398045													Birc6
chr10	60734796	60735164													Blcap
chr10	60737444	60737929													Bloc1s4
chr10	60740852	60741359													Bloc1s5
chr10	60788816	60789113													Bmf
chr10	61124696	61125317													Bmp10
chr10	61222570	61222875													Bmp2k
chr10	61657028	61657611													Bmp3
chr10	61658136	61658477													Bmp8a
chr10	61780941	61781478													Bmpr1a
chr10	61783059	61783496													Bmpr2
chr10	61792437	61793093													Bnip2
chr10	61799843	61800195													Bnip3l
chr10	61881700	61881964													Bnipl
chr10	66315345	66316261													Boc
chr10	66466682	66467018													Bola2
chr10	66560529	66560895													Bola3
chr10	66577919	66578229													Bop1
chr10	66578921	66579403													Bpgm
chr10	66648374	66648607													Bphl
chr10	66649526	66650398													Bpi
chr10	67572741	67573484													Bpnt1
chr10	67628850	67629843													Brap
chr10	67712189	67712404													Brat1
chr10	67742580	67742804													Brca1
chr10	67743592	67744537													Brd2
chr10	70700349	70700577													Brd3
chr10	70807464	70808012													Brd4
chr10	70809397	70809775													Bre
chr10	70810278	70810562													Brf2
chr10	72117316	72117559													Bri3
chr10	74684287	74684901													Bricd5
chr10	74685205	74685739													Brk1
chr10	74889410	74890054													Brpf1
chr10	75018738	75019275													Brwd1
chr10	75384719	75385045													Bsg
chr10	75710789	75711087													Bsn
chr10	75720475	75720981													Bst2
chr10	76669471	76669949													Btaf1
chr10	76673967	76674440													Btbd19
chr10	76692332	76692902													Btbd3
chr10	76706231	76707034													Btbd7
chr10	76714446	76714887													Btbd8
chr10	77044461	77045013													Btd
chr10	77759683	77759979													Btf3l4
chr10	77760791	77761291													Btg1
chr10	77771441	77771833													Btg2
chr10	77927791	77928054													Btla
chr10	77929906	77930204													Btrc
chr10	77933871	77934242													Bud31
chr10	78027468	78027885													Bysl
chr10	78033237	78033554													Bzw1
chr10	78034948	78035401													C030006K11Rik
chr10	78038620	78038879													C030037F17Rik
chr10	78995784	78996236													C130026L21Rik
chr10	79146993	79147484													C130040N14Rik
chr10	79159046	79159340													C130050O18Rik
chr10	79300677	79301098													C130057N11Rik
chr10	79303755	79304136													C1ql2
chr10	79399098	79399403													C1qtnf1
chr10	79408651	79408936													C1qtnf3
chr10	79452576	79452953													C1qtnf9
chr10	79502557	79502847													C230062I16Rik
chr10	79506772	79507264													C2cd2
chr10	79512957	79513314													C2cd2l
chr10	79514750	79515076													C2cd5
chr10	79533763	79534636													C330005M16Rik
chr10	79538064	79538309													C330006D17Rik
chr10	79570262	79570558													C330011M18Rik
chr10	79621215	79621472													C5ar2
chr10	79623594	79624153													C630050I24Rik
chr10	79626485	79626853													C77080
chr10	79689103	79689334													C87436
chr10	79722557	79723741													C8g
chr10	79754907	79755157													Cab39l
chr10	79810966	79811269													Cabp2
chr10	79848767	79849196													Cabyr
chr10	79896484	79897029													Cacna1a
chr10	79898548	79898885													Cacna1s
chr10	80024062	80024379													Cacnb3
chr10	80041773	80042018													Cacnb4
chr10	80066794	80067048													Cacybp
chr10	80257911	80258330													Cadm1
chr10	80288789	80289013													Calcb
chr10	80319249	80319597													Calhm2
chr10	80391735	80392060													Calm1
chr10	80399428	80399782													Calm3
chr10	80400455	80400791													Calml3
chr10	80403103	80403739													Calr
chr10	80410550	80410949													Calu
chr10	80418249	80418526													Camk1
chr10	80423805	80424151													Camk2a
chr10	80465270	80465616													Camk2d
chr10	80473682	80474000													Camk2g
chr10	80489881	80490309													Camk2n1
chr10	80499918	80500343													Camkk2
chr10	80517950	80518302													Camkv
chr10	80523021	80523320													Camta2
chr10	80573912	80574274													Canx
chr10	80605199	80605600													Cap1
chr10	80729227	80729647													Capg
chr10	80841543	80841778													Capn12
chr10	80877114	80877663													Capn2
chr10	81007169	81007460													Capn5
chr10	81059950	81060336													Capn7
chr10	81090227	81090532													Capn9
chr10	82161353	82161752													Capns2
chr10	82320990	82322149													Caprin1
chr10	82640754	82641191													Caprin2
chr10	83117364	83117695													Capza1
chr10	83748846	83749321													Capzb
chr10	83754464	83754835													Car14
chr10	83801485	83801864													Car5a
chr10	83802126	83802578													Car6
chr10	83802977	83803459													Card10
chr10	83845761	83846449													Carhsp1
chr10	83846750	83847337													Carns1
chr10	83851256	83852024													Cars2
chr10	83855278	83855516													Casd1
chr10	83873751	83874535													Casp1
chr10	83878185	83878507													Casp3
chr10	83903748	83904626													Casp8
chr10	84039220	84039515													Casp9
chr10	84379692	84380018													Casq1
chr10	85484984	85485452													Casq2
chr10	85494934	85495884													Cast
chr10	85523105	85523539													Catsper1
chr10	85531910	85532488													Catsper2
chr10	85563453	85563666													Cav1
chr10	85566603	85567246													Cav2
chr10	85656695	85656910													Cbfa2t2
chr10	85665898	85666354													Cbfa2t3
chr10	85710810	85711156													Cbfb
chr10	85752872	85753305													Cbl
chr10	85802310	85803148													Cblc
chr10	85807209	85807773													Cbll1
chr10	86241029	86241472													Cbln3
chr10	87614359	87614916													Cbs
chr10	87976688	87976998													Cbx4
chr10	87977051	87977679													Cbx5
chr10	88971244	88971579													Cbx7
chr10	88989856	88990317													Cbx8
chr10	88993130	88994070													Ccdc107
chr10	90632952	90633568													Ccdc111
chr10	90685647	90685985													Ccdc114
chr10	90693229	90693473													Ccdc115
chr10	90699601	90700026													Ccdc12
chr10	90703573	90704348													Ccdc126
chr10	90922680	90923005													Ccdc13
chr10	90923718	90923991													Ccdc130
chr10	90927430	90927650													Ccdc142
chr10	92185003	92185587													Ccdc148
chr10	92537659	92537925													Ccdc15
chr10	92538697	92539046													Ccdc157
chr10	92574116	92574548													Ccdc169
chr10	92619376	92619669													Ccdc174
chr10	92624560	92624904													Ccdc19
chr10	92640231	92640615													Ccdc24
chr10	92657386	92657999													Ccdc33
chr10	92733935	92734339													Ccdc36
chr10	92788209	92788568													Ccdc37
chr10	93061542	93062244													Ccdc39
chr10	93123848	93124779													Ccdc41
chr10	93129625	93130337													Ccdc55
chr10	93142162	93142377													Ccdc58
chr10	93216548	93216801													Ccdc64
chr10	93527171	93527571													Ccdc65
chr10	93610845	93611427													Ccdc69
chr10	93936301	93936783													Ccdc73
chr10	94236867	94237926													Ccdc8
chr10	94286880	94287612													Ccdc80
chr10	95026938	95027500													Ccdc81
chr10	95158888	95159213													Ccdc83
chr10	96095371	96095646													Ccdc85b
chr10	98664410	98664885													Ccdc85c
chr10	98706270	98706694													Ccdc88a
chr10	98724300	98724695													Ccdc9
chr10	98727551	98728858													Ccdc96
chr10	98732106	98732802													Ccdc97
chr10	98746544	98747308													Ccl17
chr10	98750659	98751155													Ccl25
chr10	99477980	99478355													Ccm2
chr10	99478497	99478973													Ccna1
chr10	99479455	99479777													Ccna2
chr10	102402677	102403237													Ccnb1
chr10	102405675	102406313													Ccnd1
chr10	102489279	102489720													Ccnd2
chr10	102490913	102491297													Ccnd3
chr10	109311412	109311873													Ccne2
chr10	109317844	109318348													Ccnf
chr10	109320661	109321396													Ccng2
chr10	109329484	109329998													Ccni
chr10	109340583	109341306													Ccnj
chr10	109344406	109344721													Ccnk
chr10	110446218	110446720													Ccnl1
chr10	110805919	110806474													Ccny
chr10	110941506	110941893													Ccrl1
chr10	110943496	110943746													Ccrn4l
chr10	110953418	110953773													Ccsap
chr10	110953957	110954219													Ccser2
chr10	110976683	110977436													Cct2
chr10	110980584	110981496													Cct7
chr10	111003860	111004262													Cct8l1
chr10	111007666	111008225													Cd151
chr10	111095852	111096141													Cd164
chr10	111099049	111099338													Cd19
chr10	111108040	111108448													Cd200
chr10	111109883	111110319													Cd200r3
chr10	111239935	111240893													Cd28
chr10	111243844	111244337													Cd2bp2
chr10	111362452	111362749													Cd300e
chr10	114765474	114766093													Cd300lf
chr10	114769400	114769771													Cd34
chr10	114770651	114770901													Cd38
chr10	114801322	114801877													Cd4
chr10	114820110	114820481													Cd44
chr10	115808067	115808597													Cd47
chr10	115830891	115831307													Cd5
chr10	115831373	115831964													Cd63
chr10	116386082	116386752													Cd69
chr10	116432357	116433258													Cd81
chr10	116503898	116504202													Cd9
chr10	117154199	117155126													Cd97
chr10	119844318	119844835													Cdc14a
chr10	119854191	119854765													Cdc23
chr10	119858963	119859463													Cdc25a
chr10	119865592	119866248													Cdc27
chr10	119929392	119929740													Cdc37
chr10	119950187	119950509													Cdc42
chr10	119952737	119954098													Cdc42bpa
chr10	120008453	120008877													Cdc42bpb
chr10	120040332	120040712													Cdc42bpg
chr10	120041461	120041938													Cdc42ep1
chr10	120053418	120054253													Cdc42ep2
chr10	120061439	120061752													Cdc42ep3
chr10	120062552	120062991													Cdc42se1
chr10	120085853	120086225													Cdc42se2
chr10	120175130	120175588													Cdc5l
chr10	120189013	120189435													Cdc6
chr10	120294762	120295117													Cdc7
chr10	120336130	120336478													Cdca7l
chr10	120906808	120907170													Cdh1
chr10	120912640	120913206													Cdh15
chr10	120914510	120914930													Cdh19
chr10	120934939	120935639													Cdh2
chr10	120937056	120937448													Cdhr2
chr10	120943667	120944088													Cdhr3
chr10	120947125	120947641													Cdhr4
chr10	121022869	121023197													Cdip1
chr10	121301508	121302144													Cdipt
chr10	121309952	121310669													Cdk13
chr10	121341146	121341571													Cdk14
chr10	121397949	121398767													Cdk15
chr10	121401220	121401619													Cdk17
chr10	121453643	121453948													Cdk18
chr10	121455363	121456028													Cdk19
chr10	122243514	122243785													Cdk20
chr10	122284894	122285921													Cdk2ap1
chr10	122299112	122300166													Cdk2ap2
chr10	122319624	122320021													Cdk4
chr10	122323433	122323797													Cdk5
chr10	122328517	122328956													Cdk5rap1
chr10	122339335	122339640													Cdk5rap2
chr10	126417396	126417809													Cdk5rap3
chr10	126500612	126500900													Cdk6
chr10	126506506	126506815													Cdk9
chr10	126604831	126605135													Cdkl2
chr10	126633452	126633815													Cdkl4
chr10	126647893	126648471													Cdkn1a
chr10	126703766	126704013													Cdkn1b
chr10	127102665	127103076													Cdkn2aip
chr10	127103996	127104213													Cdkn2aipnl
chr10	127407548	127408195													Cdkn2b
chr10	127528679	127528994													Cdr2l
chr10	127586388	127586713													Cdrt4
chr10	127648283	127648949													Cdt1
chr10	127847958	127848630													Cdv3
chr10	128023537	128024041													Cebpb
chr10	128025015	128025617													Cebpe
chr10	128027021	128027314													Cebpg
chr10	128027509	128027781													Cebpz
chr10	128041929	128042288													Cel
chr10	128132620	128133042													Celf1
chr10	128136598	128136947													Celf2
chr10	128242573	128242813													Celf3
chr10	128337826	128338084													Celf6
chr10	128358973	128359209													Celsr2
chr11	3188990	3189257													Cenpa
chr11	3191787	3192296													Cenpp
chr11	3197836	3198177													Cep120
chr11	3274119	3274642													Cep152
chr11	3308191	3308409													Cep164
chr11	3435236	3436503													Cep170
chr11	3549526	3549822													Cep170b
chr11	3803112	3803562													Cep350
chr11	3814072	3814432													Cep41
chr11	4005292	4005821													Cep55
chr11	4055748	4056015													Cep57
chr11	4065091	4065304													Cep63
chr11	4081780	4082414													Cep70
chr11	4083395	4084020													Cep76
chr11	4090441	4090932													Cep85l
chr11	4092114	4092415													Cep95
chr11	4092765	4092998													Cercam
chr11	4166488	4166720													Cerk
chr11	4176459	4176680													Cers2
chr11	4196721	4197215													Cers4
chr11	4198654	4199595													Cers5
chr11	4207905	4209063													Cers6
chr11	4209580	4209923													Ces4a
chr11	4494116	4494374													Cetn3
chr11	4518939	4519603													Cfdp1
chr11	4522317	4522851													Cfl1
chr11	4605010	4605223													Cflar
chr11	4965322	4965638													Cgnl1
chr11	4999085	4999485													Cgref1
chr11	5077135	5077677													Chac1
chr11	5089327	5089706													Chadl
chr11	5641117	5641633													Chaf1a
chr11	5662168	5662503													Chd1
chr11	5695475	5695956													Chd2
chr11	5735001	5735432													Chd3
chr11	5737136	5737401													Chd4
chr11	5746816	5747112													Chd6
chr11	5749513	5749818													Chd8
chr11	5755955	5756311													Chd9
chr11	5759817	5760354													Chek2
chr11	5762029	5762341													Cherp
chr11	5762799	5763235													Chga
chr11	6447140	6447417													Chid1
chr11	6525751	6526151													Chka
chr11	6673296	6673738													Chmp2a
chr11	8338773	8339441													Chmp6
chr11	8345858	8346584													Chordc1
chr11	8357785	8358478													Chp1
chr11	8362881	8363404													Chpf
chr11	8367846	8368116													Chpt1
chr11	8425935	8426255													Chrac1
chr11	8484772	8485320													Chrm1
chr11	8563503	8563759													Chrna2
chr11	9017923	9018268													Chst12
chr11	11709124	11709470													Chst15
chr11	11728071	11728795													Chst3
chr11	11729108	11729475													Chsy1
chr11	11733193	11733461													Chsy3
chr11	11749558	11749969													Chuk
chr11	11751828	11752507													Cib1
chr11	16491691	16491952													Cic
chr11	19820063	19820712													Cilp2
chr11	19824903	19825682													Cinp
chr11	19878026	19878511													Cirbp
chr11	20355175	20355455													Cirh1a
chr11	20360152	20360627													Cisd1
chr11	20377269	20377858													Cited2
chr11	20515730	20516125													Ckap2
chr11	20531409	20531799													Ckap5
chr11	20539686	20540188													Ckb
chr11	20555822	20556085													Cks2
chr11	20755292	20755882													Clasp2
chr11	20758868	20759398													Clcn2
chr11	20815105	20815537													Clcn6
chr11	21270402	21270812													Cldn12
chr11	21272234	21273089													Cldn14
chr11	21273682	21274396													Cldn15
chr11	21322060	21322878													Cldn18
chr11	21325469	21326067													Cldn3
chr11	22242715	22243041													Cldn5
chr11	22319714	22321061													Clec10a
chr11	22324490	22324906													Clec2d
chr11	22337412	22337856													Clec4f
chr11	22487846	22488362													Clhc1
chr11	22502022	22502463													Clic4
chr11	22517364	22517683													Clic6
chr11	22656538	22657389													Clint1
chr11	22710449	22710921													Clip1
chr11	22750130	22750775													Clip2
chr11	22751340	22751818													Clk1
chr11	22759807	22760038													Clk2
chr11	22865266	22865848													Clk3
chr11	22881878	22882096													Clmn
chr11	22980478	22980801													Clock
chr11	23157075	23157449													Clpb
chr11	23670439	23670779													Clta
chr11	28733694	28734291													Cltb
chr11	28751615	28752070													Cltc
chr11	28806353	28806763													Cluh
chr11	28809141	28809588													Clybl
chr11	29273511	29274130													Cml1
chr11	29448212	29448492													Cmss1
chr11	29504696	29505416													Cmtm3
chr11	29505698	29506115													Cmtm4
chr11	29592938	29593298													Cmtm5
chr11	30111625	30112028													Cmtm6
chr11	30166746	30167178													Cmtm7
chr11	30168369	30168671													Cnbd2
chr11	30573117	30573592													Cnbp
chr11	31696157	31696657													Cndp2
chr11	31798250	31798847													Cnep1r1
chr11	31800465	31800900													Cnn2
chr11	32118536	32119055													Cnn3
chr11	32121446	32121752													Cnnm3
chr11	32122303	32122663													Cnnm4
chr11	32124841	32125613													Cnot11
chr11	32245949	32246231													Cnot8
chr11	32255441	32255794													Cnp
chr11	32452599	32453011													Cnpy3
chr11	32460448	32460984													Cnst
chr11	32462016	32462428													Cntf
chr11	32465216	32465567													Cntrob
chr11	32487886	32488404													Coa3
chr11	32504768	32505352													Cobll1
chr11	33062231	33062650													Cog2
chr11	40506766	40507213													Coil
chr11	40508121	40508401													Col10a1
chr11	42839502	42839932													Col14a1
chr11	42840541	42840988													Col15a1
chr11	42961000	42961498													Col16a1
chr11	43198811	43199200													Col17a1
chr11	43481536	43481807													Col18a1
chr11	43708695	43709064													Col1a1
chr11	45695141	45695685													Col27a1
chr11	45842817	45843323													Col28a1
chr11	45853009	45853248													Col4a1
chr11	46123253	46124110													Col4a2
chr11	46125393	46125720													Col4a3bp
chr11	48651495	48651798													Col5a1
chr11	49016927	49017278													Col6a3
chr11	49058158	49058420													Col6a4
chr11	49661770	49662482													Col8a1
chr11	49745544	49745805													Col9a2
chr11	49747512	49747953													Col9a3
chr11	49838243	49838581													Colgalt1
chr11	50026498	50026860													Colgalt2
chr11	50031300	50031964													Commd1
chr11	50037802	50038379													Commd10
chr11	50040296	50040899													Commd6
chr11	50065589	50066274													Comt
chr11	50089124	50089733													Comtd1
chr11	50105834	50106102													Copb1
chr11	50139179	50140036													Copg1
chr11	50191970	50192282													Copg2
chr11	51021259	51021568													Cops2
chr11	51419104	51419765													Cops3
chr11	51428985	51429314													Cops8
chr11	51448885	51449518													Copz2
chr11	51451381	51451958													Coq10b
chr11	51569817	51570333													Coq2
chr11	51636827	51637232													Coq5
chr11	51646042	51646293													Coq7
chr11	51668370	51669178													Coro1c
chr11	51729457	51730290													Coro2a
chr11	51735883	51736136													Coro6
chr11	52180534	52180909													Coro7
chr11	52351408	52351625													Cotl1
chr11	52364996	52365459													Cox14
chr11	52374366	52375113													Cox20
chr11	52379043	52379520													Cox4i1
chr11	52469020	52469978													Cox4i2
chr11	52732817	52733540													Cox6a1
chr11	52737798	52738203													Cp
chr11	52752685	52753037													Cpa1
chr11	52754113	52754518													Cpa6
chr11	53267593	53267906													Cpd
chr11	53282715	53283238													Cpe
chr11	53305420	53305816													Cpeb4
chr11	53306863	53307126													Cplx3
chr11	53320655	53320915													Cpn2
chr11	53339045	53339361													Cpne2
chr11	53380549	53380927													Cpne9
chr11	53520464	53520793													Cpped1
chr11	53576752	53577012													Cpsf2
chr11	53577171	53577660													Cpsf7
chr11	53598871	53599214													Crabp1
chr11	53609276	53609951													Crabp2
chr11	53610199	53610700													Cramp1l
chr11	54540806	54541078													Crcp
chr11	54680377	54680609													Creb1
chr11	54698430	54698733													Creb3
chr11	54698852	54699370													Creb3l2
chr11	54828946	54829198													Crebl2
chr11	54890848	54891225													Crebrf
chr11	54892212	54892658													Crebzf
chr11	54947901	54948310													Creg2
chr11	55219314	55220092													Creld1
chr11	55226095	55226323													Creld2
chr11	55231181	55231574													Crip1
chr11	55237364	55237733													Crip2
chr11	55273159	55273661													Crispld2
chr11	55282592	55282861													Crk
chr11	57515324	57515865													Crlf1
chr11	57615410	57615853													Crlf3
chr11	57729474	57730018													Crocc
chr11	57917010	57917565													Crtam
chr11	58136450	58136975													Crtc3
chr11	58717425	58717703													Cryaa
chr11	59041649	59041926													Cryab
chr11	59319414	59319685													Cryba1
chr11	59521208	59521885													Cryba4
chr11	59571903	59572977													Crybb1
chr11	59622954	59623640													Crygn
chr11	59653050	59653541													Crygs
chr11	59653978	59654401													Cryl1
chr11	59908185	59908738													Cryz
chr11	59995757	59996053													Cryzl1
chr11	60026752	60027089													Csde1
chr11	60036245	60036676													Cse1l
chr11	60067073	60067408													Csf1
chr11	60086824	60087329													Csf2rb
chr11	60099782	60100453													Csk
chr11	60104284	60104520													Csmd1
chr11	60106391	60106956													Csnk1a1
chr11	60107299	60108682													Csnk1e
chr11	60111295	60111814													Csnk1g2
chr11	60122221	60122562													Csnk2b
chr11	60125166	60125597													Cspg4
chr11	60129568	60130094													Cspg5
chr11	60350646	60351105													Csrnp1
chr11	60357154	60357564													Csrp1
chr11	60541716	60542197													Csrp2bp
chr11	60726698	60726962													Cst3
chr11	60727348	60727844													Cstad
chr11	60744399	60744634													Ctbp2
chr11	60748841	60749216													Ctdnep1
chr11	60841702	60842505													Ctdp1
chr11	60873080	60873594													Ctdsp1
chr11	61377919	61378505													Ctdsp2
chr11	61393181	61393660													Ctdspl
chr11	61403869	61404481													Ctdspl2
chr11	61430181	61430466													Ctf1
chr11	61668574	61668984													Cthrc1
chr11	61743724	61744179													Ctif
chr11	61860486	61860981													Ctla4
chr11	61863653	61864750													Ctnna1
chr11	61890480	61890769													Ctnnal1
chr11	62270919	62271293													Ctnnb1
chr11	62371796	62372062													Ctnnbip1
chr11	62381697	62382278													Ctnnbl1
chr11	62389143	62389444													Ctnnd1
chr11	62389581	62389976													Ctns
chr11	62438332	62438756													Ctrb1
chr11	62443859	62444272													Ctsa
chr11	62449944	62450577													Ctsb
chr11	62459724	62460260													Ctsd
chr11	62482901	62483175													Ctsl
chr11	62489195	62489614													Cttn
chr11	62754792	62755417													Cttnbp2nl
chr11	62791345	62791602													Ctu2
chr11	62804308	62804525													Cubn
chr11	62826188	62826504													Cuedc1
chr11	62853437	62853850													Cuedc2
chr11	62928297	62929623													Cul7
chr11	62937764	62938166													Cuta
chr11	62944039	62944618													Cux1
chr11	62945019	62945272													Cwc15
chr11	62945866	62946216													Cx3cl1
chr11	62948919	62949455													Cxcl1
chr11	62956210	62957330													Cxcl10
chr11	65629292	65629722													Cxcr7
chr11	67332546	67332853													Cxxc5
chr11	67399692	67400461													Cyb5
chr11	68783640	68784243													Cyb561a3
chr11	68931436	68932202													Cyb5b
chr11	68934521	68934817													Cyb5r2
chr11	69059151	69059581													Cyb5r3
chr11	69180966	69181227													Cyfip1
chr11	69227358	69227629													Cyfip2
chr11	69231940	69232299													Cylc2
chr11	69285104	69285540													Cyld
chr11	69293430	69293909													Cyp11a1
chr11	69392755	69393014													Cyp17a1
chr11	69394198	69395063													Cyp1b1
chr11	69477254	69477519													Cyp2c70
chr11	69617188	69617522													Cyp2d22
chr11	69694159	69695031													Cyp2j6
chr11	69704936	69705350													Cyp2j8
chr11	69708146	69708590													Cyp2w1
chr11	69714895	69715419													Cyp39a1
chr11	69794155	69794417													Cyp3a13
chr11	69805227	69805440													Cyp3a25
chr11	69808764	69809187													Cyp46a1
chr11	69928021	69928581													Cyp4x1
chr11	70003082	70003441													Cyr61
chr11	70011409	70012200													Cystm1
chr11	70245704	70245941													Cyth1
chr11	70386162	70386547													Cyth3
chr11	70465675	70465978													D11Wsu47e
chr11	70481868	70482120													D130062J21Rik
chr11	70501538	70501997													D15Ertd621e
chr11	70577858	70578216													D17H6S53E
chr11	70629155	70629563													D17Wsu104e
chr11	70635523	70636102													D430042O09Rik
chr11	70640803	70641058													D5Ertd579e
chr11	70642574	70643063													D630003M21Rik
chr11	70704149	70704634													D630004N19Rik
chr11	70744811	70745365													D630036H23Rik
chr11	70783205	70783552													D630039A03Rik
chr11	72162191	72162904													D6Wsu163e
chr11	72181857	72182220													D730045B01Rik
chr11	72661667	72662108													D830013O20Rik
chr11	72862889	72863157													D830014E11Rik
chr11	72884644	72885109													D830046C22Rik
chr11	72990457	72991218													D8Ertd82e
chr11	73013113	73013355													D930007J09Rik
chr11	73014439	73014863													Daam1
chr11	73031076	73031448													Daam2
chr11	73097913	73098712													Dab2
chr11	74451834	74452256													Dab2ip
chr11	74644777	74645096													Dag1
chr11	74651971	74652308													Dagla
chr11	74688505	74689112													Dak
chr11	74709709	74710300													Dalrd3
chr11	74739609	74739856													Dapl1
chr11	75234993	75235557													Dazap1
chr11	75267553	75268217													Dbh
chr11	75284139	75284485													Dbi
chr11	75300906	75301256													Dbn1
chr11	75370163	75370520													Dbnl
chr11	75370675	75371259													Dbt
chr11	75461521	75461793													Dbx1
chr11	75467410	75467675													Dcaf13
chr11	75491353	75491648													Dcaf6
chr11	75501009	75501405													Dcbld1
chr11	75961742	75962135													Dclk1
chr11	75962275	75962903													Dclk2
chr11	76378048	76378669													Dcp2
chr11	76391135	76391489													Dcpp1
chr11	76400934	76401296													Dcpp2
chr11	76406946	76408106													Dct
chr11	76436060	76436445													Dctn2
chr11	76437598	76437923													Dda1
chr11	76703297	76703851													Ddah1
chr11	76987100	76988208													Ddb1
chr11	77028248	77028727													Ddb2
chr11	77028983	77029286													Ddc
chr11	77053867	77054609													Ddhd1
chr11	77056496	77056913													Ddhd2
chr11	77255707	77256534													Ddit4
chr11	77417939	77418399													Ddr1
chr11	77472771	77473172													Ddrgk1
chr11	77576364	77576713													Ddx39
chr11	77596491	77597503													Ddx39b
chr11	77599600	77599958													Ddx5
chr11	77604377	77605725													Ddx59
chr11	77630465	77630834													Deb1
chr11	77845493	77845800													Decr1
chr11	77907948	77908316													Dedd
chr11	77910041	77910561													Dedd2
chr11	77975479	77976039													Defb29
chr11	77976713	77976986													Defb42
chr11	77977541	77977980													Degs2
chr11	77979316	77979896													Dennd2a
chr11	78038065	78038541													Dennd3
chr11	78059140	78059512													Dennd4b
chr11	78176492	78177246													Dennd4c
chr11	78364321	78364658													Dennd5a
chr11	78500914	78501527													Depdc7
chr11	78515582	78515927													Derl1
chr11	78596687	78597129													Dgkd
chr11	78885254	78885547													Dgki
chr11	78949148	78949499													Dguok
chr11	79009698	79010232													Dhcr7
chr11	79013828	79014419													Dhrs1
chr11	79027435	79027669													Dhrs13
chr11	79037988	79038541													Dhrs2
chr11	79067929	79068516													Dhrs3
chr11	79119939	79120871													Dhx15
chr11	79152597	79153111													Dhx16
chr11	79482756	79483015													Dhx34
chr11	79483471	79483836													Dhx36
chr11	79517696	79518049													Dhx40
chr11	79875488	79876145													Dhx8
chr11	79996831	79997241													Dhx9
chr11	83155877	83156108													Diap1
chr11	83157219	83157525													Dip2a
chr11	83254525	83255110													Dip2c
chr11	83261535	83261925													Diras1
chr11	83271591	83271827													Dis3l
chr11	83285662	83286290													Dkk3
chr11	83567261	83567597													Dlat
chr11	83991938	83992532													Dld
chr11	84327095	84327333													Dlg1
chr11	84632069	84632329													Dlk2
chr11	84693485	84693832													Dll4
chr11	84694036	84694309													Dlx1
chr11	84892965	84893541													Dlx2
chr11	84970569	84971220													Dmpk
chr11	85047696	85048155													Dmrta2
chr11	85071839	85072486													Dmxl2
chr11	85124240	85124596													Dnahc17
chr11	85126095	85126508													Dnahc2
chr11	85198200	85198567													Dnahc6
chr11	85205754	85206235													Dnaic1
chr11	85244372	85245302													Dnaic2
chr11	85334566	85334980													Dnaja1
chr11	85454785	85455402													Dnaja3
chr11	85481002	85481710													Dnajb1
chr11	85482572	85482840													Dnajb11
chr11	85491971	85492565													Dnajb12
chr11	85506486	85507053													Dnajb2
chr11	85510529	85510797													Dnajb6
chr11	85527123	85527619													Dnajc13
chr11	85527673	85528202													Dnajc14
chr11	85557347	85557602													Dnajc16
chr11	85572122	85572703													Dnajc9
chr11	85573457	85573917													Dnalc4
chr11	85574088	85574854													Dnali1
chr11	85579694	85580258													Dnlz
chr11	85580498	85581047													Dnm1l
chr11	85599966	85600410													Dnm2
chr11	85649516	85650106													Dnmt1
chr11	85652482	85652821													Dnmt3a
chr11	85730669	85731232													Dnmt3b
chr11	86390822	86391171													Dnttip2
chr11	86394813	86395202													Dock1
chr11	86400847	86401230													Dock5
chr11	86409630	86409943													Dock7
chr11	86437840	86438142													Dok1
chr11	86460052	86460444													Dolk
chr11	86465923	86466325													Dolpp1
chr11	86571027	86571648													Dom3z
chr11	86632944	86633407													Dpagt1
chr11	86765715	86766042													Dph2
chr11	86803807	86804032													Dph3
chr11	86808675	86809051													Dph5
chr11	86824168	86824502													Dpm1
chr11	86887651	86887957													Dpm2
chr11	86922765	86923088													Dpysl2
chr11	86940538	86941058													Dqx1
chr11	87398241	87398577													Dr1
chr11	87799858	87800175													Drc1
chr11	87860696	87860927													Drosha
chr11	87883921	87884516													Dscr3
chr11	87913330	87913739													Dse
chr11	87928487	87928848													Dsn1
chr11	87932358	87933206													Dst
chr11	87974595	87974971													Dtl
chr11	87994801	87995201													Dtna
chr11	88017696	88018174													Dtnbp1
chr11	88047107	88047343													Dtx2
chr11	88047517	88047987													Dtx3
chr11	88208288	88208579													Dtx4
chr11	88280951	88281789													Dtymk
chr11	88285456	88285944													Duox1
chr11	88336161	88336635													Duox2
chr11	88366666	88367018													Dupd1
chr11	88371626	88371941													Dusp1
chr11	88483740	88484032													Dusp10
chr11	88505918	88506265													Dusp12
chr11	88830139	88830726													Dusp13
chr11	90086191	90086548													Dusp16
chr11	90203633	90204100													Dusp18
chr11	93829625	93829933													Dusp22
chr11	93856333	93856720													Dusp4
chr11	93894339	93894613													Dusp5
chr11	93902579	93903133													Dusp6
chr11	93994550	93994887													Dusp7
chr11	94093108	94093409													Dusp8
chr11	94183272	94183556													Dut
chr11	94184630	94184860													Duxbl3
chr11	94819397	94819750													Dvl3
chr11	94854451	94854737													Dync1i2
chr11	94865529	94865913													Dync1li2
chr11	95265014	95265327													Dynll1
chr11	95275721	95276174													Dynll2
chr11	95365681	95366029													Dyrk1a
chr11	95493601	95494274													Dyrk3
chr11	95505535	95506102													Dysf
chr11	95506923	95507305													Dzank1
chr11	95537682	95538086													Dzip1l
chr11	95543334	95543895													E030010N08Rik
chr11	95548023	95548301													E030025P04Rik
chr11	95624217	95624526													E030030I06Rik
chr11	95627093	95627356													E130114P18Rik
chr11	95719811	95720065													E130304I02Rik
chr11	96065058	96065547													E130308A19Rik
chr11	96121638	96122392													E130309D14Rik
chr11	96131293	96131621													E230025N22Rik
chr11	96133260	96133684													E2f2
chr11	96139474	96139717													E2f3
chr11	96170598	96170861													E2f6
chr11	96185466	96185949													E330021D16Rik
chr11	96274865	96275258													ENSMUSG00000098049
chr11	96627852	96628197													Eapp
chr11	96724748	96725116													Ebf2
chr11	96833724	96834594													Ecd
chr11	96838151	96838677													Ecel1
chr11	96865924	96866325													Ech1
chr11	97053374	97053712													Echdc3
chr11	97170654	97171313													Echs1
chr11	97172121	97172507													Eci1
chr11	97177028	97177350													Eci2
chr11	97265042	97265446													Ecm1
chr11	97283632	97284137													Ecm2
chr11	97289197	97289955													Ect2
chr11	97303130	97303376													Edem1
chr11	97310823	97311197													Edem3
chr11	97523509	97523940													Edf1
chr11	97561448	97561760													Edn2
chr11	97666220	97666550													Ednrb
chr11	97669247	97669906													Eed
chr11	97670231	97670714													Eef1a1
chr11	97672179	97673074													Eef1g
chr11	97688358	97688957													Eef2k
chr11	97691324	97691695													Eefsec
chr11	97691866	97692188													Efcab14
chr11	97909289	97909515													Efcab5
chr11	98215136	98215600													Efcab8
chr11	98219055	98219408													Efemp1
chr11	98255759	98256039													Efemp2
chr11	98449594	98449956													Efhc1
chr11	98450387	98450717													Efhd1
chr11	98543230	98543523													Efna5
chr11	98611914	98612372													Eftud1
chr11	98733142	98733738													Eftud2
chr11	98794539	98794852													Egfl7
chr11	98824890	98825275													Egln1
chr11	98938337	98938703													Egln2
chr11	100388385	100388694													Egr1
chr11	100436125	100436764													Egr3
chr11	100574695	100575537													Ehbp1
chr11	100720391	100720852													Ehbp1l1
chr11	100800751	100801146													Ehd1
chr11	100841350	100841677													Ehd2
chr11	100864367	100864963													Ehd3
chr11	100871767	100872134													Ehd4
chr11	100931115	100931591													Ehhadh
chr11	101031743	101031970													Eid1
chr11	101092542	101093419													Eif1a
chr11	101154099	101154486													Eif1b
chr11	101325617	101325963													Eif2ak3
chr11	101329111	101329385													Eif2ak4
chr11	101414118	101414524													Eif2b2
chr11	101561595	101561972													Eif2b5
chr11	101619627	101620079													Eif2s2
chr11	101644331	101645290													Eif3l
chr11	101646833	101647168													Eif4a2
chr11	101651981	101652486													Eif4a3
chr11	101668022	101669040													Eif4e
chr11	102079762	102080353													Eif4e1b
chr11	102110689	102111096													Eif4ebp1
chr11	102181655	102181881													Eif4g2
chr11	102267980	102268588													Eif4g3
chr11	102269819	102270099													Eif4h
chr11	102286057	102286366													Eif5b
chr11	102286419	102287028													Eif6
chr11	102291197	102291843													Elavl1
chr11	102744566	102744999													Elf1
chr11	102912679	102913017													Elf2
chr11	102958612	102959008													Elfn1
chr11	102964014	102964365													Elk3
chr11	102975091	102975393													Elk4
chr11	103005602	103006022													Ell
chr11	103006074	103006594													Elmo2
chr11	103006706	103007078													Elmod2
chr11	103020318	103020561													Elmod3
chr11	103124680	103124948													Elmsan1
chr11	103167874	103168162													Elovl1
chr11	103173208	103173899													Elovl5
chr11	103261253	103261862													Elovl6
chr11	103274187	103274658													Elp5
chr11	103550109	103550752													Emc10
chr11	104107292	104107727													Emc6
chr11	104133465	104134104													Emc7
chr11	104302047	104302581													Emc8
chr11	104318172	104318542													Emid1
chr11	104460832	104461394													Eml1
chr11	104462249	104462500													Eml4
chr11	104469898	104470185													Emp3
chr11	104470392	104470718													Enc1
chr11	104470912	104471257													Endod1
chr11	104472817	104473305													Endou
chr11	104492712	104493040													Endov
chr11	104493922	104494188													Eng
chr11	104508493	104508857													Engase
chr11	105684650	105684974													Enho
chr11	106341754	106342029													Eno1
chr11	106433351	106433889													Eno3
chr11	106449428	106450872													Enoph1
chr11	106473744	106474216													Enpp1
chr11	106640793	106641022													Enpp3
chr11	106650208	106650484													Enpp5
chr11	106782167	106782412													Ensa
chr11	107331265	107332203													Entpd2
chr11	107332513	107332932													Eogt
chr11	107408605	107408929													Ep300
chr11	107439669	107439906													Epb4.1
chr11	107882067	107882688													Epb4.1l1
chr11	108011544	108012103													Epb4.1l2
chr11	109072090	109072466													Epb4.1l3
chr11	109082784	109083159													Epb4.1l4a
chr11	109219866	109220250													Epb4.1l4b
chr11	109223632	109223906													Epc1
chr11	109471520	109471890													Epdr1
chr11	109734930	109735434													Epha1
chr11	109742811	109743187													Epha2
chr11	109746029	109747214													Ephb2
chr11	112448733	112449031													Epm2aip1
chr11	112449749	112450033													Epn2
chr11	112993115	112993825													Eprs
chr11	113007057	113007426													Eps8
chr11	113043768	113044193													Eps8l2
chr11	113049315	113050142													Eps8l3
chr11	113062904	113063209													Erbb2ip
chr11	113138301	113138814													Erbb3
chr11	113155855	113156205													Ercc1
chr11	113159069	113159303													Ercc4
chr11	113544208	113544700													Ercc6
chr11	113545206	113545486													Erf
chr11	114584304	114584819													Ergic1
chr11	114586126	114586399													Ergic2
chr11	114586751	114586969													Erlin2
chr11	114587995	114588425													Ern1
chr11	114589727	114590205													Erp27
chr11	114590371	114590681													Erp44
chr11	114932398	114932819													Errfi1
chr11	115235710	115236286													Erv3
chr11	115238580	115238945													Esco1
chr11	115245348	115245695													Esd
chr11	115273689	115274028													Esf1
chr11	115280874	115281249													Espn
chr11	115334862	115335122													Espnl
chr11	115375389	115375982													Esyt2
chr11	115554136	115554397													Esyt3
chr11	115703294	115703591													Etf1
chr11	115761028	115761337													Etfb
chr11	115816471	115817394													Etnk1
chr11	115817820	115818371													Etos1
chr11	115819236	115819529													Ets1
chr11	115853446	115853733													Etv4
chr11	115861982	115862244													Etv5
chr11	115866296	115866652													Etv6
chr11	115965319	115965952													Eva1b
chr11	115970052	115970289													Eva1c
chr11	115991922	115992348													Evi5
chr11	116047238	116047583													Ewsr1
chr11	116180683	116181028													Exd1
chr11	116274447	116274916													Exoc3l4
chr11	116277473	116277830													Exoc5
chr11	116296458	116296780													Exoc7
chr11	116298052	116298521													Exosc1
chr11	116338636	116339019													Exosc4
chr11	116351501	116352122													Exosc5
chr11	116362395	116362612													Exosc8
chr11	116384086	116384951													Exosc9
chr11	116389861	116390166													Ext1
chr11	116392168	116392639													Ext2
chr11	116393052	116393265													Extl2
chr11	116393487	116393847													Extl3
chr11	116549161	116549523													Eya1
chr11	116678199	116678779													Ezh1
chr11	116942431	116942904													Ezh2
chr11	116955546	116955895													Ezr
chr11	116956140	116956447													F3
chr11	116959972	116960329													Fa2h
chr11	116967983	116968585													Fabp12
chr11	116969957	116970270													Fabp4
chr11	117069282	117069866													Fabp5
chr11	117072173	117072431													Fabp6
chr11	117096533	117097256													Fadd
chr11	117117294	117117679													Fads1
chr11	117121036	117121346													Fads2
chr11	117121746	117122405													Fads3
chr11	117126631	117126936													Faf2
chr11	117137298	117137739													Fah
chr11	117166967	117167250													Faim2
chr11	117180060	117180582													Fam101a
chr11	117192559	117193027													Fam102a
chr11	117193721	117194052													Fam104a
chr11	117195573	117195865													Fam107a
chr11	117205179	117205420													Fam109a
chr11	117384569	117384821													Fam115a
chr11	117640899	117641714													Fam115c
chr11	117642701	117643221													Fam115e
chr11	117685517	117686127													Fam118a
chr11	117689493	117689776													Fam120a
chr11	117774066	117774290													Fam122a
chr11	117793388	117793942													Fam126a
chr11	117802909	117803140													Fam129a
chr11	117836596	117837535													Fam129b
chr11	117840478	117841208													Fam131c
chr11	117856574	117857035													Fam133b
chr11	118059168	118059886													Fam134b
chr11	118067556	118068060													Fam149b
chr11	118073098	118073514													Fam151a
chr11	118077398	118077702													Fam154b
chr11	118110000	118110606													Fam159b
chr11	118188887	118189162													Fam161a
chr11	118207631	118207845													Fam162a
chr11	118224340	118224683													Fam163b
chr11	118240453	118240865													Fam166b
chr11	118297644	118298202													Fam173a
chr11	118919861	118920278													Fam178b
chr11	118987670	118988558													Fam179b
chr11	118995762	118996498													Fam186a
chr11	119161310	119161749													Fam187a
chr11	119352521	119352994													Fam188b
chr11	119538206	119538744													Fam192a
chr11	119547097	119547586													Fam193b
chr11	119660771	119661174													Fam198b
chr11	119679223	119679571													Fam20c
chr11	119770876	119771151													Fam210b
chr11	119791052	119791791													Fam211a
chr11	119793540	119793840													Fam211b
chr11	119794548	119794949													Fam212a
chr11	119803642	119803956													Fam216a
chr11	119805259	119805577													Fam219a
chr11	119816792	119817189													Fam221a
chr11	119900858	119901319													Fam222a
chr11	119947585	119948005													Fam222b
chr11	119968757	119969657													Fam229b
chr11	120012227	120012765													Fam25c
chr11	120046627	120047107													Fam26d
chr11	120050812	120051244													Fam26e
chr11	120084964	120085645													Fam26f
chr11	120091230	120091633													Fam35a
chr11	120096144	120096623													Fam3c
chr11	120099249	120099961													Fam46b
chr11	120116346	120116718													Fam47e
chr11	120123343	120123645													Fam49b
chr11	120165975	120166572													Fam50b
chr11	120173422	120173775													Fam53a
chr11	120177027	120177965													Fam53b
chr11	120212211	120212426													Fam53c
chr11	120354024	120354831													Fam58b
chr11	120374305	120374661													Fam60a
chr11	120376772	120377155													Fam63b
chr11	120434251	120434480													Fam65a
chr11	120442194	120442567													Fam65b
chr11	120543834	120544635													Fam65c
chr11	120559118	120559849													Fam69b
chr11	120685963	120686277													Fam71f1
chr11	121406192	121406559													Fam72a
chr11	121508599	121508925													Fam73a
chr11	121546960	121547306													Fam73b
chr11	121547939	121548374													Fam76a
chr11	121596769	121597482													Fam76b
chr12	3371028	3371792													Fam83a
chr12	3374568	3374981													Fam83c
chr12	3378470	3378893													Fam83f
chr12	3386131	3386572													Fam84b
chr12	3770608	3771048													Fam89a
chr12	3780937	3781757													Fam92b
chr12	3822921	3823730													Fam96a
chr12	3855582	3856594													Fan1
chr12	4924022	4924265													Fancc
chr12	7219598	7220627													Farp1
chr12	8355905	8356229													Farp2
chr12	8371149	8371742													Farsb
chr12	8386450	8386960													Fasl
chr12	8393068	8393961													Fasn
chr12	8408840	8409227													Fastk
chr12	8446773	8447012													Fat1
chr12	8470687	8470976													Fat2
chr12	8476983	8477325													Fat4
chr12	8506778	8507236													Fbf1
chr12	8528173	8528530													Fblim1
chr12	8779575	8779986													Fbln2
chr12	8903959	8904260													Fbln5
chr12	8906926	8907277													Fbln7
chr12	8907725	8908419													Fbp1
chr12	8968555	8968995													Fbp2
chr12	9845863	9846542													Fbrs
chr12	11273417	11274323													Fbxl13
chr12	11324458	11324779													Fbxl14
chr12	13001042	13001482													Fbxl18
chr12	13032807	13033250													Fbxl2
chr12	13083396	13084100													Fbxl4
chr12	13084618	13084902													Fbxl6
chr12	16595277	16595806													Fbxl7
chr12	16796667	16796988													Fbxo11
chr12	16842627	16842972													Fbxo15
chr12	16846802	16847064													Fbxo16
chr12	16847785	16848286													Fbxo2
chr12	16875785	16876068													Fbxo25
chr12	16877027	16877910													Fbxo27
chr12	16879805	16880187													Fbxo32
chr12	16884643	16884953													Fbxo36
chr12	16900576	16901541													Fbxo39
chr12	16905768	16906107													Fbxo44
chr12	17227401	17227782													Fbxo5
chr12	17446986	17447274													Fbxo6
chr12	17475052	17475670													Fbxo7
chr12	21141560	21142682													Fbxw11
chr12	21231193	21231636													Fbxw2
chr12	21322136	21322467													Fbxw5
chr12	25392258	25392598													Fcho2
chr12	25392782	25393155													Fdft1
chr12	25579110	25579389													Fdx1l
chr12	25580291	25580714													Fech
chr12	25777227	25777503													Fem1a
chr12	25779290	25779655													Fen1
chr12	25781099	25781789													Fermt2
chr12	25781894	25782552													Fes
chr12	25783721	25783994													Fgd3
chr12	25848337	25848680													Fgd5
chr12	25888447	25888721													Fgd6
chr12	25893648	25894180													Fgf1
chr12	27090381	27090649													Fgf11
chr12	27101589	27102043													Fgf2
chr12	29489899	29490416													Fgf6
chr12	31956203	31956897													Fgf7
chr12	31957601	31957979													Fgfbp3
chr12	31994835	31995993													Fgfr1op2
chr12	32184653	32185174													Fgfr4
chr12	32634082	32634468													Fgfrl1
chr12	33684608	33685048													Fgr
chr12	33686516	33686997													Fhad1
chr12	33703411	33703910													Fhdc1
chr12	33705425	33705691													Fhl3
chr12	33725140	33725780													Fhod1
chr12	33795976	33796485													Fibp
chr12	33878450	33878878													Fign
chr12	33887406	33887784													Fignl1
chr12	33920033	33920970													Filip1
chr12	33928521	33928766													Filip1l
chr12	33929264	33929691													Fip1l1
chr12	33930367	33930769													Fis1
chr12	35758472	35758955													Fiz1
chr12	35874336	35874970													Fkbp2
chr12	35876651	35876948													Fkbp4
chr12	35886279	35886653													Fkbp5
chr12	35886763	35887409													Fkbp6
chr12	35890796	35891297													Fkbp7
chr12	35895091	35895434													Fkbp9
chr12	35905048	35905315													Fkbpl
chr12	35931099	35931351													Flcn
chr12	35944304	35945091													Flii
chr12	35949566	35950997													Flnb
chr12	35966201	35967068													Flot1
chr12	35969215	35969692													Flrt1
chr12	35976375	35976928													Flywch1
chr12	35979397	35979817													Flywch2
chr12	35993268	35993658													Fmn1
chr12	36067147	36067695													Fmnl1
chr12	36079764	36080721													Fmnl2
chr12	36237970	36238228													Fmod
chr12	36240560	36241058													Fn1
chr12	36252662	36253730													Fnbp1
chr12	36368942	36369596													Fnbp1l
chr12	36375450	36376476													Fndc3b
chr12	37034940	37035567													Fndc7
chr12	37036365	37036709													Fndc9
chr12	37070566	37071120													Folr1
chr12	37107956	37109028													Folr2
chr12	37112649	37113105													Fos
chr12	37149926	37150361													Fosb
chr12	37152222	37153672													Fosl2
chr12	37153956	37154506													Foxj1
chr12	37161515	37162313													Foxk1
chr12	37228204	37228864													Foxn1
chr12	37233694	37233992													Foxn2
chr12	37236539	37236994													Foxo1
chr12	45425344	45425736													Foxo3
chr12	45430860	45431226													Foxo6
chr12	45454848	45455310													Foxp4
chr12	45455832	45457056													Fpgs
chr12	45474910	45475307													Frmd4a
chr12	45489129	45489622													Frmd6
chr12	45491427	45492040													Frmd8
chr12	45551447	45551969													Fryl
chr12	45554853	45555067													Frzb
chr12	45558203	45558844													Fscn1
chr12	45558963	45559576													Fsd2
chr12	45646002	45646264													Fsip1
chr12	45646745	45647668													Fth1
chr12	52562768	52563310													Ftl1
chr12	52793174	52793494													Fto
chr12	52912348	52913004													Fubp1
chr12	52928722	52929286													Fuca1
chr12	52945572	52945917													Fuk
chr12	52948988	52949427													Fuom
chr12	53594250	53595109													Furin
chr12	53883930	53884183													Fut2
chr12	53936507	53936967													Fxn
chr12	53951310	53951660													Fxyd3
chr12	53968893	53969106													Fxyd5
chr12	53976461	53976855													Fyb
chr12	54247379	54248150													Fyn
chr12	55756822	55757206													Fzd3
chr12	55757381	55757652													Fzd5
chr12	55796301	55796885													Fzd6
chr12	56403409	56403651													Fzd7
chr12	56563624	56564002													Fzd9
chr12	56565995	56566289													Fzr1
chr12	56566461	56566746													G3bp1
chr12	56567360	56567712													G3bp2
chr12	60112312	60112603													G430095P16Rik
chr12	60167096	60167428													G6pc3
chr12	66066642	66067029													Gab1
chr12	66273594	66274068													Gab2
chr12	70269640	70270121													Gabarap
chr12	70342674	70342950													Gabarapl1
chr12	70397159	70397728													Gadd45a
chr12	70400026	70400414													Gadd45b
chr12	70490333	70490670													Galc
chr12	70502984	70503344													Gale
chr12	70520442	70520982													Galk1
chr12	70551989	70552518													Galk2
chr12	70602929	70603234													Galm
chr12	70605858	70606272													Galns
chr12	70683795	70684158													Galnt10
chr12	70783191	70783492													Galnt12
chr12	70989266	70989805													Galnt2
chr12	70994094	70994544													Galnt3
chr12	70995226	70996080													Galnt7
chr12	70999141	70999545													Gamt
chr12	71099149	71099514													Gan
chr12	71634069	71634679													Ganab
chr12	71656881	71657199													Gapdh
chr12	71660270	71660676													Garem
chr12	71689168	71689638													Garnl3
chr12	71717097	71717807													Gas1
chr12	71937438	71937939													Gas2l1
chr12	72069362	72069990													Gas6
chr12	72931526	72931843													Gas7
chr12	72933523	72933901													Gata2
chr12	72983888	72984227													Gatad2a
chr12	72988595	72989011													Gatad2b
chr12	72999602	73000148													Gatm
chr12	74208785	74209229													Gatsl3
chr12	74355798	74356526													Gbas
chr12	74563315	74563587													Gbf1
chr12	76497069	76497464													Gcat
chr12	76525319	76525908													Gcc2
chr12	76526717	76527199													Gcgr
chr12	76998570	76999223													Gch1
chr12	77364861	77365334													Gclc
chr12	77365663	77366002													Gclm
chr12	77468639	77469109													Gcnt1
chr12	77469942	77470229													Gde1
chr12	77559865	77560367													Gdf11
chr12	77587962	77588434													Gdf15
chr12	77647347	77647940													Gdnf
chr12	79057165	79057420													Gdpd1
chr12	79070976	79071478													Gdpd5
chr12	79878493	79879306													Gdpgp1
chr12	79879461	79879926													Gemin2
chr12	80026927	80027520													Gemin7
chr12	80037685	80038095													Gen1
chr12	80072709	80073127													Gfer
chr12	80077980	80078473													Gfi1b
chr12	80336519	80336983													Gfod1
chr12	80453023	80453847													Gfra3
chr12	80537698	80538231													Gga1
chr12	80604962	80605767													Ggct
chr12	80632331	80632737													Ggcx
chr12	80823060	80823632													Ggnbp1
chr12	80939295	80939650													Ggta1
chr12	80975121	80975805													Gigyf1
chr12	80980658	80981431													Gigyf2
chr12	81037567	81038073													Gimap3
chr12	81067632	81067895													Gins1
chr12	81077027	81077462													Gins2
chr12	81232129	81232636													Gipc1
chr12	81232901	81233893													Git2
chr12	81236193	81236601													Gja3
chr12	81329875	81330413													Gjb2
chr12	81360341	81360977													Gjc3
chr12	81361354	81361762													Gjd3
chr12	81903927	81904375													Gjd4
chr12	81908629	81909105													Gk5
chr12	81921407	81922073													Gkn3
chr12	81922586	81923057													Glb1
chr12	81945039	81945467													Gle1
chr12	81948112	81948503													Gli3
chr12	81986215	81986616													Glis2
chr12	82962380	82962751													Glrb
chr12	83034549	83034853													Glrx5
chr12	83072186	83073066													Gls
chr12	83255430	83255886													Gltscr1l
chr12	83327416	83327698													Gltscr2
[truncated: 7,385 more rows]

## Sheet: S7C Table human active MITF
S7C Table: Active MITF peaks in human primary melanocytes (based on SeqMINER H3K27ac signal) and associated genes
															GREAT Gene association rule = basal plus extension, proximal: TSS -5/+1kb, distal: up to 100kb
chr1	935537	936845													A1BG
chr1	1014685	1015806													A2M
chr1	1309936	1310884													A2ML1
chr1	1357788	1358607													A3GALT2
chr1	1446721	1447599													AAAS
chr1	1502481	1503065													AACS
chr1	1550512	1551281													AADAT
chr1	1590219	1590902													AAGAB
chr1	1617436	1618052													AAMDC
chr1	1672319	1673184													AAMP
chr1	1790442	1791434													AANAT
chr1	1822587	1823637													AARD
chr1	2065613	2067359													AASDH
chr1	2136650	2137272													AASDHPPT
chr1	2222010	2222578													AATF
chr1	2344177	2344852													AATK
chr1	2486100	2488792													ABCA1
chr1	2516766	2518506													ABCA5
chr1	2573570	2574625													ABCB10
chr1	3540769	3541926													ABCB4
chr1	3712822	3713760													ABCB5
chr1	3816427	3818221													ABCB6
chr1	5975574	5976223													ABCB7
chr1	6052385	6053159													ABCB8
chr1	6076095	6077259													ABCC11
chr1	6086056	6086902													ABCC12
chr1	6259217	6260044													ABCC2
chr1	6336294	6337022													ABCC3
chr1	6401991	6402790													ABCC4
chr1	6419533	6420128													ABCC5
chr1	6445706	6446524													ABCD1
chr1	6453577	6454774													ABCD4
chr1	6660923	6661825													ABCE1
chr1	6662748	6664527													ABCF1
chr1	6673265	6674216													ABCF2
chr1	6761248	6762240													ABCF3
chr1	6844194	6845524													ABCG2
chr1	7538938	7539456													ABHD12
chr1	7843393	7844432													ABHD12B
chr1	8013844	8014703													ABHD14A
chr1	8021186	8022002													ABHD14A-ACY1
chr1	8064269	8065701													ABHD14B
chr1	8472143	8472580													ABHD17A
chr1	8895797	8897091													ABHD17B
chr1	8937994	8939626													ABHD2
chr1	9189352	9190065													ABHD5
chr1	9383986	9385335													ABHD6
chr1	9501287	9502281													ABHD8
chr1	9508674	9509966													ABI1
chr1	9599107	9599761													ABI2
chr1	9776956	9778312													ABL1
chr1	9796781	9797770													ABL2
chr1	9825654	9826493													ABR
chr1	9989399	9989802													ABT1
chr1	10002784	10004108													ABTB2
chr1	10092520	10093843													ACAA1
chr1	10105857	10106501													ACACA
chr1	10134125	10134843													ACAD11
chr1	10269846	10270663													ACAD9
chr1	10458546	10459154													ACADS
chr1	10532130	10532930													ACAP2
chr1	11039068	11040741													ACAT1
chr1	11122678	11123702													ACAT2
chr1	11159975	11160339													ACBD3
chr1	11234316	11234812													ACBD5
chr1	11322186	11323006													ACBD6
chr1	11707679	11709265													ACCS
chr1	11791740	11792282													ACCSL
chr1	11795741	11796696													ACIN1
chr1	11865376	11866585													ACLY
chr1	11902038	11902584													ACN9
chr1	12040018	12041181													ACO1
chr1	12079075	12080041													ACO2
chr1	12203329	12204454													ACOT1
chr1	12616140	12616952													ACOT11
chr1	14343715	14344606													ACOT13
chr1	14393482	14393874													ACOT2
chr1	15071482	15072256													ACOT4
chr1	15236208	15237057													ACOT6
chr1	15294374	15295782													ACOT7
chr1	15296286	15297464													ACOX1
chr1	15478417	15479611													ACP1
chr1	15506118	15507519													ACP5
chr1	15852747	15853928													ACP6
chr1	15929685	15930370													ACPL2
chr1	16029872	16030541													ACPT
chr1	16040955	16041524													ACR
chr1	16160792	16162987													ACSBG1
chr1	16291796	16292267													ACSF3
chr1	16678696	16679577													ACSL1
chr1	16766660	16767648													ACSL3
chr1	16825841	16826582													ACSL5
chr1	16938689	16940621													ACSS1
chr1	16947093	16948237													ACSS2
chr1	16970763	16971832													ACTA1
chr1	17027518	17028329													ACTB
chr1	17215637	17216315													ACTBL2
chr1	17247567	17248651													ACTG1
chr1	17379777	17381055													ACTN1
chr1	17415598	17416935													ACTN4
chr1	17828810	17829554													ACTR2
chr1	17857932	17859104													ACTR3
chr1	17895921	17896666													ACTR3B
chr1	19252842	19253540													ACTR5
chr1	19393107	19394323													ACTRT3
chr1	19577654	19578847													ACVR1
chr1	19638632	19639198													ACVR1C
chr1	19811841	19812710													ACVR2B
chr1	19923622	19924283													ACY1
chr1	19959599	19959993													ACYP2
chr1	19978695	19979105													ADA
chr1	20208605	20209157													ADAD2
chr1	21022912	21023790													ADAM10
chr1	21059175	21060223													ADAM17
chr1	21660625	21661043													ADAM28
chr1	21671816	21672908													ADAM8
chr1	22066600	22067244													ADAM9
chr1	22109348	22110663													ADAMTS1
chr1	22118172	22118883													ADAMTS13
chr1	22448641	22449519													ADAMTS14
chr1	22777812	22778868													ADAMTS16
chr1	23345323	23346441													ADAMTS4
chr1	23670524	23671597													ADAMTS9
chr1	23810837	23811411													ADAMTSL4
chr1	23857443	23858237													ADAMTSL5
chr1	23885664	23887060													ADAR
chr1	24069498	24070531													ADAT1
chr1	24111149	24111868													ADAT2
chr1	24117333	24117773													ADAT3
chr1	24125767	24126381													ADC
chr1	24151340	24152209													ADCK1
chr1	24194945	24195872													ADCK3
chr1	24762160	24762859													ADCY9
chr1	24968974	24969874													ADD3
chr1	24999801	25000438													ADH5
chr1	25009912	25010675													ADHFE1
chr1	25041250	25042598													ADI1
chr1	25176135	25176731													ADIPOR1
chr1	25348485	25349880													ADIPOR2
chr1	25559066	25560186													ADIRF
chr1	25573932	25574576													ADK
chr1	25889987	25891259													ADM
chr1	26069598	26070806													ADNP
chr1	26132266	26132954													ADNP2
chr1	26145314	26146420													ADO
chr1	26226491	26227168													ADORA2A
chr1	26232362	26233241													ADORA3
chr1	26324293	26325245													ADPRH
chr1	26354626	26355892													ADPRHL2
chr1	26393748	26394810													ADPRM
chr1	26604718	26605568													ADRA1D
chr1	26632572	26633539													ADRB2
chr1	26758237	26759237													ADRBK1
chr1	26799253	26799909													ADRBK2
chr1	26826600	26827959													ADRM1
chr1	26946475	26947936													ADSL
chr1	27018657	27020130													ADSS
chr1	27021721	27022651													ADSSL1
chr1	27175631	27176374													ADTRP
chr1	27226332	27227132													AEBP1
chr1	27247822	27248857													AEBP2
chr1	27328000	27329384													AEN
chr1	27457013	27457735													AES
chr1	27463887	27464845													AFAP1L1
chr1	27560841	27562118													AFAP1L2
chr1	27648316	27649299													AFF1
chr1	27691854	27692953													AFF4
chr1	27744853	27745254													AFG3L2
chr1	27816347	27817607													AFTPH
chr1	27882388	27883102													AGA
chr1	27887583	27888284													AGAP1
chr1	28008398	28009029													AGAP2
chr1	28051542	28052726													AGBL1
chr1	28201528	28202193													AGBL3
chr1	28558951	28560054													AGBL5
chr1	28585570	28586594													AGFG2
chr1	28764307	28765050													AGK
chr1	28832116	28833529													AGL
chr1	28878842	28879557													AGMAT
chr1	28907962	28908879													AGO2
chr1	28969154	28969922													AGO3
chr1	29062919	29063708													AGO4
chr1	29240516	29241337													AGPAT2
chr1	29508048	29508943													AGPAT3
chr1	29557193	29557706													AGPAT5
chr1	29586074	29586653													AGPAT6
chr1	31191338	31192258													AGPAT9
chr1	31259241	31259971													AGPS
chr1	31270829	31272239													AGRP
chr1	31289080	31289908													AGTPBP1
chr1	31296630	31297425													AGTRAP
chr1	31319986	31320803													AHCY
chr1	31449803	31450542													AHCYL1
chr1	31538166	31538864													AHCYL2
chr1	32166095	32167777													AHDC1
chr1	32253804	32254390													AHI1
chr1	32403817	32404585													AHNAK
chr1	32478748	32479714													AHR
chr1	32644769	32645800													AHRR
chr1	32712156	32713212													AHSA1
chr1	32816322	32817781													AHSA2
chr1	32859686	32860649													AIDA
chr1	33077861	33078263													AIF1L
chr1	33116278	33117325													AIFM1
chr1	33218767	33219874													AIFM2
chr1	33282400	33283627													AIG1
chr1	33430196	33430802													AIM2
chr1	33470640	33472092													AIMP1
chr1	33476778	33477221													AIMP2
chr1	33501247	33502301													AJUBA
chr1	33564746	33565896													AK2
chr1	33592602	33593553													AK4
chr1	33626414	33627336													AK7
chr1	33726748	33727587													AK9
chr1	33807665	33808472													AKAP1
chr1	35324946	35325927													AKAP10
chr1	35331541	35332521													AKAP11
chr1	35496832	35497919													AKAP12
chr1	35733950	35734850													AKAP13
chr1	36023015	36023736													AKAP3
chr1	36068943	36069845													AKAP6
chr1	36183839	36185029													AKAP8
chr1	36272984	36273592													AKAP8L
chr1	36396019	36397268													AKAP9
chr1	36553841	36555419													AKIRIN1
chr1	36614633	36615672													AKNA
chr1	36622006	36623042													AKNAD1
chr1	36689251	36690734													AKR1A1
chr1	36765335	36765956													AKR1B1
chr1	36766813	36767551													AKR1B15
chr1	36839190	36840253													AKR7A2
chr1	36851533	36852490													AKT1S1
chr1	36862892	36864040													AKT2
chr1	36866113	36867225													AKT3
chr1	36916148	36916887													AKTIP
chr1	36929351	36930575													ALAD
chr1	37588873	37590028													ALCAM
chr1	37596707	37597689													ALDH16A1
chr1	38019648	38020319													ALDH1B1
chr1	38155619	38156796													ALDH1L1
chr1	38273635	38274505													ALDH3A1
chr1	38412399	38412973													ALDH3A2
chr1	38455104	38456061													ALDH3B1
chr1	38477658	38478805													ALDH4A1
chr1	38495784	38497608													ALDH6A1
chr1	39324960	39326220													ALDH7A1
chr1	39456223	39457023													ALDH8A1
chr1	39670412	39671134													ALDH9A1
chr1	39796418	39796890													ALDOA
chr1	39864003	39864730													ALG1
chr1	40006156	40006948													ALG10B
chr1	40505202	40506965													ALG12
chr1	40562419	40563180													ALG13
chr1	40626696	40627534													ALG1L
chr1	40723357	40724302													ALG2
chr1	40915306	40916397													ALG3
chr1	41156878	41158354													ALG5
chr1	41706674	41707537													ALG6
chr1	41980001	41981430													ALG8
chr1	42421084	42421683													ALG9
chr1	42501604	42502062													ALKBH2
chr1	42800837	42801384													ALKBH3
chr1	42921387	42922491													ALKBH4
chr1	43123608	43124636													ALKBH5
chr1	43147444	43148290													ALKBH7
chr1	43282487	43283185													ALLC
chr1	43603146	43603771													ALMS1
chr1	43833452	43834645													ALOX5AP
chr1	43855197	43855823													ALS2
chr1	43919164	43920154													ALX1
chr1	44132367	44132895													ALX3
chr1	44172755	44173220													ALYREF
chr1	44300240	44301340													AMBN
chr1	44411924	44413224													AMBP
chr1	44440098	44441207													AMBRA1
chr1	44456616	44457604													AMD1
chr1	44476400	44477549													AMDHD1
chr1	45097271	45098077													AMDHD2
chr1	45139530	45140639													AMER1
chr1	45240573	45241690													AMER3
chr1	45265303	45266183													AMICA1
chr1	45272651	45274254													AMIGO1
chr1	45451844	45452639													AMMECR1
chr1	45477570	45478143													AMN
chr1	45768779	45770159													AMOT
chr1	45799866	45800462													AMOTL1
chr1	45805603	45806519													AMOTL2
chr1	45966195	45967164													AMPD2
chr1	46016029	46017170													AMTN
chr1	46049254	46050772													AMZ1
chr1	46151756	46152657													AMZ2
chr1	46598092	46599057													ANAPC1
chr1	46654087	46654701													ANAPC10
chr1	46687447	46688205													ANAPC11
chr1	46768620	46769618													ANAPC13
chr1	46805836	46807120													ANAPC15
chr1	47082093	47083135													ANAPC2
chr1	48034349	48035006													ANAPC4
chr1	48043315	48045066													ANAPC5
chr1	48707674	48708392													ANAPC7
chr1	48959692	48960675													ANG
chr1	49564308	49564881													ANGPT2
chr1	51425599	51426509													ANGPTL6
chr1	51701481	51702078													ANGPTL7
chr1	51990466	51990922													ANK1
chr1	52000529	52001100													ANKAR
chr1	52058222	52058853													ANKDD1A
chr1	52082508	52083371													ANKDD1B
chr1	52250519	52251521													ANKFY1
chr1	52344080	52344980													ANKHD1
chr1	52498208	52499578													ANKIB1
chr1	52521769	52522585													ANKK1
chr1	52830691	52832258													ANKLE2
chr1	52869763	52870388													ANKMY1
chr1	53018093	53019660													ANKMY2
chr1	53163354	53164398													ANKRA2
chr1	53392699	53393561													ANKRD11
chr1	53703932	53704538													ANKRD12
chr1	53746933	53747338													ANKRD13A
chr1	53791356	53792511													ANKRD13B
chr1	54303597	54304394													ANKRD13D
chr1	54410906	54412291													ANKRD17
chr1	54447786	54448765													ANKRD2
chr1	54518261	54519481													ANKRD27
chr1	54664907	54665748													ANKRD28
chr1	54738785	54739542													ANKRD32
chr1	54752447	54753716													ANKRD37
chr1	54878712	54879485													ANKRD39
chr1	55043202	55044082													ANKRD40
chr1	55229981	55230532													ANKRD42
chr1	55352647	55353460													ANKRD44
chr1	55679647	55681249													ANKRD46
chr1	57044628	57045492													ANKRD52
chr1	59011454	59012632													ANKS1A
chr1	59248681	59250556													ANKS4B
chr1	59281774	59282372													ANKZF1
chr1	59340536	59340949													ANLN
chr1	59369371	59370160													ANO1
chr1	59761797	59763011													ANO10
chr1	60209218	60209814													ANO5
chr1	60218098	60219162													ANO6
chr1	60235094	60235913													ANO7
chr1	61369280	61370912													ANO9
chr1	61515317	61516282													ANP32A
chr1	61542476	61543158													ANP32B
chr1	61649468	61650346													ANP32E
chr1	61869563	61870169													ANTXR1
chr1	62190458	62191259													ANTXR2
chr1	62901678	62903292													ANTXRL
chr1	63249388	63250068													ANXA11
chr1	63727357	63727930													ANXA13
chr1	63787694	63788746													ANXA2
chr1	63832858	63833780													ANXA4
chr1	63880338	63881155													ANXA5
chr1	63988297	63989594													ANXA6
chr1	64059098	64059929													ANXA7
chr1	64163776	64164386													AOC1
chr1	65210152	65210804													AP1AR
chr1	65468271	65469239													AP1B1
chr1	65533219	65534124													AP1G1
chr1	65614673	65615219													AP1G2
chr1	65885304	65886450													AP1M1
chr1	66737553	66738029													AP1M2
chr1	67170696	67171117													AP1S2
chr1	67390330	67391873													AP1S3
chr1	67722802	67723450													AP2B1
chr1	67779327	67780012													AP2M1
chr1	67896154	67896951													AP2S1
chr1	68151974	68152760													AP3B1
chr1	68215303	68216264													AP3D1
chr1	68297433	68298115													AP3M1
chr1	68697820	68698489													AP3M2
chr1	68962310	68963028													AP3S1
chr1	70671083	70671693													AP3S2
chr1	70686935	70687889													AP4B1
chr1	74663615	74664161													AP4M1
chr1	78070689	78071726													AP4S1
chr1	78148114	78149610													AP5M1
chr1	78224941	78225669													AP5S1
chr1	78444191	78445311													AP5Z1
chr1	84325816	84326921													APBB2
chr1	84464676	84465495													APBB3
chr1	84944631	84945529													APC
chr1	84971199	84972898													APEH
chr1	85069055	85070089													APEX1
chr1	85462250	85463161													APEX2
chr1	85513929	85514812													APH1A
chr1	85666669	85667750													APH1B
chr1	85724789	85725691													APIP
chr1	85741893	85742690													APLF
chr1	86046702	86047828													APMAP
chr1	86173671	86174339													APOA1
chr1	86743468	86744463													APOA1BP
chr1	86861039	86861764													APOBEC3C
chr1	87169912	87170731													APOBR
chr1	87380413	87381506													APOL2
chr1	87691674	87692476													APOL3
chr1	88781174	88781504													APOL4
chr1	89149378	89150448													APOL6
chr1	89356979	89357728													APOLD1
chr1	89457786	89459058													APOM
chr1	89989664	89990100													APOPT1
chr1	90098911	90099619													APP
chr1	90286201	90286784													APPBP2
chr1	90308760	90309601													APPL1
chr1	90404628	90405154													APPL2
chr1	90460276	90460952													APRT
chr1	91316041	91317305													APTX
chr1	91487388	91487845													AQP11
chr1	91638884	91639768													AQP7
chr1	91869569	91870478													ARAP1
chr1	92030314	92031510													ARAP3
chr1	92088131	92088857													ARC
chr1	92350799	92352068													AREL1
chr1	92764166	92764836													ARF4
chr1	93250409	93251542													ARF6
chr1	93297012	93297967													ARFGAP1
chr1	93425847	93426824													ARFGAP2
chr1	93645244	93646576													ARFGAP3
chr1	93810963	93811692													ARFGEF2
chr1	94018275	94019137													ARFIP1
chr1	94134900	94135288													ARFIP2
chr1	95270073	95270683													ARFRP1
chr1	95872891	95873892													ARGLU1
chr1	97187166	97188430													ARHGAP12
chr1	98386030	98387050													ARHGAP17
chr1	99968811	99969178													ARHGAP24
chr1	100315326	100316322													ARHGAP25
chr1	100503047	100504162													ARHGAP27
chr1	100598119	100598883													ARHGAP31
chr1	100816604	100817253													ARHGAP32
chr1	101491113	101492094													ARHGAP35
chr1	104930775	104931336													ARHGAP42
chr1	105487936	105488412													ARHGAP5
chr1	107599184	107599890													ARHGAP8
chr1	107682460	107683031													ARHGDIA
chr1	108072963	108073557													ARHGEF10
chr1	108231916	108232240													ARHGEF10L
chr1	108232931	108233664													ARHGEF11
chr1	108240516	108241153													ARHGEF17
chr1	108281873	108282760													ARHGEF18
chr1	108742502	108743211													ARHGEF2
chr1	109098887	109099718													ARHGEF26
chr1	109235113	109235934													ARHGEF3
chr1	109358968	109359426													ARHGEF38
chr1	109359572	109360369													ARHGEF40
chr1	109618468	109619317													ARHGEF6
chr1	109626517	109627038													ARHGEF7
chr1	109642599	109643613													ARHGEF9
chr1	109795855	109797056													ARID1A
chr1	109805806	109806754													ARID1B
chr1	109817129	109817841													ARID2
chr1	109825496	109826408													ARID3A
chr1	109841421	109842996													ARID3B
chr1	109968455	109969862													ARID4A
chr1	110008771	110009424													ARID5B
chr1	110052318	110052916													ARIH1
chr1	110090867	110091601													ARIH2
chr1	110162141	110163035													ARIH2OS
chr1	110198307	110199197													ARL1
chr1	110452893	110453501													ARL10
chr1	110526795	110527859													ARL14EP
chr1	110648615	110649183													ARL16
chr1	110720059	110720814													ARL2
chr1	110730699	110731469													ARL2BP
chr1	110880986	110882968													ARL3
chr1	110949734	110950720													ARL4A
chr1	111098863	111099692													ARL4C
chr1	111770849	111771515													ARL4D
chr1	111810187	111810769													ARL5A
chr1	111888972	111889590													ARL5B
chr1	111991249	111992354													ARL6
chr1	112050355	112051354													ARL6IP1
chr1	112281692	112282477													ARL6IP6
chr1	112297588	112298806													ARL8A
chr1	113007603	113009260													ARL8B
chr1	113216647	113217610													ARL9
chr1	113361319	113362320													ARMC1
chr1	113497898	113499480													ARMC10
chr1	113615181	113616383													ARMCX1
chr1	113932462	113933411													ARMCX4
chr1	114354690	114355766													ARNT
chr1	114446978	114448258													ARNT2
chr1	115124175	115124648													ARPC1A
chr1	115259242	115259896													ARPC1B
chr1	115300137	115300980													ARPC2
chr1	115322873	115323416													ARPC5
chr1	116270401	116270935													ARPC5L
chr1	116958204	116959199													ARRB1
chr1	116975711	116977014													ARRB2
chr1	117031771	117032326													ARRDC2
chr1	117040066	117041573													ARRDC3
chr1	117221572	117223034													ARSD
chr1	118345010	118345863													ARSK
chr1	119682726	119683426													ARTN
chr1	120138063	120138722													ARV1
chr1	120173740	120174831													ARVCF
chr1	120190543	120191374													AS3MT
chr1	120274419	120275897													ASAH1
chr1	121483948	121485595													ASAP1
chr1	144009690	144010767													ASAP2
chr1	144535767	144536729													ASAP3
chr1	144866218	144867536													ASB1
chr1	144931292	144932836													ASB13
chr1	145014599	145015769													ASB16
chr1	145038751	145040722													ASB2
chr1	145092070	145092996													ASB6
chr1	145114419	145114751													ASB7
chr1	145208752	145210732													ASB8
chr1	145382189	145383312													ASCC1
chr1	145395202	145398065													ASCC2
chr1	145437784	145438920													ASCC3
chr1	145454971	145456321													ASH1L
chr1	145476613	145477739													ASH2L
chr1	145514958	145516895													ASIC4
chr1	145542198	145543450													ASNA1
chr1	145588379	145589641													ASNS
chr1	145610545	145611627													ASNSD1
chr1	145676147	145676428													ASPA
chr1	145717999	145718539													ASPH
chr1	146643173	146644812													ASPSCR1
chr1	146713793	146715070													ASTE1
chr1	147012680	147013359													ASUN
chr1	147070991	147072247													ASXL1
chr1	148555927	148557065													ASXL2
chr1	149856848	149858403													ATAD1
chr1	149870702	149872117													ATAD2
chr1	149982297	149983053													ATAD2B
chr1	149987229	149988127													ATAD3A
chr1	150038820	150040121													ATE1
chr1	150054681	150055348													ATF1
chr1	150135164	150136265													ATF2
chr1	150185546	150186310													ATF3
chr1	150207904	150208631													ATF4
chr1	150228656	150230119													ATF5
chr1	150231249	150232269													ATF6
chr1	150240059	150241873													ATF6B
chr1	150253669	150255338													ATF7IP
chr1	150293643	150294495													ATG12
chr1	150335800	150337538													ATG14
chr1	150459215	150460078													ATG16L1
chr1	150479907	150480954													ATG16L2
chr1	150487730	150488680													ATG2A
chr1	150533029	150535235													ATG3
chr1	150551572	150552834													ATG4A
chr1	150782205	150782557													ATG4C
chr1	150848191	150849588													ATG4D
chr1	150978666	150979862													ATG5
chr1	151019856	151020964													ATG7
chr1	151042713	151043908													ATG9A
chr1	151170642	151171284													ATG9B
chr1	151226929	151227694													ATIC
chr1	151253409	151254589													ATL1
chr1	151302401	151302791													ATL2
chr1	151319006	151319963													ATL3
chr1	151378129	151379455													ATM
chr1	151483471	151484609													ATMIN
chr1	151512127	151513404													ATN1
chr1	151584262	151585398													ATOH8
chr1	151593872	151594487													ATP10A
chr1	151763297	151764085													ATP10D
chr1	151811465	151813399													ATP11A
chr1	151881635	151882855													ATP12A
chr1	152009041	152010293													ATP13A3
chr1	152020102	152021639													ATP1A1
chr1	152160794	152162129													ATP1B3
chr1	153507557	153509098													ATP1B4
chr1	153537973	153539836													ATP2A1
chr1	153581170	153582133													ATP2A2
chr1	153599131	153601130													ATP2B1
chr1	153606220	153607102													ATP2B4
chr1	153630926	153631628													ATP2C1
chr1	153699415	153700648													ATP2C2
chr1	153735712	153736860													ATP5A1
chr1	153745933	153746912													ATP5B
chr1	153755443	153756654													ATP5E
chr1	153853088	153853931													ATP5F1
chr1	153894261	153895583													ATP5G1
chr1	153917933	153918955													ATP5G3
chr1	153939477	153940708													ATP5H
chr1	154192667	154194174													ATP5J
chr1	154298243	154299654													ATP5J2
chr1	154306873	154308132													ATP5J2-PTCD1
chr1	154377572	154378418													ATP5L
chr1	154391734	154393275													ATP5O
chr1	154401212	154402343													ATP5S
chr1	154404804	154405748													ATP5SL
chr1	154531060	154532432													ATP6AP1
chr1	154579787	154580969													ATP6AP1L
chr1	154599447	154600788													ATP6V0A1
chr1	154908412	154910305													ATP6V0B
chr1	154946614	154947716													ATP6V0D1
chr1	154955257	154956518													ATP6V0E1
chr1	154972929	154973934													ATP6V0E2
chr1	154989380	154990425													ATP6V1A
chr1	155099116	155100662													ATP6V1B2
chr1	155107797	155109239													ATP6V1C1
chr1	155145136	155145973													ATP6V1D
chr1	155164129	155164968													ATP6V1E1
chr1	155178280	155179277													ATP6V1E2
chr1	155213372	155215051													ATP6V1F
chr1	155231606	155232697													ATP6V1G1
chr1	155242747	155243806													ATP6V1H
chr1	155292762	155294675													ATP7A
chr1	155532021	155533510													ATP8A1
chr1	155657793	155659315													ATP8B1
chr1	155714733	155715680													ATP8B2
chr1	155880511	155881436													ATP8B3
chr1	155952866	155953963													ATP9B
chr1	156023644	156024987													ATPAF2
chr1	156075859	156076824													ATPIF1
chr1	156083553	156086035													ATR
chr1	156099637	156100725													ATRAID
chr1	156110451	156111807													ATRN
chr1	156163188	156164043													ATXN1
chr1	156182429	156184683													ATXN10
chr1	156186071	156186833													ATXN1L
chr1	156230667	156231605													ATXN2
chr1	156251140	156253336													ATXN2L
chr1	156264905	156266040													ATXN3
chr1	156425916	156427842													ATXN7
chr1	156474154	156475920													ATXN7L3
chr1	156561146	156562120													AUNIP
chr1	156570857	156572518													AUP1
chr1	156607680	156609121													AURKA
chr1	156611233	156612332													AURKAIP1
chr1	156629733	156630876													AURKB
chr1	156720354	156722467													AVEN
chr1	157003683	157004530													AVL9
chr1	157107729	157109268													AVPI1
chr1	157374531	157374869													AXIN1
chr1	157962741	157964061													AZGP1
chr1	157972098	157973889													AZI2
chr1	157979249	157982265													AZIN1
chr1	157989087	157990022													B2M
chr1	158014914	158016328													B3GALNT1
chr1	158119053	158120310													B3GALNT2
chr1	158966309	158967317													B3GALTL
chr1	158978513	158979027													B3GAT3
chr1	158985230	158985937													B3GNT1
chr1	159025710	159026932													B3GNT2
chr1	159893948	159895811													B3GNT4
chr1	160001199	160001990													B3GNT7
chr1	160070675	160071412													B3GNTL1
chr1	160232000	160232929													B4GALNT2
chr1	160344917	160345653													B4GALNT4
chr1	160806638	160808240													B4GALT2
chr1	160982904	160983248													B4GALT3
chr1	161123433	161124406													B4GALT4
chr1	161135582	161136460													B4GALT5
chr1	161147007	161147912													B9D1
chr1	161154915	161155752													BACE2
chr1	161171512	161172727													BACH1
chr1	161283466	161284454													BACH2
chr1	161359052	161360332													BAG1
chr1	161368933	161370172													BAG2
chr1	161455859	161456703													BAG3
chr1	161462660	161463431													BAG4
chr1	161468294	161469172													BAG5
chr1	161646124	161647307													BAG6
chr1	161676114	161677156													BAHD1
chr1	161695520	161697716													BAI2
chr1	161719296	161720560													BAIAP2
chr1	161735857	161736862													BAIAP2L1
chr1	162467558	162468091													BAIAP2L2
chr1	162530382	162532119													BANF1
chr1	162601281	162602667													BANP
chr1	162660442	162661228													BAP1
chr1	162939600	162940494													BARD1
chr1	163291153	163292162													BARHL1
chr1	165436586	165437810													BARX1
chr1	165508422	165510073													BASP1
chr1	165599405	165601568													BAX
chr1	165666989	165668169													BAZ1A
chr1	165796744	165797682													BAZ1B
chr1	166049782	166050716													BAZ2A
chr1	166135786	166136911													BBC3
chr1	166808082	166808885													BBIP1
chr1	166844782	166845977													BBS5
chr1	167188963	167190189													BBS9
chr1	167190863	167191618													BCAN
chr1	167424260	167425294													BCAP31
chr1	167522273	167523639													BCAR1
chr1	167683414	167684923													BCAS1
chr1	167690405	167692099													BCAS2
chr1	167905000	167906470													BCAS3
chr1	168050589	168051626													BCDIN3D
chr1	168147561	168149093													BCKDK
chr1	168194343	168195610													BCL10
chr1	169336788	169337576													BCL2
chr1	169454345	169455749													BCL2A1
chr1	169763461	169764547													BCL2L1
chr1	169862824	169863654													BCL2L12
chr1	170531641	170532896													BCL2L13
chr1	171454238	171455127													BCL3
chr1	171710833	171711911													BCL6
chr1	171750020	171751437													BCL7A
chr1	171868099	171868567													BCL7B
chr1	172501234	172502958													BCL7C
chr1	173159323	173160471													BCL9
chr1	173683571	173684722													BCL9L
chr1	173793333	173794558													BCLAF1
chr1	173836370	173838133													BCOR
chr1	173839289	173839990													BDH1
chr1	173990324	173991273													BDP1
chr1	173991298	173991866													BEAN1
chr1	174128162	174129574													BEGAIN
chr1	174768435	174769358													BEST1
chr1	174967755	174969916													BET1
chr1	174992068	174993012													BET1L
chr1	176175861	176177062													BEX4
chr1	178006276	178007412													BFAR
chr1	178026993	178027724													BFSP1
chr1	178062321	178063853													BGLAP
chr1	178511569	178512524													BHLHA9
chr1	178619677	178620704													BHLHE40
chr1	178985987	178986650													BHLHE41
chr1	178995394	178996296													BICD1
chr1	179050199	179051609													BICD2
chr1	179115417	179116312													BID
chr1	179133632	179134022													BIN1
chr1	179262246	179264397													BIN3
chr1	179334439	179335508													BIRC2
chr1	179519953	179521083													BIRC6
chr1	179850947	179852385													BIRC7
chr1	179923680	179924378													BLCAP
chr1	180156086	180156634													BLID
chr1	180471199	180472358													BLM
chr1	180895016	180896342													BLOC1S1
chr1	180991065	180992533													BLOC1S2
chr1	181042563	181043445													BLOC1S3
chr1	181057233	181058232													BLOC1S4
chr1	182227951	182229016													BLOC1S5
chr1	182248505	182249846													BLOC1S5-TXNDC5
chr1	182360130	182361477													BLOC1S6
chr1	182583187	182584803													BLVRA
chr1	182758314	182759344													BLVRB
chr1	182807735	182809756													BLZF1
chr1	182991075	182994016													BMF
chr1	183439988	183442584													BMI1
chr1	183604127	183605738													BMP1
chr1	184265417	184266463													BMP10
chr1	184355124	184356744													BMP2K
chr1	184460373	184461325													BMP4
chr1	184584307	184585037													BMP8A
chr1	184598235	184599353													BMPR1A
chr1	184723188	184724992													BMPR2
chr1	185014038	185015509													BMS1
chr1	185125025	185126926													BNC2
chr1	185285195	185287574													BNIP2
chr1	185308031	185309037													BNIP3L
chr1	185374938	185375818													BOC
chr1	185452662	185453963													BOD1
chr1	185759479	185760034													BOK
chr1	186343972	186345306													BOLA1
chr1	186649136	186650169													BORA
chr1	186797999	186798682													BPGM
chr1	187126100	187127279													BPHL
chr1	192232625	192232999													BPNT1
chr1	192777264	192778709													BPTF
chr1	193027544	193029196													BRAT1
chr1	193073595	193074962													BRCA1
chr1	193090465	193091745													BRCA2
chr1	197170042	197171007													BRD2
chr1	197743759	197744382													BRD3
chr1	197871171	197872312													BRD4
chr1	198125424	198127225													BRD8
chr1	198127605	198128658													BRE
chr1	200638311	200639809													BRF1
chr1	200707598	200709459													BRF2
chr1	201303767	201305235													BRI3
chr1	201417171	201418123													BRI3BP
chr1	201458091	201458945													BRICD5
chr1	201464828	201465879													BRIP1
chr1	201507573	201509705													BRIX1
chr1	201533938	201535431													BRK1
chr1	201574107	201575292													BRMS1L
chr1	201616935	201617882													BROX
chr1	201672654	201673719													BRPF1
chr1	201699158	201700930													BRWD1
chr1	201738899	201739936													BSN
chr1	201797919	201798918													BTAF1
chr1	201923491	201925085													BTBD1
chr1	202112444	202114657													BTG3
chr1	202317480	202318348													BTN3A2
chr1	202779124	202780986													BUB3
chr1	202790579	202792216													BUD31
chr1	202857556	202858412													BVES
chr1	202895928	202897032													BYSL
chr1	202921920	202922398													BZW1
chr1	202935611	202936803													BZW2
chr1	202995051	202995911													C10orf11
chr1	203158689	203159519													C10orf111
chr1	203434597	203435817													C10orf137
chr1	203456187	203457512													C10orf62
chr1	203642605	203643765													C10orf88
chr1	203661802	203662677													C11orf1
chr1	203764074	203765704													C11orf24
chr1	203830299	203831372													C11orf30
chr1	203964998	203967201													C11orf31
chr1	204041366	204044101													C11orf82
chr1	204083746	204084199													C11orf83
chr1	204295930	204296662													C12orf10
chr1	204380138	204381413													C12orf44
chr1	204434891	204436166													C12orf49
chr1	204462665	204464326													C12orf5
chr1	204476946	204477552													C12orf52
chr1	204484733	204486032													C12orf57
chr1	205179654	205181313													C12orf65
chr1	205215886	205217483													C12orf73
chr1	205227003	205229218													C12orf76
chr1	205446695	205447828													C14orf119
chr1	205473401	205474662													C14orf132
chr1	205568080	205569208													C14orf159
chr1	205717967	205720032													C14orf166
chr1	205743220	205744799													C14orf37
chr1	205781668	205782787													C14orf93
chr1	206785449	206786316													C15orf48
chr1	206808352	206809444													C15orf61
chr1	207063268	207064986													C16orf58
chr1	207226214	207227001													C16orf62
chr1	207237910	207238403													C16orf80
chr1	207494022	207495553													C16orf87
chr1	207566708	207567931													C17orf49
chr1	207924838	207925753													C17orf67
chr1	208259059	208260473													C17orf70
chr1	209942470	209944079													C17orf78
chr1	210000829	210001762													C18orf25
chr1	210013163	210013826													C18orf32
chr1	210023764	210024188													C18orf54
chr1	210046682	210047290													C18orf8
chr1	210057582	210058443													C19orf10
chr1	210669136	210669918													C19orf12
chr1	211078921	211079960													C19orf24
chr1	211242233	211242832													C19orf25
chr1	211431796	211432951													C19orf33
chr1	211433809	211434530													C19orf40
chr1	211499501	211500717													C19orf68
chr1	211555792	211556720													C19orf70
chr1	211590137	211590673													C19orf77
chr1	211750758	211752718													C19orf80
chr1	211908531	211909992													C1GALT1
chr1	212208066	212209368													C1QL4
chr1	212415370	212416583													C1QTNF1
chr1	212457943	212459340													C1QTNF6
chr1	212587999	212588812													C1QTNF9
chr1	212643217	212644191													C1QTNF9B
chr1	212719285	212719947													C1orf159
chr1	212731298	212732737													C1orf174
chr1	212964588	212965552													C1orf191
chr1	213031103	213032250													C1orf198
chr1	213188331	213189512													C1orf27
chr1	213223981	213225288													C1orf43
chr1	213500123	213501710													C1orf54
chr1	214454572	214455466													C1orf56
chr1	214608011	214608693													C1orf61
chr1	214724309	214726000													C1orf85
chr1	214776127	214776801													C1orf86
chr1	214873418	214874470													C1orf95
chr1	215657392	215658090													C20orf24
chr1	215740286	215741032													C20orf27
chr1	216218750	216219416													C21orf2
chr1	216247281	216247958													C21orf33
chr1	216773976	216775031													C21orf59
chr1	218083859	218084754													C21orf67
chr1	218337123	218338256													C22orf23
chr1	218457943	218459021													C22orf24
chr1	219239445	219240272													C22orf29
chr1	219346984	219348586													C22orf46
chr1	220219209	220220593													C2CD4A
chr1	220266907	220268249													C2CD5
chr1	220444961	220446156													C2orf47
chr1	220473599	220474228													C2orf49
chr1	221052111	221053316													C2orf69
chr1	221914781	221916891													C2orf71
chr1	222638195	222639345													C2orf81
chr1	222762349	222763920													C2orf88
chr1	222790491	222792367													C3orf17
chr1	222885618	222887187													C3orf18
chr1	222987944	222989151													C3orf38
chr1	223888678	223889566													C3orf58
chr1	223913842	223914845													C4BPB
chr1	223952398	223953696													C4orf21
chr1	224032910	224033770													C4orf27
chr1	224370437	224371212													C4orf29
chr1	224371354	224372803													C4orf3
chr1	224517288	224518404													C4orf48
chr1	224622362	224623004													C5orf28
chr1	224638661	224638975													C5orf30
chr1	224646380	224647990													C5orf42
chr1	224690825	224691793													C5orf45
chr1	224766933	224767948													C5orf46
chr1	224914149	224915386													C5orf60
chr1	224946952	224948427													C5orf64
chr1	225117088	225117865													C6orf1
chr1	225614243	225615628													C6orf106
chr1	225840756	225841888													C6orf120
chr1	225857824	225859745													C6orf203
chr1	225965099	225965973													C6orf62
chr1	226069728	226070794													C6orf70
chr1	226111575	226112540													C6orf89
chr1	226186435	226187507													C7orf10
chr1	226249460	226251156													C7orf49
chr1	226270524	226272022													C7orf55
chr1	226297601	226298768													C7orf55-LUC7L2
chr1	226308786	226309678													C7orf60
chr1	226309911	226310688													C7orf73
chr1	226595126	226596229													C8orf44-SGK3
chr1	226730295	226730840													C9orf114
chr1	226820341	226821205													C9orf123
chr1	226850197	226851368													C9orf156
chr1	226864623	226865749													C9orf16
chr1	226890721	226891822													C9orf3
chr1	226896001	226896871													C9orf69
chr1	226950977	226952264													C9orf72
chr1	226997479	226998683													C9orf78
chr1	227002371	227003263													C9orf89
chr1	227050699	227051845													C9orf91
chr1	227058204	227059293													C9orf96
chr1	227127023	227128531													CA12
chr1	227505824	227506648													CA13
chr1	227915878	227916880													CA14
chr1	227922268	227923469													CA5A
chr1	228296384	228297908													CA5B
chr1	228327186	228328470													CA8
chr1	228352750	228354582													CAB39L
chr1	228565528	228566981													CABIN1
chr1	228593695	228595719													CABLES1
chr1	228644779	228647522													CABP4
chr1	228660331	228661641													CACFD1
chr1	228673868	228675139													CACNB1
chr1	229406198	229407211													CACNG5
chr1	229583036	229585278													CACTIN
chr1	229643596	229644531													CACUL1
chr1	229694303	229695435													CACYBP
chr1	229714629	229715444													CAD
chr1	229761533	229762539													CADPS2
chr1	230202325	230202701													CALCOCO1
chr1	230248970	230250362													CALCOCO2
chr1	230480793	230481836													CALD1
chr1	230777668	230778653													CALM1
chr1	230909183	230910443													CALM2
chr1	230994454	230995579													CALM3
chr1	231114492	231115185													CALR
chr1	231120597	231121252													CALR3
chr1	231274816	231276706													CALU
chr1	231313673	231314181													CAMK2D
chr1	231376550	231377445													CAMKK2
chr1	231663790	231664859													CAMKMT
chr1	231707214	231708086													CAMLG
chr1	231709135	231709642													CAMSAP2
chr1	231761535	231763534													CAMTA1
chr1	231778559	231779661													CAMTA2
chr1	231869686	231870484													CAND1
chr1	232004964	232005835													CANX
chr1	232039125	232039834													CAP1
chr1	232059822	232060854													CAP2
chr1	232278116	232279055													CAPG
chr1	232606360	232606957													CAPN10
chr1	232765870	232766861													CAPN12
chr1	234508664	234509630													CAPN15
chr1	234614273	234615058													CAPN2
chr1	234663368	234664727													CAPN3
chr1	234679476	234680823													CAPN5
chr1	234718353	234719232													CAPN7
chr1	234735275	234736722													CAPN8
chr1	234743657	234744542													CAPN9
chr1	234748251	234749274													CAPNS1
chr1	234858902	234861021													CAPRIN1
chr1	235105386	235106437													CAPRIN2
chr1	235114105	235115839													CAPZA2
chr1	235122903	235123956													CAPZB
chr1	235132791	235133925													CARD14
chr1	235253573	235254594													CARF
chr1	235291415	235292851													CARM1
chr1	235530361	235531587													CARS
chr1	235667504	235669002													CARS2
chr1	236035184	236036379													CASC1
chr1	236046104	236047462													CASC3
chr1	236080322	236083027													CASD1
chr1	236098667	236099608													CASKIN2
chr1	236134952	236135637													CASP10
chr1	236142612	236143998													CASP16
chr1	236187848	236188453													CASP2
chr1	236221004	236222041													CASP3
chr1	236226822	236227966													CASP6
chr1	236304381	236305542													CASP7
chr1	236331782	236332642													CASP9
chr1	236444495	236445968													CASQ2
chr1	236687022	236688224													CAST
chr1	236767348	236768729													CAT
chr1	236958169	236959456													CATSPERD
chr1	237811291	237812078													CAV1
chr1	241682343	241683339													CBFA2T2
chr1	241948345	241949389													CBLC
chr1	242010947	242011867													CBLL1
chr1	242020489	242020855													CBR1
chr1	242388141	242389070													CBR3
chr1	242410392	242411375													CBR4
chr1	243418122	243418909													CBX1
chr1	243419110	243419795													CBX2
chr1	244012349	244013356													CBX3
chr1	244013886	244014863													CBX4
chr1	244486110	244486654													CBX8
chr1	244504737	244505778													CBY1
chr1	244614233	244615695													CC2D1B
chr1	244815734	244816978													CC2D2A
chr1	244997078	244999338													CCAR1
chr1	245025796	245028277													CCBL2
chr1	245132972	245134884													CCDC103
chr1	245675413	245677044													CCDC107
chr1	246378211	246379001													CCDC109B
chr1	246728950	246730517													CCDC111
chr1	246771853	246772789													CCDC114
chr1	247267135	247268117													CCDC115
chr1	247373379	247374175													CCDC12
chr1	247495273	247496693													CCDC124
chr1	249120052	249121123													CCDC126
chr1	249131814	249133822													CCDC130
chr1	249152122	249153487													CCDC14
chr1	249166702	249168700													CCDC15
chr1	249199789	249201838													CCDC151
chr10	439917	441189													CCDC154
chr10	527128	527691													CCDC167
chr10	593304	594008													CCDC169-SOHLH2
chr10	670399	671665													CCDC23
chr10	711368	712202													CCDC40
chr10	727865	728178													CCDC41
chr10	733758	735054													CCDC47
chr10	977542	978231													CCDC50
chr10	1033438	1035052													CCDC53
chr10	1094401	1095775													CCDC58
chr10	1101699	1102295													CCDC59
chr10	1102402	1103118													CCDC6
chr10	1115708	1116342													CCDC66
chr10	1366255	1366733													CCDC70
chr10	1371301	1371945													CCDC77
chr10	3110205	3111220													CCDC78
chr10	3214460	3215786													CCDC80
chr10	3440979	3442374													CCDC85B
chr10	3826003	3827760													CCDC85C
chr10	3953479	3953842													CCDC86
chr10	4059936	4060700													CCDC88A
chr10	4358371	4359079													CCDC89
chr10	4386689	4387315													CCDC90B
chr10	5454316	5454823													CCDC91
chr10	5726310	5727206													CCDC92
chr10	5854928	5856011													CCIN
chr10	5856197	5856471													CCL17
chr10	5882169	5883329													CCL18
chr10	5931485	5932235													CCL23
chr10	6166367	6166965													CCL27
chr10	6205405	6206339													CCL28
chr10	6244443	6245329													CCM2
chr10	6245587	6247221													CCNB1
chr10	7342998	7343691													CCNC
chr10	7860148	7860798													CCND1
chr10	9316075	9316845													CCNDBP1
chr10	11152395	11152952													CCNE1
chr10	11206256	11207573													CCNE2
chr10	11251774	11253263													CCNG1
chr10	11378464	11379192													CCNG2
chr10	11575433	11576246													CCNI
chr10	12084167	12085831													CCNJ
chr10	12171024	12172712													CCNJL
chr10	12237365	12238824													CCNL1
chr10	13341392	13342191													CCNO
chr10	13628721	13629217													CCNT1
chr10	13650103	13650521													CCNT2
chr10	13726240	13726859													CCNY
chr10	13811425	13812706													CCNYL1
chr10	13818648	13819291													CCPG1
chr10	14089179	14090332													CCR10
chr10	14879630	14881412													CCR4
chr10	14919899	14921233													CCR7
chr10	14977891	14979277													CCRN4L
chr10	15001334	15002241													CCSER2
chr10	15138971	15139861													CCT2
chr10	16478633	16479276													CCT4
chr10	16858956	16860051													CCT6A
chr10	17008026	17008822													CCT7
chr10	17027957	17029278													CCT8
chr10	17031660	17032561													CD109
chr10	17243174	17243958													CD160
chr10	17270107	17271978													CD164
chr10	17385972	17386975													CD180
chr10	17575668	17576600													CD1D
chr10	17685399	17686490													CD2
chr10	17713421	17713744													CD200
chr10	18940289	18940832													CD244
chr10	18947484	18949156													CD247
chr10	21814271	21815804													CD248
chr10	21822453	21824461													CD274
chr10	22517896	22518519													CD276
chr10	22604747	22605806													CD28
chr10	22629897	22630807													CD2BP2
chr10	22908977	22909748													CD320
chr10	22920692	22921100													CD3EAP
chr10	23138056	23139076													CD4
chr10	23665159	23665733													CD44
chr10	23727204	23728174													CD46
chr10	25304993	25306193													CD52
chr10	25372446	25373157													CD55
chr10	25391073	25391746													CD58
chr10	27026234	27027046													CD59
chr10	27149875	27150201													CD6
chr10	27155652	27156450													CD63
chr10	27443270	27444412													CD68
chr10	27481177	27481955													CD7
chr10	27529019	27529977													CD80
chr10	27792695	27793725													CD81
chr10	29181682	29182522													CD82
chr10	29194682	29195398													CD83
chr10	29236132	29236833													CD9
chr10	29296295	29297535													CD97
chr10	29446176	29447322													CD99L2
chr10	29517544	29518827													CDADC1
chr10	29824101	29825374													CDC123
chr10	29844662	29845668													CDC14A
chr10	30637619	30638417													CDC14B
chr10	30722233	30724097													CDC16
chr10	31320473	31321822													CDC23
chr10	32216636	32218334													CDC25A
chr10	32634937	32636232													CDC25B
chr10	32734848	32735492													CDC25C
chr10	33247200	33247909													CDC27
chr10	33269239	33270060													CDC42
chr10	33547789	33548557													CDC42BPA
chr10	35378861	35379780													CDC42BPB
chr10	35415358	35416660													CDC42EP3
chr10	35461327	35461868													CDC42EP4
chr10	35625848	35626540													CDC42SE1
chr10	38146444	38147310													CDC42SE2
chr10	38264920	38265555													CDC5L
chr10	38299295	38300282													CDC7
chr10	42383822	42385755													CDC73
chr10	42392522	42395203													CDCA2
chr10	42599111	42600367													CDCA3
chr10	42970870	42971781													CDCA4
chr10	43039404	43039891													CDCA5
chr10	43133186	43134251													CDCA8
chr10	43277672	43278613													CDH1
chr10	43891282	43893155													CDH15
chr10	43902694	43905047													CDH24
chr10	43916341	43916890													CDH3
chr10	43931500	43932644													CDH5
chr10	43950431	43951545													CDHR2
chr10	44143715	44144589													CDHR3
chr10	44185186	44185990													CDIP1
chr10	45374406	45375070													CDK1
chr10	46089762	46090665													CDK10
chr10	46167750	46169011													CDK11A
chr10	46222224	46223023													CDK11B
chr10	47622844	47623805													CDK12
chr10	49514174	49514862													CDK13
chr10	50746656	50747876													CDK17
chr10	51572038	51572634													CDK18
chr10	51827462	51828188													CDK19
chr10	52383507	52385254													CDK2
chr10	60026560	60027210													CDK20
chr10	60144620	60145360													CDK2AP1
chr10	60785705	60786563													CDK2AP2
chr10	61666120	61666840													CDK4
chr10	62557553	62558342													CDK5
chr10	62703564	62704676													CDK5R1
chr10	62738147	62738522													CDK5R2
chr10	63091984	63092766													CDK5RAP2
chr10	63656461	63657060													CDK5RAP3
chr10	63808645	63809464													CDK6
chr10	64027837	64028829													CDK7
chr10	64378725	64379080													CDK8
chr10	64397471	64398297													CDKL1
chr10	64564833	64565864													CDKL3
chr10	64575949	64576545													CDKN1A
chr10	64875510	64875921													CDKN1B
chr10	64892286	64893465													CDKN2A
chr10	65028717	65029253													CDKN2AIP
chr10	65275069	65275575													CDKN2B
chr10	65388435	65389020													CDKN2C
chr10	65389091	65390530													CDKN2D
chr10	65471695	65472331													CDKN3
chr10	69523926	69524383													CDNF
chr10	69644032	69644917													CDON
chr10	69834322	69835614													CDR2
chr10	70091061	70092021													CDS2
chr10	70166823	70167690													CDV3
chr10	70286699	70287621													CEACAM1
chr10	70480312	70481240													CEBPB
chr10	70660336	70661636													CEBPE
chr10	70715203	70716424													CEBPG
chr10	70883462	70884501													CEBPZ
chr10	70939080	70940196													CECR5
chr10	70984947	70985694													CEL
chr10	71038208	71039056													CELF1
chr10	71254319	71255375													CELF2
chr10	71892302	71893043													CELF3
chr10	71906171	71906931													CELSR1
chr10	71929845	71930679													CELSR2
chr10	71993018	71993724													CELSR3
chr10	72424047	72425470													CEMP1
chr10	72486543	72487271													CENPBD1
chr10	72575446	72576351													CENPC
chr10	73610176	73611277													CENPF
chr10	73620011	73620895													CENPJ
chr10	73648400	73649204													CENPL
chr10	73680260	73681191													CENPM
chr10	73740545	73742166													CENPN
chr10	73746454	73747388													CENPO
chr10	73768875	73769964													CENPP
chr10	74008343	74008945													CENPV
chr10	74020068	74020986													CEP135
chr10	74032495	74034007													CEP152
chr10	74057371	74058314													CEP164
chr10	74114208	74115095													CEP170
chr10	74385392	74386069													CEP170B
chr10	74856140	74857165													CEP192
chr10	74927222	74928404													CEP250
chr10	75006578	75007375													CEP290
chr10	75011768	75012738													CEP350
chr10	75173391	75174087													CEP41
chr10	75350900	75351289													CEP44
chr10	75531843	75532947													CEP55
chr10	75545004	75545953													CEP57
chr10	75878270	75878865													CEP57L1
chr10	75910302	75911558													CEP63
chr10	75935714	75936998													CEP68
chr10	76585171	76586788													CEP70
chr10	76969638	76970555													CEP76
chr10	76995388	76995951													CEP78
chr10	77054217	77055169													CEP85L
chr10	77161774	77162746													CEP89
chr10	77524275	77525779													CEP95
chr10	77862957	77863372													CEP97
chr10	78435571	78436302													CERCAM
chr10	79793314	79793825													CERK
chr10	80732507	80734157													CERS4
chr10	80734293	80734806													CERS5
chr10	80830347	80832214													CERS6
chr10	80861461	80862435													CES2
chr10	80876671	80877231													CFDP1
chr10	80909246	80910235													CFL1
chr10	80980845	80981355													CFL2
chr10	80998787	80999669													CFLAR
chr10	81006304	81007134													CGGBP1
chr10	81026039	81026690													CGN
chr10	81078531	81079124													CGNL1
chr10	81158747	81159679													CGRRF1
chr10	81163110	81164419													CHAC1
chr10	81197457	81198612													CHAF1B
chr10	81838151	81839010													CHCHD10
chr10	81918236	81918691													CHCHD2
chr10	82167828	82168949													CHCHD3
chr10	82213011	82213867													CHCHD5
chr10	82224019	82225349													CHCHD6
chr10	82234156	82234698													CHD1
chr10	82259329	82260432													CHD1L
chr10	82269191	82269827													CHD2
chr10	82279871	82280382													CHD3
chr10	83635174	83636061													CHD4
chr10	83669009	83669597													CHD6
chr10	83674860	83675290													CHD7
chr10	85898907	85899744													CHD8
chr10	86087844	86088510													CHD9
chr10	86184442	86184837													CHEK1
chr10	88159481	88160640													CHEK2
chr10	88281350	88282030													CHERP
chr10	88438661	88439475													CHFR
chr10	88515280	88516109													CHGA
chr10	88730398	88731503													CHI3L1
chr10	88854500	88855511													CHI3L2
chr10	89264057	89265305													CHIA
chr10	89306000	89306739													CHKA
chr10	89338486	89339049													CHKB
chr10	89577428	89578311													CHKB-CPT1B
chr10	89972733	89973459													CHMP2B
chr10	90639776	90640814													CHMP4A
chr10	91011369	91012072													CHMP4B
chr10	91087366	91088168													CHMP5
chr10	91133981	91134439													CHMP6
chr10	91460780	91461590													CHMP7
chr10	92631530	92632340													CHN2
chr10	93330010	93330524													CHORDC1
chr10	93334168	93335742													CHP1
chr10	93351046	93351579													CHPF
chr10	93557878	93558526													CHPT1
chr10	93646853	93647664													CHRAC1
chr10	93683082	93683782													CHRM1
chr10	95196966	95197685													CHRM5
chr10	95218512	95219135													CHRNA1
chr10	95225376	95226210													CHRNA10
chr10	95255971	95256751													CHRNA6
chr10	95461822	95462697													CHRNA9
chr10	95580020	95580913													CHRNB3
chr10	95653445	95654030													CHRNE
chr10	96010624	96011604													CHST12
chr10	96122312	96123142													CHST3
chr10	96161865	96162707													CHST4
chr10	97148882	97149457													CHST5
chr10	97181851	97182479													CHST6
chr10	97667044	97667925													CHSY1
chr10	97849293	97849840													CHSY3
chr10	97889774	97890281													CHTOP
chr10	98480235	98480980													CHUK
chr10	99078476	99079115													CHURC1
chr10	99094179	99094958													CHURC1-FNTB
chr10	99160766	99161153													CIAO1
chr10	99174509	99175127													CIB1
chr10	99257520	99258911													CIC
chr10	99302817	99303679													CIDEC
chr10	99392858	99393576													CIITA
chr10	99446968	99447621													CILP2
chr10	99473343	99474913													CINP
chr10	99496354	99497120													CIRBP
chr10	99520227	99521286													CISD1
chr10	99540505	99541430													CISD2
chr10	99602409	99603587													CISH
chr10	99648413	99650280													CITED1
chr10	99894242	99894965													CITED2
chr10	99912654	99913563													CKAP2L
chr10	100006670	100007458													CKAP4
chr10	100125479	100126583													CKAP5
chr10	100174585	100175406													CKB
chr10	100205886	100207033													CKMT2
chr10	100398662	100399310													CKS1B
chr10	101088817	101089704													CKS2
chr10	101380568	101381605													CLASP1
chr10	101418885	101419621													CLASP2
chr10	101491561	101492460													CLCN2
chr10	101537704	101538057													CLCN3
chr10	101754071	101754535													CLCN4
chr10	101945204	101946377													CLCN5
chr10	101988339	101988906													CLCN6
chr10	102067050	102067734													CLCN7
chr10	102105853	102106895													CLDN12
chr10	102116357	102117538													CLDN20
chr10	102124628	102125075													CLDN24
chr10	102132695	102134646													CLDN6
chr10	102672109	102673369													CLDND1
chr10	102756069	102759545													CLDND2
chr10	102790765	102793181													CLEC11A
chr10	102802283	102803280													CLEC18A
chr10	102820357	102821449													CLEC2D
chr10	103453894	103454855													CLIC1
chr10	103454862	103455569													CLIC3
chr10	103590286	103591058													CLIC4
chr10	103599224	103600106													CLINT1
chr10	103639464	103640094													CLIP1
chr10	103876816	103878270													CLIP2
chr10	103892396	103893896													CLK1
chr10	103911627	103912723													CLK2
chr10	104153526	104154127													CLK4
chr10	104191441	104192611													CLLU1
chr10	104220637	104221568													CLMN
chr10	104401607	104402391													CLN5
chr10	104473967	104474782													CLN6
chr10	104535677	104536124													CLN8
chr10	104536274	104537223													CLOCK
chr10	104562799	104563296													CLP1
chr10	104615563	104616221													CLPB
chr10	104676836	104678518													CLPTM1L
chr10	105110618	105111186													CLPX
chr10	105127299	105128176													CLRN2
chr10	105156042	105156612													CLSPN
chr10	105438729	105439535													CLSTN1
chr10	105459229	105459837													CLTA
chr10	105471918	105473144													CLTB
chr10	105486807	105488249													CLTC
chr10	105677341	105678375													CLUAP1
chr10	105726157	105726960													CLUH
chr10	105880568	105882322													CLUL1
chr10	105991597	105992121													CMAS
chr10	106002697	106003610													CMC1
chr10	106060543	106061096													CMC2
chr10	106239160	106240429													CMTM3
chr10	108701022	108701604													CMTM4
chr10	108792114	108792769													CMTM7
chr10	109185660	109186405													CMTM8
chr10	111643576	111644366													CNBP
chr10	111658465	111659163													CNDP1
chr10	111767349	111768082													CNDP2
chr10	111970275	111971503													CNIH
chr10	111985185	111987440													CNIH3
chr10	112064465	112064996													CNKSR3
chr10	112326532	112327983													CNNM1
chr10	112523725	112525256													CNNM2
chr10	112632020	112632711													CNOT1
chr10	112678964	112679639													CNOT10
chr10	113943148	113943966													CNOT4
chr10	114055561	114056692													CNOT6L
chr10	114391236	114391691													CNOT7
chr10	114711200	114712270													CNOT8
chr10	114751390	114752606													CNP
chr10	114787300	114788261													CNPY2
chr10	115438984	115440263													CNPY3
chr10	116105968	116106717													CNPY4
chr10	116697843	116698505													CNST
chr10	118764584	118765003													CNTD2
chr10	119134682	119135591													CNTF
chr10	119805456	119806918													CNTLN
chr10	120513519	120515259													CNTNAP1
chr10	120839689	120840900													CNTRL
chr10	120864218	120864658													CNTROB
chr10	120924751	120925619													COA1
chr10	120965703	120966413													COA3
chr10	121209082	121210505													COA4
chr10	121269469	121269997													COA5
chr10	121356476	121357232													COA6
chr10	121410478	121411183													COBL
chr10	121452346	121453474													COG2
chr10	121651744	121652418													COG3
chr10	121777207	121778325													COG4
chr10	122146613	122147531													COG5
chr10	122610490	122611293													COG6
chr10	123680753	123681585													COG7
chr10	124713564	124714170													COG8
chr10	124739557	124740374													COIL
chr10	124913369	124914328													COL11A2
chr10	126106466	126107502													COL12A1
chr10	126375061	126376031													COL15A1
chr10	126412544	126413861													COL16A1
chr10	126421394	126422486													COL18A1
chr10	126445579	126446035													COL19A1
chr10	126480452	126480981													COL1A1
chr10	126689673	126690698													COL20A1
chr10	126745103	126746342													COL25A1
chr10	126849311	126850410													COL27A1
chr10	126898091	126898550													COL2A1
chr10	127407614	127408536													COL4A1
chr10	127483443	127484359													COL4A2
chr10	127583875	127585796													COL4A3BP
chr10	127819687	127820408													COL6A3
chr10	127903945	127905728													COL6A6
chr10	127935946	127936332													COL9A3
chr10	128351724	128353002													COLGALT1
chr10	128358647	128360229													COMMD1
chr10	131264893	131265637													COMMD10
chr10	131908488	131909644													COMMD3
chr10	133583676	133584320													COMMD3-BMI1
chr10	133600103	133600617													COMMD4
chr10	134234558	134235364													COMMD5
chr10	134330295	134331272													COMMD8
chr10	134350405	134351454													COMT
chr10	135072732	135073501													COMTD1
chr10	135122393	135123177													COPB2
chr10	135207460	135208305													COPE
chr11	206737	209235													COPG1
chr11	268604	269812													COPRS
chr11	355632	356671													COPS3
chr11	406349	407186													COPS4
chr11	443357	444706													COPS5
chr11	447648	448745													COPS7A
chr11	469433	470813													COPS7B
chr11	506020	507868													COPS8
chr11	536755	537703													COPZ1
chr11	710315	711562													COPZ2
chr11	776249	777260													COQ10A
chr11	809085	810204													COQ10B
chr11	819305	820458													COQ4
chr11	843219	845346													COQ5
chr11	1283369	1284390													COQ6
chr11	1330324	1331675													COQ7
chr11	1968228	1969780													COQ9
chr11	1975199	1976316													CORO1B
chr11	2420974	2422561													CORO1C
chr11	2720835	2722500													CORO2B
chr11	2749597	2750591													CORO7
chr11	2919547	2920832													CORO7-PAM16
chr11	3021353	3022222													COTL1
chr11	3043464	3044630													COX10
chr11	3070803	3071471													COX11
chr11	3078322	3079184													COX14
chr11	3399840	3400686													COX15
chr11	3443331	3444815													COX18
chr11	3705405	3705767													COX20
chr11	3818188	3819647													COX4I1
chr11	3861921	3863277													COX4I2
chr11	3876020	3876809													COX5A
chr11	3876868	3877694													COX6A1P2
chr11	4115440	4116591													COX7A2
chr11	4414394	4414759													COX7A2L
chr11	6339990	6343346													CP
chr11	6410895	6412220													CPB1
chr11	6501998	6503352													CPB2
chr11	6624437	6625541													CPD
chr11	7532442	7533364													CPEB1
chr11	7534401	7535542													CPEB2
chr11	7596918	7597754													CPEB4
chr11	8244548	8246040													CPED1
chr11	8703604	8705074													CPLX1
chr11	8721367	8721926													CPN2
chr11	8761464	8762255													CPNE5
chr11	8833859	8834773													CPNE6
chr11	8891878	8893268													CPOX
chr11	8985414	8986990													CPPED1
chr11	9074806	9075729													CPQ
chr11	9286748	9287381													CPSF1
chr11	9335809	9336972													CPSF2
chr11	9385485	9386210													CPSF3
chr11	9405460	9406882													CPSF4
chr11	9481781	9483219													CPSF4L
chr11	9594150	9595693													CPSF7
chr11	9634761	9636156													CPT1A
chr11	9759669	9760507													CPT1B
chr11	9780884	9781618													CPVL
chr11	10003746	10004985													CR2
chr11	10330437	10331370													CRAMP1L
chr11	10562344	10563127													CRB2
chr11	10772140	10773260													CRBN
chr11	10920882	10922459													CRCP
chr11	11862971	11864190													CREB3L2
chr11	12040440	12041388													CREB3L3
chr11	12245812	12246561													CREB3L4
chr11	12455793	12456551													CREBBP
chr11	12482445	12483772													CREBL2
chr11	12505498	12506355													CREBRF
chr11	12657986	12659067													CREBZF
chr11	12695234	12696263													CREG1
chr11	12701968	12702738													CRELD1
chr11	12713609	12714981													CRELD2
chr11	12745590	12746517													CREM
chr11	12835839	12836833													CRIP1
chr11	12849495	12850192													CRIPAK
chr11	13119515	13120113													CRISPLD1
chr11	13689537	13690265													CRISPLD2
chr11	14234422	14234961													CRK
chr11	14541432	14542330													CRKL
chr11	14571170	14571807													CRLS1
chr11	14665277	14666252													CRNKL1
chr11	15349380	15350292													CROCC
chr11	15382819	15383356													CROT
chr11	15745321	15746342													CRTAP
chr11	15864723	15865994													CRTC1
chr11	16169709	16170433													CRY1
chr11	16634532	16636046													CRYAB
chr11	17002874	17003703													CRYBA1
chr11	17098789	17100439													CRYBA4
chr11	17228685	17230499													CRYL1
chr11	17297777	17298470													CRYM
chr11	17374591	17375500													CRYZL1
chr11	18343278	18344708													CS
chr11	18415792	18416777													CSAD
chr11	18609885	18610779													CSDC2
chr11	18655562	18656819													CSDE1
chr11	19677422	19678585													CSE1L
chr11	19701614	19702138													CSF1
chr11	19714327	19715051													CSF2
chr11	19733635	19734347													CSK
chr11	19741058	19742095													CSNK1D
chr11	20133160	20134451													CSNK1G1
chr11	20385153	20386108													CSNK1G2
chr11	20408664	20409958													CSPG4
chr11	22213829	22214991													CSPG5
chr11	22688184	22689124													CSPP1
chr11	22851179	22851820													CSRNP1
chr11	26532484	26532867													CSRNP2
chr11	27222803	27224131													CSRP1
chr11	27384410	27385035													CSRP2
chr11	27527776	27528631													CSRP2BP
chr11	28129283	28130154													CSTB
chr11	30344275	30345370													CSTF1
chr11	30446247	30447021													CSTF2
chr11	32112788	32113800													CSTF3
chr11	32312266	32312819													CTAGE5
chr11	32605013	32605903													CTBP1
chr11	32914368	32915720													CTBP2
chr11	33036848	33037685													CTBS
chr11	33060246	33061883													CTC1
chr11	33085626	33086667													CTCF
chr11	33182565	33183312													CTDNEP1
chr11	33279112	33280405													CTDP1
chr11	33404793	33405537													CTDSP1
chr11	33711903	33713007													CTDSP2
chr11	33745765	33746769													CTDSPL
chr11	33756910	33759096													CTGF
chr11	34072614	34074437													CTHRC1
chr11	34126679	34127693													CTIF
chr11	34287473	34289075													CTNNA3
chr11	34338031	34338685													CTNNAL1
chr11	34352911	34353529													CTNNB1
chr11	34379110	34381024													CTNNBIP1
chr11	34460321	34461060													CTNND1
chr11	34937598	34938466													CTNS
chr11	35053398	35054072													CTR9
chr11	35187835	35188891													CTRB1
chr11	35683857	35685080													CTRL
chr11	35965839	35966712													CTSA
chr11	36013116	36014032													CTSB
chr11	36023702	36024307													CTSC
chr11	36094749	36095455													CTSF
chr11	36171132	36171992													CTSG
chr11	36273235	36274158													CTSH
chr11	36310589	36311448													CTSK
chr11	36398181	36399735													CTSL
chr11	36476861	36478001													CTSO
chr11	36627097	36627393													CTSV
chr11	43926467	43927071													CTSZ
chr11	43941449	43943027													CTTN
chr11	43978952	43979906													CTTNBP2
chr11	44064408	44065053													CTTNBP2NL
chr11	44087351	44088403													CTU1
chr11	44586175	44587191													CUEDC2
chr11	44590366	44591474													CUL1
chr11	44618807	44619264													CUL2
chr11	46384692	46385727													CUL3
chr11	46615022	46615955													CUL4A
chr11	46732264	46733146													CUL4B
chr11	46867488	46868174													CUL5
chr11	47176373	47177507													CUL7
chr11	47235821	47237440													CUL9
chr11	47290532	47291915													CUTA
chr11	47376613	47377818													CUTC
chr11	47429167	47431033													CUX1
chr11	47447540	47449017													CWC15
chr11	47545030	47545757													CX3CL1
chr11	47573357	47574799													CXCL1
chr11	47663661	47664613													CXCL13
chr11	47787824	47789661													CXCL16
chr11	47789748	47790487													CXCL17
chr11	48055202	48056025													CXCL2
chr11	48068851	48069542													CXCR5
chr11	48102681	48103513													CXCR6
chr11	48117155	48118209													CXXC1
chr11	48146100	48147169													CXXC5
chr11	48190953	48192283													CXorf40A
chr11	49411912	49412316													CXorf66
chr11	56467764	56468858													CYB561
chr11	57091540	57093204													CYB561A3
chr11	57192096	57193073													CYB5A
chr11	57200218	57200677													CYB5B
chr11	57266788	57267682													CYB5D1
chr11	57281265	57283762													CYB5D2
chr11	57297658	57298525													CYB5R1
chr11	57424454	57425339													CYB5R2
chr11	57434189	57436174													CYB5RL
chr11	57508439	57509949													CYBRD1
chr11	57545516	57546495													CYC1
chr11	57642130	57642917													CYCS
chr11	58344973	58345902													CYFIP1
chr11	58346008	58347664													CYGB
chr11	58407582	58408671													CYHR1
chr11	58909758	58911034													CYP11A1
chr11	58911918	58912840													CYP17A1
chr11	59053049	59054015													CYP1B1
chr11	59317481	59318937													CYP20A1
chr11	59333185	59334044													CYP24A1
chr11	59436172	59437761													CYP27A1
chr11	59474195	59474886													CYP2U1
chr11	59522073	59524156													CYP2W1
chr11	59534218	59535289													CYP39A1
chr11	59894662	59895135													CYP4F2
chr11	60156033	60157433													CYP4V2
chr11	60608978	60610073													CYP51A1
chr11	60673587	60674667													CYR61
chr11	60691618	60692358													CYSLTR2
chr11	60741844	60742666													CYSTM1
chr11	60928324	60929379													CYTH1
chr11	61099853	61101123													CYTL1
chr11	61115176	61116646													D2HGDH
chr11	61129146	61130398													DAAM1
chr11	61196877	61198075													DAAM2
chr11	61559355	61560784													DAB2
chr11	61582567	61584844													DAB2IP
chr11	61664077	61665701													DACT3
chr11	61684686	61685388													DAD1
chr11	61716655	61718269													DAG1
chr11	61738792	61739851													DAK
chr11	61772517	61773384													DALRD3
chr11	61893006	61894162													DAP3
chr11	62200374	62201079													DAPK1
chr11	62268674	62269733													DAPK2
chr11	62275514	62276769													DAPK3
chr11	62312698	62313950													DAPL1
chr11	62379275	62380602													DARS
chr11	62388854	62390425													DARS2
chr11	62413372	62414624													DAZAP1
chr11	62438813	62440264													DAZAP2
chr11	62457117	62457778													DAZL
chr11	62493731	62495415													DBF4
chr11	62514750	62515516													DBF4B
chr11	62528541	62529521													DBI
chr11	62537914	62539664													DBNDD1
chr11	62554189	62555082													DBNL
chr11	62608122	62609635													DBP
chr11	62623008	62624185													DBR1
chr11	62643287	62644157													DBX1
chr11	62647878	62649842													DCAF10
chr11	63370276	63371358													DCAF11
chr11	63380923	63381431													DCAF12
chr11	63438513	63439736													DCAF13
chr11	63448403	63449195													DCAF17
chr11	63580535	63580884													DCAF4
chr11	63706331	63707003													DCAF5
chr11	63752892	63754056													DCAF6
chr11	63815394	63816364													DCAF7
chr11	63932811	63934339													DCAF8
chr11	63951952	63953830													DCAKD
chr11	63964022	63964983													DCBLD1
chr11	64007956	64009364													DCBLD2
chr11	64035667	64037927													DCDC2
chr11	64038281	64039467													DCK
chr11	64071772	64072870													DCLK1
chr11	64084546	64085679													DCLRE1B
chr11	64126180	64127042													DCLRE1C
chr11	64577832	64578750													DCP1A
chr11	64645244	64647103													DCP1B
chr11	64683409	64684244													DCP2
chr11	64781026	64782476													DCPS
chr11	64808274	64809049													DCST2
chr11	64851397	64851931													DCT
chr11	64863395	64864424													DCTN1
chr11	64883925	64884525													DCTN4
chr11	64889226	64890204													DCTN5
chr11	65028869	65029426													DCUN1D4
chr11	65157118	65159012													DCXR
chr11	65180399	65181288													DDAH2
chr11	65185563	65187156													DDB1
chr11	65187223	65190771													DDB2
chr11	65244281	65245552													DDHD1
chr11	65264420	65265503													DDHD2
chr11	65291379	65292188													DDI2
chr11	65307335	65308900													DDIT3
chr11	65378201	65379431													DDIT4
chr11	65430152	65431679													DDOST
chr11	65478408	65480593													DDR1
chr11	65581323	65583101													DDR2
chr11	65585268	65586326													DDRGK1
chr11	65600520	65602191													DDX1
chr11	65626522	65628464													DDX10
chr11	65666455	65667256													DDX11
chr11	65678989	65679452													DDX17
chr11	65682918	65683839													DDX18
chr11	65728712	65730211													DDX19A
chr11	65769578	65770419													DDX19B
chr11	65819270	65820281													DDX20
chr11	65836402	65837511													DDX21
chr11	66078992	66080794													DDX23
chr11	66103105	66104459													DDX24
chr11	66128649	66129538													DDX28
chr11	66205813	66206732													DDX31
chr11	66246203	66248682													DDX39A
chr11	66313088	66314126													DDX3X
chr11	66335710	66336528													DDX41
chr11	66383237	66385029													DDX42
chr11	66444873	66446455													DDX46
chr11	66610193	66611183													DDX47
chr11	66623677	66624367													DDX49
chr11	66682862	66683797													DDX5
chr11	66725331	66726651													DDX50
chr11	67007068	67007879													DDX51
chr11	67044740	67045732													DDX52
chr11	67055474	67056645													DDX54
chr11	67084470	67085371													DDX55
chr11	67158783	67159608													DDX59
chr11	67210836	67211882													DDX60
chr11	67231914	67232472													DECR1
chr11	67236085	67237210													DEDD2
chr11	67275099	67276467													DEFB108B
chr11	67350956	67352984													DEFB132
chr11	67373944	67375003													DEFB136
chr11	67397987	67398801													DEGS1
chr11	67572349	67573829													DEGS2
chr11	67771474	67771901													DEK
chr11	67777347	67778223													DENND1B
chr11	67888793	67890207													DENND2A
chr11	68033307	68034343													DENND3
chr11	68039503	68040223													DENND4A
chr11	68208647	68209334													DENND4B
chr11	68606261	68607302													DENND4C
chr11	68670868	68671616													DENND5A
chr11	68815287	68816277													DENND5B
chr11	68819465	68820269													DENND6A
chr11	68924045	68925766													DENR
chr11	69064482	69065326													DEPDC1
chr11	69257535	69258591													DEPDC4
chr11	69263692	69265187													DEPDC5
chr11	69369440	69370087													DEPDC7
chr11	69451092	69451699													DEPTOR
chr11	69957302	69958519													DERA
chr11	70048660	70050376													DERL1
chr11	70117057	70117836													DERL2
chr11	70148212	70149052													DERL3
chr11	70169881	70170685													DESI1
chr11	70243862	70245005													DESI2
chr11	70245770	70246548													DFFA
chr11	71497895	71499231													DFNB31
chr11	71639067	71640490													DFNB59
chr11	71751368	71753340													DGAT1
chr11	71791224	71792202													DGAT2L6
chr11	71813536	71815300													DGCR6
chr11	71823187	71824177													DGCR6L
chr11	71934048	71935792													DGKA
chr11	72144945	72145948													DGKE
chr11	72463109	72464057													DGKH
chr11	72469680	72471112													DGKZ
chr11	72503820	72505679													DGUOK
chr11	72523906	72525849													DHCR24
chr11	72532611	72533815													DHDDS
chr11	72555376	72555816													DHDH
chr11	72852608	72854074													DHFRL1
chr11	72959146	72960267													DHPS
chr11	73018366	73020710													DHRS11
chr11	73024754	73025680													DHRS12
chr11	73045388	73045997													DHRS13
chr11	73308615	73309783													DHRS3
chr11	73362882	73364238													DHRS7B
chr11	73471480	73472714													DHTKD1
chr11	73498898	73499645													DHX15
chr11	73587403	73588610													DHX29
chr11	74109290	74110370													DHX30
chr11	74204083	74204849													DHX34
chr11	74659638	74660588													DHX35
chr11	74733710	74735951													DHX36
chr11	74742178	74743355													DHX37
chr11	74844934	74845446													DHX38
chr11	75024337	75025476													DHX40
chr11	75062767	75063551													DHX8
chr11	75099992	75100639													DHX9
chr11	75239037	75240064													DIABLO
chr11	75525216	75526274													DIAPH1
chr11	75946110	75947643													DIAPH2
chr11	76091998	76092744													DICER1
chr11	76155246	76155887													DIDO1
chr11	76156789	76157285													DIEXF
chr11	76455569	76456612													DIMT1
chr11	76777287	76778870													DIP2B
chr11	76793483	76794302													DIP2C
chr11	77033218	77034567													DIRAS1
chr11	77122708	77123460													DIRC2
chr11	77184850	77186028													DIS3L2
chr11	77299981	77300970													DISC1
chr11	77531753	77532451													DISP2
chr11	77584794	77585391													DIXDC1
chr11	77705497	77706350													DKC1
chr11	77741400	77742312													DKK3
chr11	77790305	77791197													DKKL1
chr11	77856586	77857532													DLAT
chr11	77898722	77900139													DLD
chr11	78024037	78024779													DLEU1
chr11	78024953	78025387													DLG1
chr11	78042515	78043340													DLG2
chr11	78180893	78181278													DLGAP3
chr11	78285156	78286186													DLX3
chr11	78298384	78299140													DMKN
chr11	78306458	78307245													DMTF1
chr11	82610854	82612555													DMWD
chr11	82753949	82754533													DMXL2
chr11	82763178	82764218													DNAAF1
chr11	82782584	82783334													DNAAF2
chr11	82868693	82869483													DNAH14
chr11	82996207	82997756													DNAH17
chr11	85338723	85340282													DNAH7
chr11	85358571	85359283													DNAI2
chr11	85375436	85376298													DNAJA1
chr11	85429629	85430825													DNAJA2
chr11	85565580	85566816													DNAJA3
chr11	85779516	85781058													DNAJA4
chr11	86451748	86452646													DNAJB1
chr11	86642657	86643597													DNAJB12
chr11	86748580	86749328													DNAJB14
chr11	87489169	87489703													DNAJB2
chr11	87884901	87885925													DNAJB5
chr11	87907873	87909133													DNAJB6
chr11	87935682	87936014													DNAJB9
chr11	88070422	88071316													DNAJC10
chr11	88901332	88902367													DNAJC11
chr11	88908778	88909470													DNAJC13
chr11	88910875	88911424													DNAJC14
chr11	89955517	89956143													DNAJC15
chr11	92711417	92712210													DNAJC16
chr11	92930248	92931140													DNAJC18
chr11	93394302	93395235													DNAJC19
chr11	93861798	93862804													DNAJC2
chr11	94500996	94502369													DNAJC21
chr11	94527308	94528241													DNAJC27
chr11	94557898	94558807													DNAJC3
chr11	94659733	94660471													DNAJC5
chr11	94706462	94707064													DNAJC5B
chr11	94798337	94798875													DNAJC8
chr11	94822583	94823246													DNAJC9
chr11	94882712	94884139													DNAL4
chr11	95038504	95039443													DNALI1
chr11	95319179	95319949													DNASE2
chr11	95523449	95524525													DNLZ
chr11	95656787	95657302													DNM1
chr11	95976381	95977086													DNM1L
chr11	96122572	96123669													DNM2
chr11	100503712	100504384													DNM3
chr11	100509886	100510277													DNMBP
chr11	100557886	100558840													DNMT1
chr11	101785421	101786004													DNMT3A
chr11	101980550	101981415													DNPEP
chr11	102027956	102028312													DNPH1
chr11	102217369	102218269													DOCK2
chr11	102322878	102324442													DOCK3
chr11	102473744	102474283													DOCK4
chr11	102979676	102981292													DOCK8
chr11	104643495	104644069													DOHH
chr11	105892504	105893637													DOK1
chr11	105947869	105948810													DOK3
chr11	106353582	106354181													DOK5
chr11	107879205	107880266													DOLK
chr11	107991963	107992902													DOM3Z
chr11	108092976	108094835													DONSON
chr11	108149190	108149701													DOPEY1
chr11	108368134	108368941													DOT1L
chr11	108535503	108536376													DPF1
chr11	109897821	109898365													DPH1
chr11	109905684	109906036													DPH5
chr11	109939922	109940584													DPH6
chr11	109957388	109958139													DPH7
chr11	110035807	110036620													DPM2
chr11	110208387	110209222													DPP3
chr11	110220126	110221066													DPP4
chr11	110300347	110301018													DPP7
chr11	111605688	111607311													DPP9
chr11	111636496	111637332													DPY19L1
chr11	111664277	111665167													DPY19L2
chr11	111749559	111750228													DPY19L3
chr11	111784654	111785300													DPY19L4
chr11	111807373	111808264													DPY30
chr11	111895709	111896520													DPYD
chr11	112489782	112490325													DPYSL2
chr11	113184951	113185957													DQX1
chr11	113576510	113577424													DR1
chr11	113746311	113746925													DRAM1
chr11	114271194	114271790													DRAP1
chr11	114309890	114310681													DRD5
chr11	115812040	115812771													DRG1
chr11	116724331	116724754													DRG2
chr11	116969160	116969539													DROSHA
chr11	117198545	117199383													DSCC1
chr11	118065664	118066688													DSCR3
chr11	118076792	118077833													DSN1
chr11	118271884	118272707													DSTN
chr11	118305920	118307204													DSTYK
chr11	118491159	118492363													DTD1
chr11	118560045	118561063													DTD2
chr11	118779912	118780600													DTL
chr11	118798668	118799574													DTNA
chr11	118888897	118889802													DTNBP1
chr11	118901200	118902278													DTX3L
chr11	118938067	118938748													DTX4
chr11	118965879	118966479													DTYMK
chr11	118991700	118992685													DUS2L
chr11	119039157	119039770													DUS3L
chr11	119186041	119187363													DUS4L
chr11	119251977	119252929													DUSP1
chr11	120088563	120089492													DUSP10
chr11	120434999	120436224													DUSP11
chr11	120894294	120895312													DUSP12
chr11	121162755	121163664													DUSP14
chr11	121525979	121527127													DUSP15
chr11	121592606	121594157													DUSP22
chr11	122012448	122013236													DUSP28
chr11	122451620	122452528													DUSP3
chr11	122592627	122593350													DUSP4
chr11	122932621	122933458													DUSP6
chr11	123611950	123612531													DUSP7
chr11	124746074	124746843													DUT
chr11	124823578	124824378													DVL2
chr11	125071186	125072551													DVL3
chr11	125084237	125085511													DYM
chr11	125093566	125094314													DYNC1H1
chr11	125132707	125134005													DYNC1LI1
chr11	125204726	125205754													DYNC1LI2
chr11	125217802	125218734													DYNC2H1
chr11	125321243	125321723													DYNC2LI1
chr11	125351230	125351924													DYNLL1
chr11	125438714	125440061													DYNLRB1
chr11	125461176	125461946													DYNLRB2
chr11	125462004	125462998													DYNLT1
chr11	125495089	125496082													DYRK1A
chr11	125756842	125758143													DYRK1B
chr11	125931647	125932564													DYRK3
chr11	126081370	126081969													DZIP1L
chr11	126138424	126139233													DZIP3
chr11	126173599	126174799													E2F2
chr11	126211556	126212193													E2F3
chr11	126227719	126229030													E2F4
chr11	126229272	126230725													E2F5
chr11	126243168	126244056													E2F6
chr11	126264040	126265371													E2F7
chr11	126280165	126280955													EAF1
chr11	128337031	128338049													EAF2
chr11	128372545	128374304													EARS2
chr11	128392353	128392946													EBAG9
chr11	128401989	128403376													EBI3
chr11	128422840	128423255													EBNA1BP2
chr11	129137399	129138079													ECD
chr11	129872750	129873640													ECE1
chr11	130786207	130786824													ECE2
chr11	131535528	131536482													ECHDC1
chr11	131934816	131935369													ECI1
chr12	498069	499047													ECI2
chr12	510642	511466													ECM1
chr12	678656	680206													ECSIT
chr12	751731	752857													ECT2
chr12	821364	822081													ECT2L
[truncated: 8,170 more rows]

## Sheet: S7D Table human active shared
S7D Table: Active TFAP2A/MITF shared peaks in human primary melanocytes (based on SeqMINER H3K27ac signal) and associated genes
															GREAT Gene association rule = basal plus extension, proximal: TSS -5/+1kb, distal: up to 100kb
chr1	936374	936650													AAAS
chr1	1310769	1310850													AADAT
chr1	1502455	1502731													AAMDC
chr1	2066827	2067189													AANAT
chr1	2222167	2222443													AATK
chr1	2487216	2487336													ABCB6
chr1	2487714	2487990													ABCB8
chr1	2517031	2517111													ABCC5
chr1	2518120	2518396													ABCE1
chr1	6086195	6086471													ABCF2
chr1	6259745	6259816													ABCF3
chr1	6259874	6260150													ABCG2
chr1	6336347	6336623													ABHD12
chr1	6419800	6419929													ABHD14A
chr1	6445763	6445938													ABHD14A-ACY1
chr1	6453945	6454221													ABHD14B
chr1	6663618	6663756													ABHD17B
chr1	8021436	8021640													ABHD2
chr1	8938808	8939084													ABHD5
chr1	9501774	9501850													ABHD8
chr1	9777333	9777609													ABL1
chr1	9777762	9777864													ABR
chr1	10002844	10003120													ABTB2
chr1	10003286	10003562													ACACA
chr1	10092544	10092820													ACAD11
chr1	10270210	10270357													ACAD9
chr1	10458823	10459099													ACAT2
chr1	11040303	11040579													ACBD5
chr1	11708078	11708328													ACBD6
chr1	11791836	11792112													ACCS
chr1	11865730	11866006													ACLY
chr1	11902116	11902392													ACN9
chr1	12079805	12080081													ACO1
chr1	12203715	12203973													ACO2
chr1	12616429	12616631													ACOT13
chr1	15295004	15295234													ACOT2
chr1	15853229	15853505													ACOT6
chr1	16679085	16679361													ACOT7
chr1	16767087	16767363													ACOX1
chr1	16939211	16939487													ACP5
chr1	16940208	16940484													ACPL2
chr1	16947608	16947910													ACPT
chr1	16971300	16971576													ACSL5
chr1	17215829	17216105													ACSS1
chr1	17858009	17858285													ACTN1
chr1	17858431	17858707													ACY1
chr1	17896052	17896328													ACYP2
chr1	19578083	19578359													ADAM10
chr1	20208712	20208988													ADAM8
chr1	21660845	21661121													ADAMTS1
chr1	21672245	21672501													ADAMTS13
chr1	22448886	22449162													ADAMTS4
chr1	22778307	22778583													ADAMTS9
chr1	23885877	23886153													ADAMTSL4
chr1	24151724	24152000													ADAMTSL5
chr1	24194749	24195025													ADAR
chr1	24968993	24969269													ADAT2
chr1	24999935	25000211													ADAT3
chr1	25041515	25041650													ADC
chr1	25348787	25349063													ADCK3
chr1	25349492	25349768													ADCY9
chr1	25574007	25574211													ADHFE1
chr1	25890310	25890433													ADK
chr1	25890420	25890696													ADO
chr1	26145598	26145717													ADORA3
chr1	26145992	26146268													ADPRM
chr1	26324681	26324900													ADRA1D
chr1	26354974	26355250													ADRBK1
chr1	26604954	26605230													ADRBK2
chr1	26827594	26827870													ADRM1
chr1	26947086	26947300													ADSL
chr1	26947240	26947516													ADTRP
chr1	26947912	26948188													AEBP1
chr1	27019548	27019690													AES
chr1	27019712	27019988													AFF1
chr1	27022008	27022284													AFF4
chr1	27328445	27328721													AGAP2
chr1	27464125	27464316													AGBL3
chr1	27648348	27648624													AGBL5
chr1	27744919	27745195													AGO2
chr1	27888027	27888141													AGPAT3
chr1	27888160	27888436													AGPAT5
chr1	28052139	28052208													AGPS
chr1	28908576	28908660													AGTRAP
chr1	29063057	29063260													AHCY
chr1	29557433	29557709													AHCYL2
chr1	31271405	31271681													AHDC1
chr1	31289335	31289611													AHNAK
chr1	31296908	31297095													AHSA2
chr1	32166389	32166665													AIF1L
chr1	32166936	32167212													AIFM2
chr1	32254200	32254476													AIMP2
chr1	32404014	32404290													AJUBA
chr1	32712390	32712666													AKAP1
chr1	32860152	32860428													AKAP10
chr1	33282869	33283105													AKAP11
chr1	33565251	33565527													AKAP8
chr1	33592643	33592919													AKAP8L
chr1	35325402	35325678													AKT1S1
chr1	36023137	36023413													AKT3
chr1	36184703	36184838													ALCAM
chr1	36622250	36622526													ALDH3A2
chr1	36689594	36689870													ALDH3B1
chr1	36690269	36690545													ALDH7A1
chr1	36863227	36863503													ALDH9A1
chr1	38156198	38156474													ALDOA
chr1	38412605	38412881													ALG10B
chr1	38455665	38455941													ALG13
chr1	40506038	40506173													ALKBH2
chr1	40723757	40724033													ALKBH5
chr1	40915806	40916082													ALMS1
chr1	41157885	41158161													ALS2
chr1	41980140	41980416													ALX1
chr1	41980872	41980987													AMBRA1
chr1	42800936	42801212													AMD1
chr1	43147698	43147974													AMER3
chr1	43834004	43834280													AMN
chr1	43919559	43919835													AMOTL2
chr1	45097295	45097414													AMZ1
chr1	45241017	45241293													ANAPC10
chr1	45265396	45265613													ANAPC13
chr1	45265780	45266056													ANAPC2
chr1	45272923	45273118													ANAPC5
chr1	45273431	45273707													ANAPC7
chr1	45274180	45274456													ANG
chr1	45769631	45769907													ANK1
chr1	45806062	45806230													ANKAR
chr1	46049440	46049716													ANKDD1A
chr1	46050289	46050565													ANKHD1
chr1	46598165	46598441													ANKLE2
chr1	46598897	46599173													ANKMY2
chr1	46806232	46806508													ANKRA2
chr1	47082118	47082394													ANKRD13D
chr1	48043831	48044107													ANKRD17
chr1	51425922	51426198													ANKRD27
chr1	52498515	52498791													ANKRD32
chr1	52831998	52832274													ANKRD40
chr1	53393472	53393748													ANKS4B
chr1	54411640	54411916													ANLN
chr1	54752858	54753134													ANO6
chr1	55353036	55353312													ANO7
chr1	55680210	55680486													ANTXR2
chr1	59012447	59012690													ANXA6
chr1	59250038	59250314													AP1AR
chr1	59281843	59282119													AP1G2
chr1	59762076	59762352													AP3B1
chr1	59762685	59762961													AP3M1
chr1	61369407	61369683													AP3M2
chr1	62902240	62902516													AP3S2
chr1	63249398	63249526													AP4M1
chr1	64059787	64060063													AP5M1
chr1	67391071	67391347													AP5S1
chr1	67896108	67896384													AP5Z1
chr1	68698047	68698323													APBB2
chr1	78148475	78148751													APEH
chr1	78149331	78149430													APEX2
chr1	78225300	78225576													APH1B
chr1	78444994	78445270													APMAP
chr1	84326675	84326951													APOBEC3C
chr1	84465052	84465328													APOLD1
chr1	84971880	84972156													APOM
chr1	84972257	84972533													APOPT1
chr1	85069803	85069902													APRT
chr1	85666733	85667009													AQP7
chr1	86174110	86174386													ARAP1
chr1	87380802	87381078													ARAP3
chr1	89150039	89150315													ARF4
chr1	89458748	89458984													ARF6
chr1	90460686	90460962													ARFGAP1
chr1	91487334	91487610													ARFGEF2
chr1	91869737	91870013													ARGLU1
chr1	92350919	92351195													ARHGAP12
chr1	93250865	93251141													ARHGAP17
chr1	93297479	93297755													ARHGAP25
chr1	93645657	93645933													ARHGAP31
chr1	93645890	93646166													ARHGAP5
chr1	97187371	97187647													ARHGEF10L
chr1	101491303	101491579													ARHGEF17
chr1	107682587	107682863													ARHGEF2
chr1	109234890	109235166													ARHGEF26
chr1	109618550	109618826													ARHGEF40
chr1	109796548	109796824													ARID1A
chr1	109806256	109806532													ARID1B
chr1	109817413	109817637													ARID2
chr1	109817776	109818052													ARID3A
chr1	110880806	110881082													ARID4A
chr1	110949975	110950251													ARIH1
chr1	112050461	112050737													ARIH2
chr1	112298047	112298323													ARIH2OS
chr1	113008730	113009006													ARL1
chr1	113217013	113217289													ARL10
chr1	113497994	113498270													ARL14EP
chr1	113499290	113499566													ARL4D
chr1	113615535	113615811													ARL5B
chr1	113615924	113616200													ARL6
chr1	113933183	113933459													ARL6IP1
chr1	114355010	114355286													ARL6IP6
chr1	116975757	116976033													ARL8B
chr1	116975984	116976260													ARL9
chr1	116976434	116976710													ARMC1
chr1	117222060	117222169													ARNT
chr1	120190370	120190646													ARPC1A
chr1	120275439	120275715													ARPC1B
chr1	144010201	144010293													ARPC5
chr1	144931913	144932189													ARRB2
chr1	145039706	145039905													ASAH1
chr1	145092490	145092717													ASAP2
chr1	145208834	145209013													ASB13
chr1	145209125	145209401													ASB6
chr1	145209831	145210107													ASCC1
chr1	145396361	145396637													ASCC3
chr1	145396581	145396857													ASH2L
chr1	145477002	145477160													ASIC4
chr1	145610842	145611118													ASNA1
chr1	146643864	146644153													ASNSD1
chr1	148556022	148556126													ASUN
chr1	148556388	148556664													ASXL2
chr1	149870918	149871194													ATAD1
chr1	149982585	149982861													ATAD2B
chr1	150039516	150039792													ATF2
chr1	150293849	150294125													ATF4
chr1	150336418	150336546													ATF5
chr1	150533434	150533671													ATG16L2
chr1	150534133	150534409													ATG3
chr1	150534508	150534784													ATG4A
chr1	150552175	150552451													ATG4C
chr1	150849082	150849358													ATG4D
chr1	151378649	151378925													ATG9B
chr1	151585054	151585330													ATIC
chr1	151882207	151882400													ATL1
chr1	152008921	152009197													ATOH8
chr1	152021009	152021139													ATP10A
chr1	152161336	152161612													ATP10D
chr1	153508117	153508393													ATP1A1
chr1	153508555	153508753													ATP2A1
chr1	153539082	153539358													ATP2B4
chr1	153581302	153581526													ATP2C1
chr1	153600058	153600202													ATP5A1
chr1	153606260	153606536													ATP5E
chr1	153606796	153607072													ATP5J
chr1	153746217	153746493													ATP6V0A1
chr1	153755821	153756097													ATP6V0E1
chr1	153894623	153894810													ATP6V0E2
chr1	154378309	154378585													ATP6V1A
chr1	154392704	154392980													ATP6V1B2
chr1	154405209	154405346													ATP6V1E2
chr1	154531446	154531722													ATP8B1
chr1	154600101	154600377													ATP9B
chr1	154908988	154909264													ATR
chr1	154973263	154973471													ATRAID
chr1	154989661	154989937													ATRN
chr1	154990027	154990303													ATXN10
chr1	155145760	155146036													ATXN7L3
chr1	155214334	155214610													AUNIP
chr1	155214533	155214809													AUP1
chr1	155294393	155294669													AURKA
chr1	155294604	155294880													AURKAIP1
chr1	155657603	155657879													AVPI1
chr1	155953213	155953489													AXIN1
chr1	156023913	156024189													AZGP1
chr1	156024525	156024801													AZI2
chr1	156076117	156076393													AZIN1
chr1	156100101	156100224													B2M
chr1	156182838	156183114													B3GNT4
chr1	156186213	156186305													B3GNT7
chr1	156426276	156426345													B3GNTL1
chr1	156474602	156474878													B4GALNT2
chr1	156629995	156630271													B4GALNT4
chr1	156720980	156721256													BACE2
chr1	156721481	156721757													BAG1
chr1	157107631	157107907													BAG3
chr1	157963735	157964011													BAG4
chr1	157973345	157973476													BAG5
chr1	160345113	160345394													BAG6
chr1	160807351	160807627													BAI2
chr1	161171576	161171852													BAIAP2
chr1	161369780	161370056													BAIAP2L2
chr1	163291448	163291724													BANF1
chr1	165599956	165600232													BAX
chr1	165667356	165667632													BAZ1B
chr1	165796559	165796835													BBC3
chr1	166844868	166845144													BBIP1
chr1	166845292	166845568													BBS5
chr1	167905315	167905591													BCAN
chr1	168148323	168148599													BCAR1
chr1	169337003	169337279													BCDIN3D
chr1	169455030	169455246													BCL2L1
chr1	169763861	169764137													BCL7A
chr1	171868109	171868385													BCL7C
chr1	172501943	172502219													BDH1
chr1	173684024	173684300													BET1L
chr1	173793686	173793962													BFAR
chr1	173990778	173991054													BGLAP
chr1	173991584	173991860													BHLHE40
chr1	174992535	174992708													BHLHE41
chr1	176176443	176176719													BICD1
chr1	178063534	178063810													BICD2
chr1	178511568	178511844													BID
chr1	179051003	179051279													BIRC2
chr1	179334866	179335142													BIRC6
chr1	179851202	179851478													BIRC7
chr1	179851805	179852081													BLOC1S1
chr1	180471281	180471557													BLOC1S5
chr1	180471878	180472127													BLOC1S5-TXNDC5
chr1	180895758	180896034													BLOC1S6
chr1	180991225	180991323													BLVRA
chr1	180992186	180992462													BLZF1
chr1	182248811	182249087													BMF
chr1	182360329	182360605													BMP10
chr1	182584007	182584146													BMP2K
chr1	182809011	182809287													BMP4
chr1	183440628	183440746													BMPR1A
chr1	183440977	183441253													BMPR2
chr1	183604573	183604849													BMS1
chr1	185014206	185014482													BNC2
chr1	185125950	185126172													BNIP2
chr1	185126513	185126789													BNIP3L
chr1	185286639	185286915													BOC
chr1	186649766	186650042													BRCA2
chr1	193028741	193029017													BRD4
chr1	193029117	193029393													BRF2
chr1	193091382	193091604													BRI3
chr1	197872102	197872378													BRIP1
chr1	200638593	200638869													BRIX1
chr1	200639269	200639545													BRK1
chr1	201303960	201304059													BRMS1L
chr1	201304314	201304590													BRWD1
chr1	201465159	201465340													BSN
chr1	201509259	201509535													BTBD1
chr1	201534874	201535150													BUD31
chr1	201699830	201700106													BZW1
chr1	202896232	202896508													BZW2
chr1	202936016	202936292													C10orf111
chr1	203456537	203456813													C10orf137
chr1	203643098	203643374													C10orf88
chr1	203830741	203831017													C11orf24
chr1	203966178	203966454													C11orf31
chr1	204042109	204042385													C11orf83
chr1	204043589	204043865													C12orf10
chr1	204083725	204084001													C12orf44
chr1	204435183	204435459													C12orf49
chr1	204463075	204463351													C12orf5
chr1	205180627	205180903													C12orf52
chr1	205216838	205217114													C12orf65
chr1	205228032	205228308													C12orf73
chr1	205474034	205474166													C12orf76
chr1	205718424	205718493													C16orf62
chr1	205719275	205719551													C16orf80
chr1	205782049	205782325													C17orf49
chr1	207494785	207494952													C17orf70
chr1	207925578	207925854													C18orf32
chr1	208259817	208260093													C19orf10
chr1	210669476	210669752													C19orf24
chr1	211431875	211432151													C19orf33
chr1	211432386	211432662													C19orf68
chr1	211555923	211556199													C19orf77
chr1	211751163	211751439													C19orf80
chr1	211909159	211909382													C1GALT1
chr1	212458190	212458466													C1QTNF1
chr1	212965096	212965372													C1QTNF6
chr1	213031180	213031456													C1QTNF9
chr1	214724666	214724942													C1orf191
chr1	214776206	214776482													C1orf61
chr1	214873831	214874107													C1orf86
chr1	215740545	215740714													C20orf27
chr1	220445745	220446021													C21orf59
chr1	221916231	221916507													C2CD5
chr1	222988436	222988712													C2orf47
chr1	224518000	224518276													C2orf49
chr1	225841101	225841377													C2orf71
chr1	225965200	225965404													C3orf17
chr1	226069454	226069730													C3orf18
chr1	226111867	226111955													C3orf38
chr1	226187016	226187292													C3orf58
chr1	226595414	226595690													C4orf21
chr1	227002855	227003043													C4orf29
chr1	227057987	227058263													C4orf3
chr1	227127191	227127467													C5orf28
chr1	227505825	227506101													C5orf30
chr1	227922960	227923113													C5orf46
chr1	228594851	228595127													C5orf60
chr1	228645116	228645392													C6orf120
chr1	231275763	231276039													C6orf203
chr1	231376978	231377115													C6orf62
chr1	231663956	231664135													C6orf70
chr1	232766367	232766643													C7orf49
chr1	234743948	234744138													C7orf55
chr1	234748449	234748725													C7orf55-LUC7L2
chr1	234859407	234859615													C8orf44-SGK3
chr1	235530704	235530918													C9orf114
chr1	236046850	236047126													C9orf69
chr1	236082419	236082695													C9orf72
chr1	236304668	236304850													C9orf89
chr1	236304834	236305110													CA12
chr1	236687500	236687776													CABIN1
chr1	236958215	236958491													CABLES1
chr1	236959109	236959178													CACFD1
chr1	244013759	244014035													CACTIN
chr1	244815821	244816097													CACUL1
chr1	244816768	244817044													CADPS2
chr1	245026559	245026835													CALM1
chr1	245134254	245134387													CALM2
chr1	245134378	245134654													CALM3
chr1	247495673	247495949													CALR
chr1	249132187	249132463													CAMK2D
chr1	249132680	249132956													CAMKMT
chr1	249153351	249153627													CAMLG
chr1	249167371	249167647													CAND1
chr1	249168062	249168138													CANX
chr1	249168458	249168591													CAP1
chr10	440327	440603													CAPG
chr10	671199	671475													CAPN3
chr10	1094613	1094889													CAPNS1
chr10	1095231	1095507													CAPRIN1
chr10	3110702	3110978													CARM1
chr10	3214517	3214793													CARS2
chr10	5726404	5726680													CASC3
chr10	6244635	6244911													CASP3
chr10	11252633	11252762													CASP6
chr10	12238048	12238324													CASP7
chr10	13628794	13628967													CASP9
chr10	13812111	13812245													CBFA2T2
chr10	14920152	14920428													CBR3
chr10	15001343	15001619													CBR4
chr10	15138929	15139205													CBX4
chr10	17028170	17028446													CC2D1B
chr10	17032016	17032183													CC2D2A
chr10	17243601	17243877													CCBL2
chr10	17270381	17270657													CCDC103
chr10	17270961	17271237													CCDC107
chr10	18940496	18940715													CCDC109B
chr10	18948049	18948325													CCDC111
chr10	21822656	21822932													CCDC114
chr10	22909252	22909528													CCDC115
chr10	27529357	27529633													CCDC12
chr10	27792986	27793262													CCDC14
chr10	31320530	31320806													CCDC154
chr10	31320976	31321252													CCDC169-SOHLH2
chr10	32217139	32217415													CCDC41
chr10	32218223	32218499													CCDC47
chr10	32635576	32635852													CCDC58
chr10	32735103	32735379													CCDC59
chr10	33247237	33247513													CCDC70
chr10	35379456	35379588													CCDC88A
chr10	35415673	35415949													CCDC90B
chr10	38146442	38146718													CCKBR
chr10	38146644	38146920													CCM2
chr10	38147006	38147282													CCNC
chr10	38265545	38265821													CCNE1
chr10	38299370	38299473													CCNG2
chr10	42970742	42971018													CCNI
chr10	42970943	42971219													CCNJ
chr10	43278105	43278227													CCNL1
chr10	43891257	43891533													CCNT1
chr10	43891653	43891929													CCPG1
chr10	43903048	43903324													CCR10
chr10	43903315	43903591													CCRN4L
chr10	43904686	43904962													CCT8
chr10	43932091	43932231													CD109
chr10	46168276	46168552													CD164
chr10	46222544	46222820													CD2
chr10	51827599	51827701													CD244
chr10	52383942	52384218													CD2BP2
chr10	52384167	52384443													CD320
chr10	52384975	52385251													CD3EAP
chr10	60026797	60027073													CD44
chr10	60145146	60145422													CD46
chr10	64565663	64565939													CD55
chr10	65389648	65389924													CD59
chr10	70091326	70091602													CD6
chr10	70091772	70092048													CD63
chr10	70167139	70167415													CD7
chr10	70661023	70661299													CD81
chr10	70661229	70661505													CD82
chr10	71038277	71038553													CD9
chr10	71254506	71254782													CD97
chr10	71892387	71892663													CDC123
chr10	71906578	71906854													CDC16
chr10	71993272	71993548													CDC25B
chr10	73610422	73610698													CDC27
chr10	73619976	73620252													CDC42
chr10	73740998	73741202													CDC42BPA
chr10	73769178	73769471													CDC42BPB
chr10	73769606	73769799													CDC42EP3
chr10	74008719	74008914													CDC42SE2
chr10	74020436	74020609													CDC5L
chr10	74032713	74032989													CDC73
chr10	74033261	74033537													CDCA2
chr10	74057359	74057635													CDCA5
chr10	74114491	74114767													CDCA8
chr10	74856456	74856732													CDHR2
chr10	75545086	75545362													CDIP1
chr10	75910212	75910488													CDK12
chr10	75936842	75937118													CDK13
chr10	76585841	76586117													CDK18
chr10	76995255	76995531													CDK2
chr10	77054246	77054522													CDK2AP1
chr10	80732578	80732854													CDK2AP2
chr10	80733069	80733345													CDK5RAP3
chr10	80733811	80734087													CDK6
chr10	80862057	80862333													CDK8
chr10	81006448	81006724													CDKL3
chr10	81159349	81159625													CDKN1A
chr10	81162907	81163183													CDKN1B
chr10	81163431	81163707													CDKN2A
chr10	81197749	81198025													CDKN2AIP
chr10	82213423	82213699													CDKN2B
chr10	85899128	85899404													CDKN2C
chr10	88159540	88159816													CDKN2D
chr10	88515731	88516007													CDS2
chr10	89264298	89264574													CEBPB
chr10	89264498	89264774													CEBPE
chr10	89577663	89577738													CECR5
chr10	91460939	91461215													CEL
chr10	95462296	95462572													CELF1
chr10	96122705	96122981													CELSR2
chr10	97667346	97667622													CELSR3
chr10	97890115	97890253													CENPBD1
chr10	99258210	99258486													CENPC
chr10	99447253	99447345													CENPF
chr10	99473794	99474070													CENPJ
chr10	99474383	99474659													CENPL
chr10	99540757	99541033													CENPN
chr10	99894502	99894778													CENPO
chr10	100174913	100175152													CEP135
chr10	101945816	101946022													CEP152
chr10	102106747	102106870													CEP164
chr10	102133264	102133540													CEP250
chr10	102672820	102673096													CEP290
chr10	102758349	102758625													CEP41
chr10	102758585	102758861													CEP57
chr10	102790724	102791000													CEP57L1
chr10	103590364	103590640													CEP63
chr10	103590572	103590848													CEP68
chr10	103590776	103591052													CEP95
chr10	103877215	103877491													CERS4
chr10	103912045	103912321													CERS6
chr10	104153761	104154037													CFDP1
chr10	104192446	104192517													CFL2
chr10	104536635	104536761													CGGBP1
chr10	105110849	105111125													CGRRF1
chr10	105459524	105459800													CHCHD10
chr10	105487499	105487663													CHD1
chr10	105726488	105726764													CHD2
chr10	105881325	105881601													CHD4
chr10	106239547	106239823													CHD7
chr10	111970917	111971193													CHD8
chr10	112326993	112327269													CHD9
chr10	112327949	112328225													CHEK1
chr10	112679006	112679162													CHEK2
chr10	113943474	113943750													CHERP
chr10	114056002	114056278													CHFR
chr10	114711768	114712044													CHGA
chr10	115439071	115439347													CHKA
chr10	119806064	119806340													CHMP5
chr10	120514337	120514613													CHP1
chr10	120839687	120839963													CHPT1
chr10	121209852	121210128													CHRAC1
chr10	121356693	121356969													CHRM1
chr10	121410435	121410711													CHRNA1
chr10	121651960	121652151													CHST3
chr10	122610690	122610966													CHSY1
chr10	124713763	124714039													CHTOP
chr10	126107303	126107579													CHURC1
chr10	126421760	126422036													CHURC1-FNTB
chr10	126690215	126690328													CIAO1
chr10	126849382	126849658													CIC
chr10	127407758	127408034													CIDEC
chr10	127483681	127483957													CIRBP
chr10	127584265	127584541													CISD1
chr10	127905178	127905454													CISD2
chr10	131264887	131265163													CITED2
chr10	131908893	131909169													CKAP4
chr10	131909508	131909784													CKAP5
chr10	133584053	133584329													CKS2
chr10	134235081	134235218													CLASP1
chr10	134330392	134330668													CLCN2
chr10	134330828	134331104													CLCN6
chr10	135072512	135072788													CLCN7
chr11	207705	207981													CLDN6
chr11	268837	269113													CLDND1
chr11	355497	355773													CLDND2
chr11	448221	448497													CLEC2D
chr11	506737	506846													CLIC4
chr11	711057	711245													CLK4
chr11	844699	844975													CLMN
chr11	2421577	2421708													CLOCK
chr11	2750257	2750350													CLPX
chr11	2920049	2920325													CLSPN
chr11	2920700	2920976													CLTA
chr11	3819274	3819360													CLTB
chr11	3862395	3862671													CLTC
chr11	3876266	3876542													CLUAP1
chr11	4115508	4115784													CLUH
chr11	6340329	6340605													CMC1
chr11	6341506	6341782													CMC2
chr11	6342115	6342316													CNDP2
chr11	6411600	6411876													CNOT1
chr11	6624600	6624876													CNOT6L
chr11	7597436	7597534													CNPY2
chr11	8245015	8245291													CNTLN
chr11	8704627	8704903													CNTNAP1
chr11	8721422	8721698													CNTRL
chr11	8892004	8892280													COA1
chr11	8892583	8892859													COA3
chr11	8892948	8893224													COA4
chr11	9481934	9482210													COG4
chr11	9482750	9483026													COG7
chr11	9594625	9594901													COL11A2
chr11	9594973	9595249													COL16A1
chr11	9634791	9635106													COL19A1
chr11	9635797	9636073													COL1A1
chr11	9781297	9781409													COL20A1
chr11	10562321	10562597													COL4A3BP
chr11	10562791	10562929													COL6A3
chr11	10772676	10772952													COLGALT1
chr11	11863118	11863394													COMMD1
chr11	14541969	14542245													COMMD4
chr11	15865058	15865334													COMMD5
chr11	16635222	16635498													COMMD8
chr11	17098996	17099272													COMT
chr11	17297916	17298192													COMTD1
chr11	18610283	18610431													COPB2
chr11	19733953	19734229													COPG1
chr11	20408698	20408974													COPS3
chr11	30344438	30344726													COPS4
chr11	33037183	33037459													COPS5
chr11	33183144	33183333													COPS7B
chr11	33279004	33279280													COPZ2
chr11	33758450	33758726													COQ10B
chr11	34073761	34074037													COQ4
chr11	34379618	34379894													COQ6
chr11	35188321	35188607													COQ7
chr11	36477312	36477561													CORO1C
chr11	36477519	36477666													COTL1
chr11	44087683	44087915													COX14
chr11	44586070	44586346													COX18
chr11	44586556	44586832													COX20
chr11	46615488	46615764													COX4I2
chr11	46867799	46868075													CPEB2
chr11	47236601	47236877													CPN2
chr11	47290536	47290812													CPNE5
chr11	47429379	47429655													CPOX
chr11	47430738	47430944													CPPED1
chr11	47447803	47448079													CPQ
chr11	47573881	47574157													CPSF2
chr11	47574777	47575053													CPT1A
chr11	48069310	48069489													CRAMP1L
chr11	57091616	57091892													CREBL2
chr11	57092554	57092830													CRELD1
chr11	57192178	57192454													CRELD2
chr11	57192769	57193045													CREM
chr11	57283140	57283416													CRKL
chr11	57434578	57434854													CRLS1
chr11	57435855	57436131													CRNKL1
chr11	57508724	57508991													CROCC
chr11	57642691	57642860													CRTAP
chr11	58347118	58347394													CRTC1
chr11	59522340	59522616													CRYL1
chr11	59523064	59523340													CRYM
chr11	60742313	60742589													CS
chr11	61099740	61100016													CSDC2
chr11	61100868	61100937													CSK
chr11	61116261	61116537													CSNK1D
chr11	61129182	61129458													CSNK1G1
chr11	61582827	61583103													CSPG4
chr11	61664594	61664870													CSPP1
chr11	61665029	61665305													CSRP1
chr11	62276058	62276292													CSRP2
chr11	62379654	62379930													CSRP2BP
chr11	62413793	62414069													CSTB
chr11	62439345	62439621													CSTF3
chr11	62494744	62495020													CTAGE5
chr11	62528772	62529048													CTBP2
chr11	62623092	62623368													CTBS
chr11	62649201	62649402													CTCF
chr11	63380938	63381214													CTDNEP1
chr11	63753663	63753869													CTDP1
chr11	63933864	63934140													CTDSP1
chr11	63964185	63964461													CTDSP2
chr11	64036190	64036466													CTDSPL
chr11	64036666	64036782													CTNNB1
chr11	64037245	64037456													CTNS
chr11	64038341	64038617													CTR9
chr11	64038702	64038978													CTRB1
chr11	64126305	64126478													CTSA
chr11	64646440	64646716													CTSB
chr11	64851431	64851707													CTSL
chr11	64863474	64863750													CTTNBP2NL
chr11	64889578	64889854													CTU1
chr11	65158017	65158293													CUEDC2
chr11	65158486	65158650													CUL2
chr11	65185803	65185939													CWC15
chr11	65186308	65186584													CXXC1
chr11	65186769	65187045													CXXC5
chr11	65189025	65189301													CYB561A3
chr11	65190147	65190348													CYB5B
chr11	65190442	65190718													CYB5D1
chr11	65265210	65265486													CYB5R1
chr11	65291823	65292099													CYB5R2
chr11	65307859	65308135													CYBRD1
chr11	65431174	65431450													CYCS
chr11	65479110	65479386													CYGB
chr11	65581799	65582075													CYP11A1
chr11	65585596	65585690													CYP17A1
chr11	65679107	65679383													CYP1B1
chr11	65769661	65769799													CYP20A1
chr11	65819299	65819575													CYP27A1
chr11	65819632	65819908													CYP2U1
chr11	65819855	65820131													CYP2W1
chr11	65836909	65837124													CYP4F2
chr11	66102969	66103245													CYP4V2
chr11	66104014	66104290													CYP51A1
chr11	66247845	66248121													CYSTM1
chr11	66383660	66383936													CYTL1
chr11	66445440	66445716													DAAM2
chr11	66623510	66623786													DAB2
chr11	66683417	66683693													DAG1
chr11	67007385	67007661													DAK
chr11	67045177	67045453													DALRD3
chr11	67085171	67085318													DAP3
chr11	67276268	67276544													DAPK3
chr11	67351773	67352049													DARS2
chr11	67352452	67352728													DBF4B
chr11	67398159	67398435													DBI
chr11	67777532	67777808													DBP
chr11	67777753	67778029													DBR1
chr11	67889175	67889451													DCAF10
chr11	68033727	68033850													DCAF11
chr11	68606650	68606926													DCAF12
chr11	68671182	68671458													DCAF17
chr11	68820046	68820297													DCAF4
chr11	68924085	68924361													DCAF5
chr11	68925077	68925196													DCAF6
chr11	68925218	68925494													DCAF7
chr11	69064747	69064987													DCBLD1
chr11	69258042	69258318													DCP1A
chr11	69264297	69264373													DCP1B
chr11	71498719	71498995													DCPS
chr11	71752592	71752868													DCST2
chr11	71791806	71792082													DCTN4
chr11	71814004	71814280													DCUN1D4
chr11	71935017	71935293													DDAH2
chr11	72463263	72463539													DDB1
chr11	72524317	72524593													DDB2
chr11	72525076	72525352													DDIT4
chr11	72525759	72526035													DDX1
chr11	73018840	73019116													DDX17
chr11	73025322	73025530													DDX19A
chr11	73363388	73363664													DDX20
chr11	73472314	73472590													DDX23
chr11	73587651	73587759													DDX31
chr11	74659985	74660261													DDX39A
chr11	74735224	74735316													DDX42
chr11	75239377	75239653													DDX47
chr11	75525691	75525967													DDX5
chr11	75526165	75526441													DDX50
chr11	75947159	75947435													DDX52
chr11	76092039	76092315													DDX54
chr11	77532114	77532342													DDX55
chr11	77741661	77741937													DDX59
chr11	82782966	82783242													DDX60
chr11	82996794	82997070													DECR1
chr11	82997203	82997479													DEFB108B
chr11	85339475	85339751													DEFB132
chr11	85566067	85566343													DEFB136
chr11	85780410	85780686													DEGS2
chr11	86452021	86452297													DENND2A
chr11	87907803	87908079													DENND3
chr11	87908016	87908292													DENND4A
chr11	92930584	92930860													DENR
chr11	94659902	94659993													DEPDC4
chr11	95523691	95523967													DEPDC5
chr11	95656855	95656993													DEPDC7
chr11	96122670	96122946													DEPTOR
chr11	101981028	101981304													DESI2
chr11	102217517	102217793													DGKH
chr11	102322960	102323236													DGUOK
chr11	111605471	111605747													DHCR24
chr11	111606508	111606784													DHFRL1
chr11	113576717	113576993													DHPS
chr11	114271398	114271674													DHRS12
chr11	117198536	117198812													DHRS3
chr11	118305664	118305940													DHRS7B
chr11	118306646	118306779													DHX35
chr11	118560622	118560822													DHX37
chr11	118889050	118889237													DHX40
chr11	118938400	118938676													DHX8
chr11	118965696	118965972													DHX9
chr11	119039302	119039512													DIABLO
chr11	120088882	120088954													DIAPH2
chr11	120894603	120894879													DIDO1
chr11	120895089	120895365													DIMT1
chr11	121163469	121163745													DIP2C
chr11	121526062	121526338													DIS3L2
chr11	121593123	121593399													DISP2
chr11	122932968	122933244													DKKL1
chr11	124746240	124746516													DLEU1
chr11	125071769	125071864													DLG2
chr11	125084635	125084911													DMXL2
chr11	125133430	125133618													DNAAF1
chr11	125461629	125461905													DNAAF2
chr11	125462353	125462629													DNAH17
chr11	125495510	125495786													DNAH3
chr11	125757150	125757426													DNAH7
chr11	126138866	126139142													DNAI2
chr11	126173519	126173795													DNAJB12
chr11	126173724	126174000													DNAJB2
chr11	126229618	126229894													DNAJB5
chr11	126243439	126243715													DNAJB9
chr11	126264799	126265075													DNAJC16
chr11	128372632	128372908													DNAJC21
chr12	498473	498749													DNAJC27
chr12	1058602	1059033													DNAJC3
chr12	1059061	1059294													DNAJC5
chr12	1099907	1100183													DNAJC5B
chr12	2113549	2113825													DNAL4
chr12	2921799	2922075													DNLZ
chr12	3000314	3000590													DNM1L
chr12	4430508	4430784													DNM3
chr12	6291676	6291782													DNMT3A
chr12	6444798	6445074													DNPEP
chr12	6445702	6445978													DOCK4
chr12	6492984	6493260													DOK1
chr12	6493531	6493807													DOK5
chr12	6560801	6561077													DONSON
chr12	6642604	6642827													DOT1L
chr12	6644190	6644466													DPH1
chr12	6723171	6723447													DPH5
chr12	6798534	6798810													DPH7
chr12	6982690	6982990													DPM2
chr12	8088760	8089036													DPP3
chr12	8234754	8235060													DPP7
chr12	9102070	9102346													DPY19L3
chr12	9102536	9102812													DPY19L4
chr12	9460813	9461089													DPY30
chr12	9576224	9576500													DPYSL2
chr12	9800640	9800916													DQX1
chr12	9801031	9801307													DRAP1
chr12	10365528	10365804													DRG1
chr12	11323692	11323803													DRG2
chr12	11324122	11324250													DSCR3
chr12	12419909	12420185													DSN1
chr12	12764472	12764748													DSTYK
chr12	12764675	12764951													DTX3L
chr12	12869979	12870255													DUS3L
chr12	12939660	12939936													DUSP1
chr12	14413581	14413857													DUSP10
chr12	14922938	14923214													DUSP15
chr12	15941988	15942264													DUSP22
chr12	15942611	15942813													DUSP4
chr12	16035344	16035620													DUSP6
chr12	21654238	21654514													DUSP7
chr12	21809825	21810101													DVL2
chr12	21810656	21810932													E2F3
chr12	22697409	22697685													EAF2
chr12	24715262	24715538													ECE1
chr12	26277813	26277949													EDN2
chr12	26278975	26279251													EDNRB
chr12	26471680	26471908													EEA1
chr12	27091174	27091450													EEF1A1
chr12	27677168	27677444													EEF1B2
chr12	27863570	27863846													EEF2K
chr12	29302201	29302477													EFCAB2
chr12	30848738	30849014													EFCAB7
chr12	31477832	31478108													EFTUD2
chr12	32112077	32112353													EGFL8
chr12	32260035	32260311													EGLN2
chr12	32832078	32832354													EGR2
chr12	32908049	32908329													EHBP1
chr12	38710456	38710565													EHD1
chr12	39299921	39300117													EHD4
chr12	39837364	39837640													EHHADH
chr12	42719755	42720031													EID3
chr12	44230096	44230372													EIF1
chr12	45609633	45609787													EIF1AD
chr12	45610592	45610868													EIF1B
chr12	46121329	46121605													EIF2A
chr12	46384167	46384443													EIF2B2
chr12	46384407	46384683													EIF3A
chr12	46765568	46765844													EIF4A1
chr12	46777641	46777917													EIF4A2
chr12	48193119	48193395													EIF4A3
chr12	49110210	49110486													EIF4B
chr12	49110808	49110877													EIF4E2
chr12	49245811	49246087													EIF4EBP1
chr12	49454455	49454533													EIF4EBP3
chr12	49463464	49463740													EIF4ENIF1
chr12	49524067	49524343													EIF5B
chr12	49659201	49659477													EIF6
chr12	50016467	50016743													ELAC1
chr12	50134972	50135248													ELMO2
chr12	50221455	50221614													ELMOD3
chr12	50505356	50505632													ELOF1
chr12	51441537	51441900													ELOVL1
chr12	51566478	51566754													ELOVL5
chr12	52404086	52404362													ELOVL6
chr12	52444524	52444800													ELP2
chr12	52455478	52455644													ELP3
chr12	52463283	52463559													ELP5
chr12	53400317	53400593													ELP6
chr12	53614085	53614361													EMC1
chr12	53661799	53662075													EMC6
chr12	53662150	53662426													EMC7
chr12	53693593	53693869													EML2
chr12	53715235	53715327													EML3
chr12	53765010	53765286													EML6
chr12	53845644	53845920													EMP2
chr12	53886789	53887065													EMP3
chr12	53894369	53894542													ENAH
chr12	53895302	53895478													ENC1
chr12	54378639	54378915													ENG
chr12	54412134	54412410													ENGASE
chr12	54447158	54447434													ENO1
chr12	56109873	56109950													ENO3
chr12	56121738	56121885													ENSG00000005189
chr12	56122109	56122178													ENSG00000168824
chr12	56123012	56123110													ENSG00000171282
chr12	56123131	56123407													ENSG00000177453
chr12	56359071	56359347													ENSG00000178404
chr12	56364559	56364641													ENSG00000203546
chr12	56365245	56365521													ENSG00000215067
chr12	56476915	56477087													ENSG00000228144
chr12	56498160	56498305													ENSG00000232850
chr12	56521862	56522138													ENSG00000234857
chr12	56545927	56546203													ENSG00000249240
chr12	56693889	56694165													ENSG00000254979
chr12	56709174	56709301													ENSG00000255168
chr12	56862213	56862310													ENSG00000255835
chr12	57081781	57082057													ENSG00000256206
chr12	57082303	57082455													ENSG00000256500
chr12	57472303	57472579													ENSG00000256646
chr12	57481515	57481791													ENSG00000256825
chr12	57482148	57482424													ENSG00000256861
chr12	57623769	57623901													ENSG00000257411
chr12	57985406	57985682													ENSG00000258728
chr12	58119871	58120147													ENSG00000258790
chr12	58176434	58176707													ENSG00000258947
chr12	58240437	58240713													ENSG00000259132
chr12	58290661	58290937													ENSG00000259529
chr12	62653996	62654106													ENSG00000260170
chr12	62860821	62861097													ENSG00000260342
chr12	62996551	62996827													ENSG00000262660
chr12	62997041	62997317													ENSG00000263809
chr12	63026394	63026586													ENSG00000264545
chr12	63327994	63328270													ENSG00000267261
chr12	66563305	66563581													ENSG00000267699
chr12	67663072	67663141													ENSG00000267740
chr12	69080527	69080675													ENSG00000267748
chr12	69140246	69140522													ENSG00000268643
chr12	69202020	69202296													ENSG00000269690
chr12	69863985	69864126													ENSG00000269855
chr12	72149021	72149297													ENSG00000270106
chr12	76425487	76425763													ENSG00000270466
chr12	76477626	76477902													ENSG00000270757
chr12	76478272	76478548													ENSG00000271698
chr12	77157479	77157755													ENSG00000272162
chr12	77158007	77158283													ENSG00000272333
chr12	77272420	77272696													ENTPD5
chr12	77272967	77273243													ENTPD6
chr12	82752155	82752431													EP300
chr12	83187794	83188070													EPAS1
chr12	85305265	85305443													EPC1
chr12	85306592	85306868													EPHB4
chr12	85673907	85674183													EPHX3
chr12	88535530	88535676													EPM2A
chr12	89722280	89722418													EPM2AIP1
chr12	89919311	89919587													EPS8
chr12	92682490	92682660													EPS8L2
chr12	93323431	93323522													ERBB3
chr12	93861354	93861630													ERC1
chr12	93965234	93965510													ERCC1
chr12	94853916	94854192													ERCC6L2
chr12	95610794	95611070													ERI2
chr12	95610999	95611275													ERLIN1
chr12	95867611	95867887													ERLIN2
chr12	97669096	97669372													ERN1
chr12	98897071	98897347													ERP44
chr12	100660883	100661159													ESCO1
chr12	100967062	100967338													ESD
chr12	101801774	101802050													ESPL1
chr12	102092009	102092285													ESYT1
chr12	104323312	104323391													ETF1
chr12	104350243	104350519													ETFB
chr12	104458011	104458287													ETFDH
chr12	104680643	104680919													ETNK2
chr12	105062742	105063018													ETS1
chr12	105501542	105501818													ETV3
chr12	106696514	106696652													ETV4
chr12	106751526	106751802													ETV5
chr12	107038529	107038805													EVA1C
chr12	107167773	107167992													EVC
chr12	109085484	109085760													EVI5
chr12	109232229	109232505													EXD1
chr12	109536021	109536297													EXD3
chr12	110337977	110338253													EXOC2
chr12	110511387	110511663													EXOC4
chr12	110562236	110562512													EXOC5
chr12	110609983	110610259													EXOSC7
chr12	110841320	110841596													EXTL1
chr12	110905908	110906184													EXTL3
chr12	111843142	111843258													FADS1
chr12	113622786	113623062													FADS3
chr12	113659597	113659873													FAF1
chr12	114404139	114404415													FAF2
chr12	117175865	117176141													FAHD1
chr12	117256944	117257220													FAM103A1
chr12	120105779	120106055													FAM110A
chr12	120632610	120632886													FAM129B
chr12	120638622	120638898													FAM162A
chr12	120658788	120659064													FAM171B
chr12	121124071	121124140													FAM172A
chr12	121790244	121790520													FAM174B
chr12	121837564	121837724													FAM175A
chr12	122501577	122501853													FAM187A
chr12	122710641	122710917													FAM192A
chr12	122750560	122750836													FAM19A5
chr12	123237104	123237380													FAM206A
chr12	123329070	123329346													FAM20C
chr12	123356692	123356824													FAM210B
chr12	123431542	123431611													FAM213B
chr12	123717411	123717687													FAM214B
chr12	123753426	123753702													FAM21A
chr12	123849972	123850248													FAM21C
chr12	123963953	123964229													FAM3C
chr12	124018852	124019128													FAM47E-STBD1
chr12	124086742	124087018													FAM50B
chr12	124850553	124850829													FAM53B
chr12	124854429	124854705													FAM60A
chr12	124881018	124881294													FAM69B
chr12	125353792	125354068													FAM69C
chr12	125424087	125424363													FAM76B
chr12	127650480	127650557													FAM84B
chr12	127650785	127651061													FAM86A
chr12	130502113	130502389													FAN1
chr12	131355866	131356142													FANK1
chr12	131706864	131707140													FAR2
chr12	131707250	131707526													FARP2
chr12	133360864	133361023													FARS2
chr12	133404476	133404752													FASTKD3
chr12	133405859	133406135													FAT2
chr12	133464625	133464901													FAU
chr12	133562898	133563174													FAXDC2
chr12	133656672	133656948													FBRS
chr12	133657424	133657700													FBXL12
chr12	133706720	133706841													FBXL19
chr13	20437501	20437777													FBXL5
chr13	20438372	20438648													FBXL6
chr13	21127648	21127777													FBXO11
chr13	21141403	21141679													FBXO2
chr13	22177826	22178102													FBXO31
chr13	24845802	24846078													FBXO32
chr13	25086692	25086769													FBXO45
chr13	25086769	25087045													FBXO46
chr13	25497078	25497354													FBXO5
chr13	25861590	25861866													FBXO7
chr13	25875893	25876169													FBXW5
chr13	26796342	26796618													FBXW7
chr13	26827955	26828231													FDFT1
chr13	28194926	28195087													FEM1A
chr13	28712127	28712403													FEN1
chr13	29233032	29233308													FER
chr13	30307360	30307636													FERMT3
chr13	30881703	30881979													FGD6
chr13	31736304	31736580													FGFR1
chr13	32889771	32890047													FGFR1OP2
chr13	33803831	33804107													FGGY
chr13	33859684	33859960													FHIT
chr13	36871979	36872155													FHL2
chr13	36920638	36920914													FIGN
chr13	38923490	38923766													FIS1
chr13	39612376	39612633													FITM2
chr13	41634390	41634627													FKBP14
chr13	41635324	41635600													FKBP4
chr13	41635894	41636170													FKBP6
chr13	41706833	41707109													FKBP7
chr13	41885153	41885429													FKBP9
chr13	42614195	42614310													FLII
chr13	42845776	42846052													FLOT1
chr13	45150939	45151215													FLOT2
chr13	45152107	45152383													FLVCR1
chr13	45491831	45492010													FLYWCH1
chr13	45915673	45915949													FLYWCH2
chr13	47128385	47128661													FMNL1
chr13	47371398	47371674													FNIP1
chr13	50159907	50160183													FNIP2
chr13	50366889	50367165													FNTA
chr13	50510705	50510836													FOS
chr13	50571438	50571714													FOSL1
chr13	50698864	50699140													FOXA3
chr13	50699666	50699942													FOXC1
chr13	51796002	51796278													FOXJ3
chr13	52026901	52027177													FOXK1
chr13	52157911	52158044													FOXN2
chr13	52159055	52159331													FOXRED1
chr13	52400791	52401067													FOXRED2
chr13	53226371	53226454													FPGS
chr13	53226974	53227250													FRA10AC1
chr13	74708107	74708191													FRG1
chr13	76056442	76056718													FRMD6
chr13	76593545	76593821													FRMD8
chr13	77901209	77901501													FRS2
chr13	78492262	78492538													FTL
chr13	78493161	78493437													FTO
chr13	78493711	78493875													FTSJ1
chr13	80055495	80055771													FTSJD1
chr13	80915359	80915635													FUBP1
chr13	96328974	96329250													FUBP3
chr13	100741177	100741453													FUCA1
chr13	103248765	103249041													FUS
chr13	103425770	103426046													FUT10
chr13	107220238	107220514													FUT5
chr13	111358532	111358808													FUT8
chr13	111364923	111365199													FXR1
chr13	111365550	111365826													FXYD3
chr13	111567571	111567847													FYN
chr13	111607501	111607777													FZD1
chr13	113242406	113242682													FZD3
chr13	114830107	114830435													FZD9
chr13	114830576	114831036													FZR1
chr13	115000091	115000367													G3BP1
chr13	115047517	115047793													G6PC3
chr14	20811217	20811493													GAB1
chr14	20881369	20881645													GABARAPL1
chr14	20937259	20937535													GABBR1
chr14	21081705	21081981													GABPA
chr14	21151730	21152006													GADD45B
chr14	21152380	21152656													GAL3ST3
chr14	21537816	21538026													GALNT4
chr14	21539170	21539396													GALT
chr14	21572138	21572414													GANAB
chr14	21852386	21852662													GAPDH
chr14	21924408	21924684													GAPVD1
chr14	21945150	21945426													GAR1
chr14	21979273	21979549													GART
chr14	23236256	23236344													GAS1
chr14	23317381	23317542													GAS2L3
chr14	23317918	23318194													GATAD1
chr14	23318427	23318703													GATAD2B
chr14	23451916	23452192													GBA
chr14	23611374	23611544													GBE1
chr14	23755464	23755664													GCC2
chr14	23755767	23755898													GCFC2
chr14	23770603	23770741													GCLC
chr14	24025129	24025405													GCN1L1
chr14	24036874	24037150													GDF15
chr14	24583414	24583690													GDF5
chr14	24583918	24583987													GDPD5
chr14	24616365	24616477													GEM
chr14	24701301	24701577													GEN1
chr14	24701509	24701785													GFI1B
chr14	24835222	24835360													GFPT1
chr14	24835394	24835670													GGA1
chr14	31677091	31677367													GGCT
chr14	31889565	31889841													GGNBP1
chr14	32545701	32545800													GGNBP2
chr14	35183647	35183923													GHITM
chr14	35590934	35591210													GIGYF2
chr14	35761353	35761629													GIN1
chr14	35854587	35854713													GINS1
chr14	36295493	36295769													GINS3
chr14	39736196	39736472													GIPC1
chr14	39736537	39736813													GJC3
chr14	45431445	45431721													GJD3
chr14	45722510	45722786													GLB1
chr14	50053329	50053605													GLCCI1
chr14	50065819	50066095													GLDC
chr14	50086971	50087247													GLI3
chr14	50087529	50087634													GLRX3
chr14	50101208	50101484													GLS
chr14	50359281	50359557													GLTSCR2
chr14	50359806	50360082													GLUL
chr14	51027229	51027398													GMFB
chr14	52118062	52118225													GMPPA
chr14	53197126	53197402													GMPR
chr14	53257895	53258171													GMPR2
chr14	53258545	53258674													GMPS
chr14	54420685	54420961													GNA12
chr14	54955339	54955442													GNA13
chr14	54955685	54955961													GNAI1
chr14	54976428	54976636													GNAI2
chr14	55240696	55240972													GNAQ
chr14	55493894	55494170													GNB1L
chr14	55517947	55518223													GNB2
chr14	57735855	57736013													GNE
chr14	58764570	58764675													GNG11
chr14	61447807	61448083													GNG5
chr14	64970622	64970898													GNGT2
chr14	65150015	65150291													GNL3
chr14	65182482	65182758													GNLY
chr14	65381072	65381348													GNPAT
chr14	65568940	65569216													GNPDA2
chr14	65569521	65569685													GNPNAT1
chr14	65569654	65569930													GOLGA3
chr14	65878439	65878530													GOLGA4
chr14	65879031	65879307													GOLGA6C
chr14	66974321	66974597													GOLGA7B
chr14	66975264	66975540													GOLIM4
chr14	67707245	67707521													GOLT1B
chr14	67707703	67707841													GP9
chr14	68162479	68162653													GPAM
chr14	69014902	69015107													GPATCH1
chr14	69258427	69258703													GPD2
chr14	69259197	69259473													GPHN
chr14	69259422	69259698													GPN3
chr14	69260083	69260359													GPR107
chr14	69417810	69417948													GPR124
chr14	69444528	69444629													GPR125
chr14	69446608	69446884													GPR137
chr14	69620227	69620503													GPR137B
chr14	71786915	71787191													GPR146
chr14	73393620	73393896													GPR153
chr14	73493594	73493870													GPR156
chr14	74036603	74036718													GPR3
chr14	74111509	74111692													GPR4
chr14	74416582	74416858													GPR45
chr14	74485717	74485993													GPR56
chr14	75469302	75469578													GPR97
chr14	75593761	75594037													GPRIN1
chr14	75614081	75614357													GPSM1
chr14	75760696	75760972													GPSM3
chr14	77371305	77371538													GPX1
chr14	77423000	77423276													GPX4
chr14	77451480	77451605													GRASP
chr14	77499736	77499928													GRB7
chr14	77500288	77500564													GREM1
chr14	77564154	77564430													GRHPR
chr14	77787319	77787595													GRID1
chr14	90849481	90849952													GRIK2
chr14	91305307	91305583													GRIN1
chr14	92587885	92588161													GRK6
chr14	93474831	93475107													GRM4
chr14	93502953	93503049													GRN
chr14	93503328	93503515													GRSF1
chr14	95826861	95827137													GSDMD
chr14	96968339	96968615													GSE1
chr14	100659100	100659376													GSK3A
chr14	102553888	102554164													GSK3B
chr14	102729456	102729732													GSN
chr14	102783258	102783534													GSPT1
chr14	102968273	102968549													GSR
chr14	102991159	102991419													GSS
chr14	103433784	103434060													GSTP1
chr14	103621453	103621729													GSTT2B
chr14	104029453	104029729													GSTZ1
chr14	104060648	104060781													GTF2H4
chr14	105147941	105148217													GTF2IRD1
chr14	105148601	105148877													GTF3C2
chr14	105215720	105215996													GTF3C4
chr15	23034344	23034620													GTF3C6
chr15	25915229	25915386													GTPBP2
chr15	26047333	26047609													GULP1
chr15	26176027	26176303													GUSB
chr15	28344010	28344286													GYG1
chr15	31215162	31215250													GZF1
chr15	31394133	31394393													H1F0
chr15	31394940	31395090													H1FX
chr15	31572332	31572608													H2AFJ
chr15	31618431	31618707													H2AFX
chr15	32962440	32962596													H3F3A
chr15	34393975	34394251													HAAO
chr15	34629690	34629966													HAGH
chr15	36871914	36872190													HAS1
chr15	38364969	38365175													HAUS8
chr15	38544051	38544327													HBP1
chr15	40373984	40374260													HCFC1R1
chr15	40391171	40391447													HCFC2
chr15	40395444	40395712													HDAC4
chr15	40631278	40631499													HDAC5
chr15	40987020	40987296													HDAC7
chr15	41186918	41187194													HDGF
chr15	41522939	41523215													HDLBP
chr15	41523490	41523766													HEATR1
chr15	41849977	41850253													HECTD1
chr15	41878019	41878295													HELQ
chr15	41913299	41913575													HEMK1
chr15	41913501	41913777													HERC3
chr15	41913885	41914161													HERC5
chr15	41953870	41954036													HES1
chr15	42066668	42066827													HES2
chr15	42209104	42209380													HES4
chr15	42684908	42685184													HEXA
chr15	42696673	42696930													HEXB
chr15	42697198	42697474													HEXIM2
chr15	44084533	44084809													HFE2
chr15	45003670	45003900													HFM1
chr15	45021218	45021494													HGFAC
chr15	45315508	45315784													HIATL1
chr15	45879416	45879692													HIATL2
chr15	48169395	48169496													HIBADH
chr15	49102663	49102939													HIGD2A
chr15	49268280	49268544													HIP1R
chr15	49913075	49913351													HIPK3
chr15	50978620	50978896													HIRA
chr15	51914587	51914863													HIST1H1A
chr15	52311068	52311344													HIST1H1C
chr15	52971564	52971840													HIST1H4I
chr15	55700524	55700800													HIST2H2AB
chr15	57179148	57179424													HIST3H2A
chr15	57179658	57179934													HIST3H2BB
chr15	58746781	58747057													HIST4H4
chr15	59041610	59041886													HIVEP1
chr15	59981595	59981871													HK1
chr15	63340246	63340360													HK2
chr15	63616224	63616500													HKDC1
chr15	64455402	64455678													HLA-C
chr15	64648580	64648856													HLA-DMB
chr15	64679836	64680112													HLA-DPA1
chr15	65149120	65149396													HLA-E
chr15	65477794	65478070													HLCS
chr15	65903477	65903753													HMBOX1
chr15	66083804	66084080													HMG20B
chr15	66084730	66085006													HMGA1
chr15	66648896	66649172													HMGCL
chr15	66678949	66679018													HMGCS1
chr15	66789883	66790159													HMGCS2
chr15	67134396	67134672													HMGN2
chr15	69754355	69754631													HMGN4
chr15	69754896	69755172													HMGXB3
chr15	70390101	70390377													HMGXB4
chr15	72410703	72410979													HMOX1
chr15	72523671	72523947													HMOX2
chr15	72524034	72524310													HNRNPA0
chr15	72667973	72668249													HNRNPA3
chr15	72766398	72766527													HNRNPD
chr15	74243621	74243897													HNRNPF
chr15	74713871	74714128													HNRNPH1
chr15	74714846	74715122													HNRNPH3
chr15	75075766	75076042													HNRNPK
chr15	75135537	75135813													HNRNPU
chr15	75322031	75322307													HNRNPUL1
chr15	75495325	75495601													HNRNPUL2
chr15	75628163	75628439													HOMER3
chr15	75742840	75743116													HOMEZ
chr15	75918238	75918514													HOOK2
chr15	75932833	75933109													HOXA4
chr15	75986859	75987135													HOXB7
chr15	75988995	75989271													HOXC10
chr15	76050684	76050960													HOXC4
chr15	76135912	76136188													HOXC6
chr15	77867198	77867474													HOXC8
chr15	78237012	78237094													HPCAL1
chr15	81125114	81125390													HPDL
chr15	82338805	82339081													HPS4
chr15	83679631	83679907													HPS6
chr15	85114417	85114693													HRC
chr15	85642312	85642588													HRK
chr15	85642781	85643057													HRNR
chr15	89192118	89192394													HS1BP3
chr15	89192622	89192898													HS2ST1
chr15	89631795	89632071													HS6ST1
chr15	89877923	89878199													HSBP1
chr15	90206752	90207028													HSCB
chr15	90436956	90437090													HSD17B8
chr15	91445462	91445738													HSDL2
chr15	91498225	91498501													HSF4
chr15	93167963	93168239													HSP90AA1
chr15	93257907	93258183													HSP90AB1
chr15	93351975	93352251													HSP90B1
chr15	93352698	93352974													HSPA13
chr15	93425475	93425652													HSPA1B
chr15	96876896	96877172													HSPA4
chr15	96883969	96884245													HSPA5
chr15	99091026	99091164													HSPA8
chr15	99091757	99092033													HSPA9
chr15	99191036	99191312													HSPB1
chr15	99395617	99395893													HSPB11
chr15	99396502	99396778													HSPD1
chr15	99417160	99417436													HSPE1
chr15	99497746	99498022													HSPH1
chr15	99602276	99602552													HTRA2
chr15	100105252	100105528													HTRA4
chr15	100105892	100106168													HUS1
chr15	101253596	101253734													HYAL3
chr15	101708036	101708312													HYI
chr15	101792044	101792320													HYLS1
chr15	101834939	101835095													HYPK
chr15	102193015	102193291													IARS
chr16	118391	118667													ICA1L
chr16	377348	377483													ICAM1
chr16	686665	686941													ICK
chr16	729388	729664													ICT1
chr16	1521931	1522109													ID2
chr16	1660200	1660476													ID3
chr16	1877031	1877307													IDH3B
chr16	1889646	1889853													IDI1
chr16	2097326	2097602													IER2
chr16	2653179	2653431													IER3
chr16	2801808	2802084													IFFO1
chr16	2802357	2802633													IFI6
chr16	2803207	2803483													IFITM3
chr16	2932129	2932405													IFNAR1
chr16	2954090	2954366													IFRD1
chr16	2984520	2984796													IFRD2
chr16	3074123	3074399													IFT122
chr16	3314592	3314820													IFT140
chr16	3333068	3333344													IFT20
chr16	3355333	3355609													IFT80
chr16	3355993	3356075													IFT81
chr16	3450993	3451269													IFT88
chr16	3550926	3551202													IGF1R
chr16	4103828	4104104													IGF2BP2
chr16	4233207	4233483													IGHMBP2
chr16	4321314	4321423													IGIP
chr16	4321695	4321971													IGLL1
chr16	4322841	4323117													IGSF3
chr16	4526148	4526424													IKBKAP
chr16	4588778	4589054													IL11RA
chr16	4642084	4642360													IL18BP
chr16	5083770	5084046													IL4I1
chr16	5147091	5147367													IL5
chr16	9184888	9185112													IL6R
chr16	10653176	10653452													IL6ST
chr16	11443442	11443718													ILK
chr16	11681259	11681535													ILVBL
chr16	11734258	11734534													IMP3
chr16	11836875	11837151													IMP4
chr16	11945076	11945352													INF2
chr16	12009827	12010103													ING1
chr16	12897315	12897591													ING2
chr16	14379977	14380186													INO80C
chr16	14726544	14726820													INPP5A
chr16	15150078	15150354													INPP5B
chr16	15238353	15238422													INPP5J
chr16	15766464	15766740													INPPL1
chr16	17499285	17499575													INTS1
chr16	18812683	18812959													INTS6
chr16	18813133	18813420													INTS9
chr16	18937908	18938184													INVS
chr16	19079068	19079344													IP6K3
chr16	19566586	19566862													IPMK
chr16	20817285	20817561													IPO8
chr16	20818234	20818510													IPO9
chr16	21169738	21170014													IPPK
chr16	21312159	21312435													IQCB1
chr16	21312759	21313035													IQSEC1
chr16	21523980	21524133													IRF1
chr16	21964005	21964281													IRF2
chr16	22202534	22202810													IRF2BP1
chr16	22217207	22217483													IRF2BP2
chr16	23464240	23464516													IRF2BPL
chr16	24550878	24551154													IRF4
chr16	24741003	24741279													IRS1
chr16	25077880	25078156													IRX3
chr16	25269518	25269786													ISCA1
chr16	27214744	27214907													ISG20
chr16	27280002	27280278													ISOC1
chr16	27730297	27730573													IST1
chr16	27760291	27760567													ITGA2
chr16	28857524	28857800													ITGA3
chr16	28874622	28874898													ITGA4
chr16	28986020	28986096													ITGA6
chr16	29616803	29617079													ITGAV
chr16	29617272	29617448													ITGB1
chr16	29690695	29690971													ITGB3
chr16	29801535	29801811													ITGB5
chr16	29801918	29802194													ITGB7
chr16	29816680	29816869													ITGB8
chr16	29818584	29818860													ITPK1
chr16	29819018	29819294													ITPKB
chr16	29827708	29827984													ITPR1
chr16	30064158	30064434													ITPR3
chr16	30076654	30076930													ITPRIPL1
chr16	30366939	30367215													IVNS1ABP
chr16	30390043	30390122													JAK2
chr16	30538262	30538538													JHDM1D
chr16	30621469	30621745													JMJD6
chr16	30645595	30645871													JPH2
chr16	30886150	30886426													JPH3
chr16	30886660	30886936													JRKL
chr16	30933842	30934118													JUN
chr16	30934449	30934725													JUNB
chr16	30968342	30968618													JUND
chr16	31044689	31044965													KANK2
chr16	31191377	31191523													KANSL1
chr16	31470289	31470565													KANSL3
chr16	46722788	46723064													KAT2B
chr16	48419675	48419951													KAT5
chr16	48569856	48570132													KAT6A
chr16	48570396	48570567													KAT6B
chr16	53133667	53133943													KATNAL1
chr16	53737631	53737907													KBTBD6
chr16	53737876	53738152													KCNAB2
chr16	54227549	54227825													KCNIP2
chr16	54228138	54228414													KCNJ12
chr16	55514215	55514491													KCTD11
chr16	55536970	55537246													KCTD14
chr16	56333304	56333373													KCTD15
chr16	56640892	56641168													KCTD3
chr16	57095207	57095474													KCTD5
chr16	57219472	57219748													KCTD7
chr16	57671428	57671704													KCTD9
chr16	57836631	57836907													KDELC1
chr16	57837012	57837288													KDM3A
chr16	58163271	58163547													KDM4B
chr16	58426191	58426467													KDM4C
chr16	58663979	58664255													KDM5A
chr16	67198207	67198483													KDM8
chr16	67208500	67208776													KDSR
chr16	67595717	67595993													KEAP1
chr16	68278750	68279026													KHSRP
chr16	69438321	69438597													KIAA0020
chr16	69760604	69760880													KIAA0100
chr16	70148205	70148481													KIAA0196
chr16	70415043	70415319													KIAA0319L
chr16	70557578	70557854													KIAA0513
chr16	70771344	70771620													KIAA0922
chr16	71323296	71323572													KIAA1033
chr16	71495970	71496246													KIAA1191
chr16	71929104	71929225													KIAA1199
chr16	74401896	74402172													KIAA1456
chr16	75144663	75144939													KIF13A
chr16	75145087	75145240													KIF1B
chr16	75279068	75279344													KIF20B
chr16	75467119	75467370													KIF21A
chr16	78133252	78133554													KIF22
chr16	81040790	81041066													KIF7
chr16	82203454	82203730													KIFC3
chr16	82204282	82204432													KIRREL
chr16	83841436	83841712													KLC1
chr16	83841883	83842159													KLC4
chr16	83986270	83986546													KLF13
chr16	84073956	84074232													KLF15
chr16	84074426	84074709													KLF16
chr16	84210721	84210997													KLF3
chr16	84566016	84566292													KLF7
chr16	84571632	84571773													KLF9
chr16	85061042	85061318													KLHDC4
chr16	85355738	85355859													KLHDC8B
chr16	85597256	85597532													KLHL10
chr16	87416484	87416760													KLHL12
chr16	87422000	87422276													KLHL15
chr16	87498970	87499246													KLHL20
chr16	87615464	87615740													KLHL21
chr16	87615928	87616204													KLHL24
chr16	87881765	87882041													KLHL8
chr16	87881964	87882240													KLK1
chr16	87887270	87887468													KLRB1
chr16	87895781	87895905													KMT2A
chr16	88636688	88636964													KMT2D
chr16	88878391	88878667													KMT2E
chr16	89368042	89368200													KNG1
chr16	89790152	89790428													KPNA1
chr16	89940746	89940879													KPNA3
chr16	89972650	89972926													KPNA4
chr16	89984242	89984518													KPNA7
chr16	89984686	89984962													KPNB1
chr16	89985044	89985320													KREMEN2
chr16	90038637	90038913													KRTCAP2
chr16	90113348	90113624													KTI12
chr17	900257	900533													L3MBTL2
chr17	934021	934297													LACTB
chr17	942908	942988													LAMA1
chr17	1014103	1014379													LAMTOR1
chr17	1081888	1082164													LAMTOR2
chr17	1303112	1303388													LAMTOR5
chr17	1628618	1628894													LAPTM4A
chr17	1933661	1933937													LAPTM4B
chr17	2278500	2278776													LAPTM5
chr17	2296702	2296827													LARP1
chr17	2303184	2303460													LARP7
chr17	2614170	2614446													LASP1
chr17	3563019	3563295													LATS1
chr17	3571184	3571460													LAX1
chr17	4613332	4613608													LCK
chr17	4853476	4853752													LCMT1
chr17	5185384	5185660													LCN10
chr17	6555151	6555290													LDB1
chr17	6915891	6916167													LDHB
chr17	7137275	7137551													LDHD
chr17	7155753	7156029													LDLR
chr17	7234005	7234281													LDLRAP1
chr17	7255365	7255641													LEFTY2
chr17	7307149	7307425													LEMD2
chr17	7475730	7476006													LENG8
chr17	7476835	7477098													LENG9
chr17	7760488	7760764													LEPROTL1
chr17	8191764	8192040													LETMD1
chr17	8192166	8192442													LGALS1
chr17	8198900	8198979													LGALS3
chr17	8286587	8286863													LGALS8
chr17	8761313	8761589													LGI3
chr17	8762490	8762766													LHB
chr17	9939758	9940034													LHFPL2
chr17	10600850	10600994													LHX9
chr17	10633286	10633562													LIG1
chr17	15166497	15166773													LILRB3
chr17	15312939	15313215													LIMD1
chr17	16296008	16296284													LIMD2
chr17	16439067	16439343													LINGO1
chr17	17184308	17184584													LIPC
chr17	17255829	17256047													LIPT1
chr17	17494155	17494431													LITAF
chr17	17494977	17495046													LIX1L
chr17	17602539	17602723													LMAN1L
chr17	17615062	17615338													LMF2
chr17	17656094	17656366													LMNA
chr17	17743115	17743391													LMNB1
chr17	17991082	17991358													LMO1
chr17	18086776	18087052													LNPEP
chr17	18163788	18164064													LNX2
chr17	18164543	18164819													LONP1
chr17	18218657	18218773													LONRF1
chr17	18852922	18853198													LOXL1
chr17	19551342	19551618													LOXL3
chr17	19881280	19881556													LPAR5
chr17	20059559	20059835													LPCAT2
chr17	20946867	20947143													LPGAT1
chr17	20978848	20978983													LPIN1
chr17	20979059	20979216													LPP
chr17	21157116	21157392													LPXN
chr17	21190908	21191184													LRFN4
chr17	25620878	25621016													LRIG2
chr17	25621243	25621519													LRP10
chr17	25659526	25659802													LRP11
chr17	25660214	25660313													LRP12
chr17	26662516	26662747													LRP3
chr17	26663163	26663439													LRP6
chr17	26972291	26972567													LRPAP1
chr17	27053709	27053985													LRR1
chr17	27070208	27070277													LRRC1
chr17	27070671	27070947													LRRC37A3
chr17	27071360	27071636													LRRC59
chr17	27072040	27072316													LRRC8A
chr17	27224195	27224471													LRTOMT
chr17	27478573	27478849													LSM1
chr17	27717250	27717526													LSM10
chr17	28927035	28927311													LSM14A
chr17	29876252	29876528													LSM2
chr17	29923694	29923898													LSM3
chr17	30051278	30051554													LSM4
chr17	33446510	33446786													LSMD1
chr17	33469245	33469521													LSMEM1
chr17	34135876	34136152													LSMEM2
chr17	34136292	34136568													LSS
chr17	34136530	34136806													LTBP3
chr17	34901267	34901543													LTBR
chr17	34957691	34957967													LUC7L2
chr17	35766569	35766845													LY6E
chr17	35969575	35969851													LY9
chr17	36003223	36003499													LYL1
chr17	36452732	36453008													LYPD3
chr17	37025521	37025797													LYRM4
chr17	37618044	37618320													LYST
chr17	37910291	37910567													LZIC
chr17	38225687	38225963													LZTS1
chr17	38267675	38267951													LZTS2
chr17	38296355	38296553													M6PR
chr17	38488178	38488454													MACROD1
chr17	38804032	38804308													MAD2L1
chr17	39845477	39845753													MAD2L1BP
chr17	40021750	40022026													MADD
chr17	40305974	40306250													MAEA
chr17	40306830	40307106													MAFB
chr17	40443917	40444007													MAFF
chr17	40540650	40540926													MAFK
chr17	40660535	40660811													MAGI3
chr17	40672089	40672175													MAK16
chr17	40688026	40688172													MAL
chr17	40719192	40719468													MALL
chr17	40834367	40834643													MAML3
chr17	40950610	40950886													MAN1A1
chr17	41173078	41173232													MAN1C1
chr17	41382045	41382321													MAN2A1
chr17	41465713	41465989													MAN2A2
chr17	41466166	41466394													MAN2C1
chr17	41622537	41622813													MANBA
chr17	41623052	41623328													MAP1LC3B
chr17	42148145	42148421													MAP2K1
chr17	42148344	42148620													MAP2K3
chr17	42164335	42164611													MAP3K1
chr17	42277288	42277564													MAP3K12
chr17	42277818	42277969													MAP3K2
chr17	42295808	42296084													MAP3K3
chr17	42422306	42422495													MAP4
chr17	42766990	42767266													MAP4K3
chr17	42976665	42976941													MAP7D1
chr17	43250121	43250362													MAPK1
chr17	43393682	43393958													MAPK6
chr17	43394491	43394636													MAPKBP1
chr17	44269884	44270160													MARCH7
chr17	45266533	45266665													MARVELD1
chr17	45317554	45317830													MAT2A
chr17	45727316	45727386													MATR3
chr17	45908808	45909017													MAX
chr17	45918481	45918757													MAZ
chr17	46064710	46064838													MBD3L1
chr17	46124990	46125266													MBD4
chr17	46126026	46126302													MBNL1
chr17	46688451	46688727													MBOAT1
chr17	46688652	46688928													MBP
chr17	47022200	47022476													MBTD1
chr17	47269403	47269679													MBTPS2
chr17	47269984	47270100													MC1R
chr17	47270511	47270787													MCEE
chr17	47492449	47492725													MCF2L2
chr17	47592812	47593088													MCHR1
chr17	47755016	47755169													MCL1
chr17	47755144	47755420													MCM3
chr17	47785586	47785862													MCM6
chr17	48141821	48142097													MCM7
chr17	48142198	48142354													MCM8
chr17	48255432	48255708													MCM9
chr17	48255927	48256065													MCOLN1
chr17	48474918	48475194													MCUR1
chr17	48784782	48785058													MDH1
chr17	48785183	48785459													MDM2
chr17	48944377	48944653													MDN1
chr17	49021990	49022266													ME3
chr17	49244410	49244686													MECR
chr17	49337322	49337598													MED15
chr17	54991415	54991691													MED28
chr17	55162110	55162386													MED31
chr17	55163199	55163475													MEF2A
chr17	55230306	55230582													MEF2D
chr17	55927389	55927591													MEFV
chr17	55951796	55952072													MEGF9
chr17	55969915	55970191													MEIG1
chr17	56084211	56084487													MEIOB
chr17	56084926	56085051													MEMO1
chr17	57183760	57184036													MEP1B
chr17	57232262	57232429													MEPCE
chr17	57643092	57643368													MET
chr17	57696563	57696839													METAP1
chr17	58041959	58042037													METAP2
chr17	58677160	58677398													METTL18
chr17	59329726	59330002													METTL21C
chr17	59390015	59390291													METTL23
chr17	59398841	59399031													METTL25
chr17	59471529	59471805													METTL3
chr17	59489638	59489914													METTL8
chr17	59940400	59940676													METTL9
chr17	60771817	60772093													MEX3A
chr17	61627338	61627614													MEX3B
chr17	61678085	61678353													MEX3C
chr17	61759003	61759279													MFN2
chr17	61851714	61851990													MFSD12
chr17	62207831	62208107													MFSD2B
chr17	62223630	62223906													MFSD3
chr17	62502349	62502625													MFSD6L
chr17	62503112	62503388													MFSD8
chr17	62915709	62915985													MGA
chr17	62971292	62971568													MGAT2
chr17	63119406	63119682													MGAT5B
chr17	64536509	64536785													MGEA5
chr17	65362645	65362921													MGME1
chr17	65374545	65374821													MGMT
chr17	65713788	65714064													MGRN1
chr17	66288466	66288742													MGST3
chr17	66374440	66374674													MICAL1
chr17	66509039	66509315													MICAL3
chr17	70588689	70588965													MICU2
chr17	70611606	70611882													MIDN
chr17	70693785	70694061													MIER1
chr17	72242111	72242194													MIF
chr17	73008572	73008848													MINPP1
chr17	73083616	73083892													MIOX
chr17	73781139	73781415													MIS18BP1
chr17	73805866	73806142													MKL1
chr17	73872975	73873251													MKNK2
chr17	73873300	73873576													MKRN1
chr17	73975581	73975792													MKRN2
chr17	74248192	74248482													MLEC
chr17	74264401	74264677													MLF1IP
chr17	74349988	74350201													MLH1
chr17	74489325	74489601													MLLT1
chr17	74524982	74525258													MLLT10
chr17	74525421	74525697													MLN
chr17	74525904	74526194													MLPH
chr17	74526590	74526866													MLX
chr17	74536726	74537002													MLXIP
chr17	74571676	74571816													MMAA
chr17	74723196	74723472													MMP11
chr17	74868559	74868753													MMP14
chr17	74868942	74869218													MMP16
chr17	75084751	75085027													MMP2
chr17	75316262	75316538													MMP21
chr17	75421410	75421686													MMS19
chr17	75436810	75437086													MNT
chr17	75451963	75452160													MOB1B
chr17	76123322	76123598													MOB3A
chr17	76668931	76669207													MOB3C
chr17	76837113	76837389													MOB4
chr17	76858179	76858455													MOCS1
chr17	76879900	76880132													MOCS2
chr17	76895457	76895733													MOK
chr17	77030460	77030534													MON2
chr17	77818846	77819122													MORC2
chr17	77924494	77924770													MORC3
chr17	77962087	77962363													MOV10
chr17	78120792	78121068													MPC1
chr17	78666945	78667221													MPC2
chr17	79031638	79031914													MPDZ
chr17	79071837	79072113													MPHOSPH10
chr17	79102649	79102925													MPHOSPH6
chr17	79103112	79103388													MPND
chr17	79369034	79369310													MPP5
chr17	79520204	79520480													MRAP
chr17	79609211	79609487													MRC2
chr17	79670291	79670567													MREG
chr17	80198903	80199179													MRI1
chr17	80199502	80199778													MRM1
chr17	80255983	80256161													MRPL10
chr17	80415912	80416188													MRPL12
chr17	81009923	81010199													MRPL2
chr18	2654982	2655258													MRPL21
chr18	3247173	3247449													MRPL24
chr18	3449304	3449580													MRPL3
chr18	3450181	3450457													MRPL34
chr18	3593983	3594259													MRPL40
chr18	3624198	3624474													MRPL42
chr18	7038698	7038974													MRPL45
chr18	9017427	9017565													MRPL49
chr18	9102804	9103080													MRPL50
chr18	9653451	9653685													MRPS14
chr18	18691511	18691787													MRPS17
chr18	19180554	19180830													MRPS18C
chr18	19192082	19192358													MRPS2
chr18	20715061	20715337													MRPS23
chr18	20721472	20721748													MRPS27
chr18	20736180	20736456													MRPS33
chr18	20839724	20840000													MRPS35
chr18	21166609	21166885													MRPS5
chr18	21595282	21595558													MRPS9
chr18	21977936	21978114													MRTO4
chr18	23670564	23670840													MSC
chr18	29672003	29672279													MSH6
chr18	29672569	29672845													MSL1
chr18	29672965	29673241													MSL2
chr18	32820612	32820888													MSMO1
chr18	32870294	32870570													MT2A
chr18	32924335	32924611													MTAP
chr18	32957105	32957381													MTCH1
chr18	33077817	33078093													MTFP1
chr18	33708870	33709146													MTFR2
chr18	34409316	34409592													MTHFR
chr18	34978384	34978539													MTIF2
chr18	43678436	43678712													MTL5
chr18	47013547	47013823													MTMR10
chr18	47814017	47814293													MTMR14
chr18	48494743	48495019													MTMR2
chr18	48724620	48724896													MTMR6
chr18	55297518	55297794													MTR
chr18	55379664	55379940													MTRF1L
chr18	56554900	56555176													MTRNR2L10
chr18	59854421	59854697													MTRR
chr18	60382280	60382556													MTSS1L
chr18	61033998	61034274													MUTYH
chr18	61034784	61035060													MVP
chr18	61089599	61089875													MXD3
chr18	67872677	67872953													MXI1
chr18	72124827	72125103													MYADM
chr18	72125345	72125551													MYBL1
chr18	72163853	72164129													MYC
chr18	74726187	74726463													MYCBP2
chr18	74826731	74826800													MYH9
chr18	76829152	76829428													MYL12A
chr18	77236814	77237090													MYL4
chr18	77237377	77237653													MYL6B
chr18	77438919	77439195													MYLIP
chr18	77793306	77793582													MYLPF
chr19	506688	506845													MYO18A
chr19	796854	797130													MYO1G
chr19	925219	925495													MYO9A
chr19	1101823	1102099													MYO9B
chr19	1169103	1169368													MYOZ2
chr19	1169908	1170184													N4BP1
chr19	1170525	1170801													NAA16
chr19	1171414	1171690													NAA20
chr19	1250861	1251137													NAA38
chr19	1251552	1251828													NAA50
chr19	1251838	1252114													NAB2
chr19	1252321	1252520													NADK2
chr19	1253417	1253693													NAF1
chr19	1268734	1269010													NAGK
chr19	1383213	1383489													NAGLU
chr19	1383701	1383977													NAGPA
chr19	1508007	1508283													NAIF1
chr19	1653140	1653276													NANOS3
chr19	1848718	1848810													NAP1L1
chr19	1864837	1865113													NAPEPLD
chr19	1905593	1905869													NAPRT1
chr19	2060876	2061152													NARF
chr19	2168378	2168447													NARS
chr19	2236507	2236783													NASP
chr19	2476013	2476289													NAT6
chr19	2819657	2819806													NAV1
chr19	2840819	2841095													NAV2
chr19	3035229	3035505													NBEAL2
chr19	3397509	3397785													NBN
chr19	3435153	3435429													NBPF1
chr19	3536519	3536733													NBPF15
chr19	3536979	3537255													NBPF3
chr19	3558140	3558289													NCAPH
chr19	3565263	3565539													NCBP1
chr19	3570630	3570772													NCBP2
chr19	3573628	3573904													NCDN
chr19	3626826	3627102													NCK1
chr19	3968736	3969012													NCL
chr19	4007443	4007558													NCOA7
chr19	4182585	4182861													NCOR2
chr19	4343088	4343364													NCS1
chr19	4457582	4457858													NDE1
chr19	4670222	4670498													NDFIP2
chr19	4790986	4791262													NDRG1
chr19	4791559	4791835													NDST1
chr19	4968601	4968877													NDUFA11
chr19	5290565	5290841													NDUFA4
chr19	5687247	5687523													NDUFAF3
chr19	5790579	5790855													NDUFAF4
chr19	5903768	5904044													NDUFB1
chr19	5904166	5904442													NDUFB2
chr19	5978318	5978594													NDUFB7
chr19	6241763	6242039													NDUFS1
chr19	6249417	6249693													NDUFS2
chr19	6425498	6425774													NDUFS7
chr19	6509655	6509931													NDUFS8
chr19	7587986	7588109													NDUFV1
chr19	8008649	8008925													NDUFV2
chr19	8273135	8273411													NDUFV3
chr19	8273738	8274014													NECAB2
chr19	8373213	8373351													NECAP1
chr19	8942492	8942768													NECAP2
chr19	9929480	9929756													NEDD8
chr19	10380993	10381269													NEDD8-MDP1
chr19	10381388	10381664													NEK2
chr19	10542073	10542349													NEK6
chr19	10542676	10542952													NEK8
chr19	10676789	10677065													NEK9
chr19	11026156	11026432													NES
chr19	11200108	11200384													NEU3
chr19	11253143	11253419													NEURL2
chr19	11253892	11254168													NEURL4
chr19	11277338	11277460													NEUROG3
chr19	11314464	11314740													NF2
chr19	11688578	11688648													NFATC1
chr19	12662051	12662327													NFATC2
chr19	12792333	12792609													NFATC4
chr19	12845412	12845688													NFE2L1
chr19	12893703	12893979													NFE2L2
chr19	12902892	12903168													NFIC
chr19	13049569	13049845													NFIX
chr19	13170934	13171210													NFKB1
chr19	13172105	13172381													NFKB2
chr19	13262364	13262553													NFKBIA
chr19	13263023	13263299													NFX1
chr19	13263878	13264154													NFYA
chr19	13273574	13273850													NFYC
chr19	13274513	13274789													NGFR
chr19	13275405	13275681													NHLH1
chr19	13732384	13732541													NHLRC3
chr19	13885282	13885558													NHP2L1
chr19	13885495	13885771													NINJ1
chr19	13962126	13962402													NIPA2
chr19	14491865	14492026													NISCH
chr19	14492046	14492322													NKPD1
chr19	14545572	14545848													NKTR
chr19	14607033	14607309													NLE1
chr19	14640539	14640724													NLGN1
chr19	14682367	14682643													NLGN2
chr19	14682843	14683119													NLRC5
chr19	14800359	14800635													NLRP6
chr19	15236326	15236602													NLRX1
chr19	15359778	15360054													NME1-NME2
chr19	15489673	15489949													NME6
chr19	15491128	15491404													NME7
chr19	15529438	15529714													NMNAT1
chr19	15543601	15543877													NMRAL1
chr19	15947710	15947986													NMRK2
chr19	16222710	16222986													NMU
chr19	16652510	16652786													NMUR1
chr19	16653000	16653276													NOC3L
chr19	16770450	16770726													NOL11
chr19	16771034	16771310													NOL3
chr19	17189866	17190142													NOLC1
chr19	17190601	17190680													NOP16
chr19	17227998	17228274													NOV
chr19	17235969	17236245													NPC1
chr19	17246131	17246266													NPC1L1
chr19	17246490	17246626													NPHP4
chr19	17248368	17248644													NPIPB15
chr19	17326541	17326817													NPIPB3
chr19	17416551	17416827													NPLOC4
chr19	17417020	17417296													NPPA
chr19	17579743	17580019													NPVF
chr19	17586525	17586801													NQO1
chr19	17667114	17667390													NR1D1
chr19	18402720	18402996													NR1D2
chr19	18403881	18404157													NR1H4
chr19	18404213	18404489													NR2F2
chr19	18493785	18494061													NR4A1
chr19	18526544	18526820													NR4A2
chr19	18529157	18529433													NR4A3
chr19	18794829	18795105													NRARP
chr19	19050415	19050691													NRBP2
chr19	19051041	19051317													NRDE2
chr19	19976824	19977100													NRIP2
chr19	21511678	21511954													NRL
[truncated: 2,083 more rows]
