# Supplementary material for: TFAP2 paralogs regulate melanocyte differentiation in parallel with MITF
Source: PLoS Genet. 2017 Mar 1;13(3):e1006636. doi: 10.1371/journal.pgen.1006636 (PMC5352137; doi:10.1371/journal.pgen.1006636)
Supplement: S8 Table — (XLSX) [file pgen.1006636.s018.xlsx]

## Sheet: S8 Table
S8 Table: Candidates for direct targets of TFAP2A in mouse melan-a cells
				# GREAT version 3.0.0 Species assembly: mm9 Association rule: Basal plus extension, proximal: 5kb upstream, 1kb downstream, distal: up to 100kb
Genes with decreased expression in array				All TFAP2A peaks 16,305										Active TFAP2A peaks 9,383
Epas1				Epas1	(-21536)	(+58248)
Hmcn1				Hmcn1	(-69606)	(+991)	(+28453)	(+42766)	(+50775)
Deptor
Prss12				Prss12	(+71)	(+639)	(+33525)							Prss12	(+71)	(+639)	(+33525)
Fbxw18
Mc1r				Mc1r	(-2573)	(-468)								Mc1r	(-2573)	(-468)
Gng8				Gng8	(+7356)	(+8355)								Gng8	(+7356)	(+8355)
Gm25720
Qpct				Qpct	(-25907)	(+675)	(+40193)	(+41208)	(+59259)	(+84723)	(+93542)			Qpct	(+40193)	(+41208)
Cep55				Cep55	(+892)									Cep55	(+892)
Lims2				Lims2	(+15119)									Lims2	(+15119)
Wfdc1				Wfdc1	(+4433)	(+10093)	(+28384)							Wfdc1	(+4433)
Vkorc1
Pbk				Pbk	(-66408)	(-43676)	(-17842)	(-10219)
Atp2b4				Atp2b4	(-31312)	(+57131)
Tfap2a				Tfap2a	(-700)									Tfap2a	(-700)
Cnih2
Aldh1a3				Aldh1a3	(-19454)	(-17316)	(+13736)							Aldh1a3	(-19454)	(-17316)	(+13736)
Pcsk6				Pcsk6	(-71440)	(+18949)	(+19667)	(+58156)	(+94407)					Pcsk6	(+18949)	(+19667)
Slc24a4				Slc24a4	(-67477)									Slc24a4	(-67477)
A630077J23Rik
Abca12				Abca12	(-17978)	(+75513)	(+77684)
Tubb3				Tubb3	(-4810)	(-1148)								Tubb3	(-4810)	(-1148)
Ephb2				Ephb2	(+53957)	(+55246)	(+74925)							Ephb2	(+53957)	(+55246)
2810455O05Rik
Fbxo32				Fbxo32	(-231)	(+20295)	(+36908)	(+49866)						Fbxo32	(-231)	(+20295)
Pltp				Pltp	(-9834)
Fzd3				Fzd3	(+95468)									Fzd3	(+95468)
Htr5b				Htr5b	(-216)
Igf2bp1				Igf2bp1	(-12384)	(+23247)
				# GREAT version 3.0.0 Species assembly: mm9 Association rule: Basal plus extension, proximal: 5kb upstream, 1kb downstream, distal: up to 100kb
Genes with increased expression in array				All TFAP2A peaks 16,305										Active TFAP2A peaks 9,383
Hspa13
Col9a1				Col9a1	(+34529)
Slc25a37
A230046K03Rik
Zdhhc12				Zdhhc12	(-189)									Zdhhc12	(-189)
Serpinb9b				Serpinb9b	(+883)	(+24815)								Serpinb9b	(+883)	(+24815)
F3				F3	(-22299)	(-16792)	(+2200)							F3	(-22299)	(-16792)	(+2200)
Atp7a				Atp7a	(+17447)	(+48508)
Fosl1
Tmem8				Tmem8	(+2739)
1700019G17Rik
Pde11a				Pde11a	(+71210)	(+75894)								Pde11a	(+71210)
Ccl9
Gm23172
Tnnt2				Tnnt2	(+11732)	(+21490)								Tnnt2	(+11732)	(+21490)
Spp1				Spp1	(-60596)	(-35029)	(-27153)							Spp1	(-60596)	(-35029)	(-27153)
Aox1				Aox1	(-31538)	(+79)	(+659)							Aox1	(+79)	(+659)
Rlbp1				Rlbp1	(+137)	(+13476)	(+24813)	(+64859)	(+68495)	(+72326)	(+76773)	(+86234)		Rlbp1	(+137)	(+13476)	(+24813)	(+64859)	(+68495)	(+72326)	(+76773)	(+86234)
Tll1				Tll1	(+1071)	(+1483)	(+72875)	(+77293)						Tll1	(+1071)	(+1483)	(+72875)	(+77293)
Sema7a				Sema7a	(-1599)	(+10486)								Sema7a	(-1599)	(+10486)
Mertk				Mertk	(+10476)	(+38988)	(+40125)							Mertk	(+38988)	(+40125)
9030617O03Rik				9030617O03Rik	(-2882)	(-1744)	(+51)							9030617O03Rik	(-2882)	(-1744)	(+51)
Gm15698
Igfbp3
Cav1				Cav1	(+2573)	(+94448)	(+99292)							Cav1	(+2573)	(+94448)	(+99292)
Pi4k2b				Pi4k2b	(-27395)	(-5355)	(+3523)	(+7338)						Pi4k2b	(+3523)
Fam101b
LOC100503338
Trdmt1				Trdmt1	(-132)	(+9388)	(+46955)							Trdmt1	(-132)	(+9388)	(+46955)
Fndc3a				Fndc3a	(-60433)	(-29482)
P2ry2
S1pr3				S1pr3	(-93952)	(+4)	(+16081)	(+48099)						S1pr3	(-93952)	(+4)
Slc40a1				Slc40a1	(+18010)	(+60906)	(+64219)	(+65233)						Slc40a1	(+60906)	(+64219)	(+65233)
Gm10701
Gm11772
Slc38a3				Slc38a3	(-299)									Slc38a3	(-299)
Adm				Adm	(-2625)	(+2956)	(+4184)	(+10796)	(+74699)					Adm	(-2625)	(+2956)	(+4184)	(+10796)
Egr1				Egr1	(+302)	(+27415)								Egr1	(+302)	(+27415)
