# Supplementary material for: TFAP2 paralogs regulate melanocyte differentiation in parallel with MITF
Source: PLoS Genet. 2017 Mar 1;13(3):e1006636. doi: 10.1371/journal.pgen.1006636 (PMC5352137; doi:10.1371/journal.pgen.1006636)
Supplement: S9 Table — (XLSX) [file pgen.1006636.s019.xlsx]

## Sheet: S9A Table GO_Biological Process
S9A Table: Panther GO term analysis on genes associated with both TFAP2A and MITF peaks, GO Biological Process Complete
	Homo sapiens (REF)	human ap2a/mitf shared genes
GO biological process complete	#	#	expected	Fold Enrichment	+/-	P value
DNA duplex unwinding	80	49	17.44	2.81	+	3.42e-06
DNA geometric change	85	49	18.53	2.64	+	2.33e-05
DNA conformation change	258	94	56.25	1.67	+	0.0188
chromosome organization	541	188	117.94	1.59	+	8.25e-06
organelle organization	2885	945	628.94	1.5	+	1.01e-33
cellular component organization	5318	1619	1159.35	1.4	+	1.42e-47
cellular process	14523	3796	3166.09	1.2	+	3.37e-97
cellular component organization or biogenesis	5481	1663	1194.89	1.39	+	1.53e-48
regulation of proteasomal ubiquitin-dependent protein catabolic process	107	48	23.33	2.06	+	0.0395
regulation of proteasomal protein catabolic process	144	60	31.39	1.91	+	0.0277
regulation of proteolysis involved in cellular protein catabolic process	228	91	49.71	1.83	+	0.000665
regulation of protein metabolic process	2530	756	551.55	1.37	+	3.96e-15
regulation of primary metabolic process	5804	1678	1265.3	1.33	+	2.02e-36
regulation of metabolic process	6176	1785	1346.4	1.33	+	5.75e-40
regulation of biological process	10933	2783	2383.45	1.17	+	6.69e-29
biological regulation	11561	2936	2520.36	1.16	+	5.22e-32
regulation of macromolecule metabolic process	5815	1705	1267.7	1.34	+	5.78e-41
regulation of cellular protein catabolic process	250	100	54.5	1.83	+	0.000142
regulation of protein catabolic process	372	136	81.1	1.68	+	9.92e-05
regulation of catabolic process	512	188	111.62	1.68	+	1.21e-07
regulation of cellular protein metabolic process	2368	714	516.24	1.38	+	6.65e-15
regulation of cellular metabolic process	5856	1701	1276.64	1.33	+	2.21e-38
regulation of cellular process	10404	2677	2268.12	1.18	+	4.06e-30
regulation of cellular catabolic process	379	145	82.62	1.75	+	1.9e-06
negative regulation of protein ubiquitination	129	57	28.12	2.03	+	0.00863
regulation of protein ubiquitination	251	96	54.72	1.75	+	0.00195
regulation of protein modification by small protein conjugation or removal	273	106	59.52	1.78	+	0.000232
regulation of protein modification process	1687	506	367.77	1.38	+	4.27e-09
negative regulation of protein modification by small protein conjugation or removal	138	62	30.08	2.06	+	0.00174
negative regulation of protein modification process	573	213	124.92	1.71	+	1.73e-09
negative regulation of cellular protein metabolic process	982	336	214.08	1.57	+	1.3e-11
negative regulation of protein metabolic process	1040	348	226.73	1.53	+	7.37e-11
negative regulation of macromolecule metabolic process	2290	754	499.23	1.51	+	4.26e-26
negative regulation of metabolic process	2490	792	542.83	1.46	+	2.61e-23
negative regulation of biological process	4571	1346	996.5	1.35	+	7.53e-30
negative regulation of cellular metabolic process	2308	738	503.16	1.47	+	6.14e-22
negative regulation of cellular process	4232	1252	922.6	1.36	+	8.17e-28
negative regulation of translation	134	59	29.21	2.02	+	0.00631
negative regulation of gene expression	1441	494	314.15	1.57	+	8.31e-19
regulation of gene expression	4332	1301	944.4	1.38	+	3.11e-32
negative regulation of cellular macromolecule biosynthetic process	1279	434	278.83	1.56	+	2.52e-15
negative regulation of cellular biosynthetic process	1434	466	312.62	1.49	+	1.83e-13
regulation of cellular biosynthetic process	4278	1257	932.63	1.35	+	9.65e-27
regulation of biosynthetic process	4332	1272	944.4	1.35	+	4.6e-27
negative regulation of biosynthetic process	1461	475	318.51	1.49	+	7.96e-14
regulation of cellular macromolecule biosynthetic process	3979	1196	867.44	1.38	+	7.09e-29
regulation of macromolecule biosynthetic process	4096	1228	892.95	1.38	+	1.84e-29
negative regulation of macromolecule biosynthetic process	1373	461	299.32	1.54	+	1.09e-15
regulation of translation	345	124	75.21	1.65	+	0.00103
regulation of cellular amide metabolic process	374	136	81.53	1.67	+	0.000135
regulation of nitrogen compound metabolic process	4390	1305	957.04	1.36	+	2.22e-30
posttranscriptional regulation of gene expression	473	175	103.12	1.7	+	3.48e-07
negative regulation of cellular amide metabolic process	142	61	30.96	1.97	+	0.00904
negative regulation of nitrogen compound metabolic process	1465	486	319.38	1.52	+	8.78e-16
endosomal transport	236	103	51.45	2	+	1.04e-06
vacuolar transport	267	114	58.21	1.96	+	3.93e-07
transport	3936	1032	858.07	1.2	+	5.76e-07
establishment of localization	4065	1070	886.19	1.21	+	8.76e-08
localization	4963	1319	1081.96	1.22	+	3.51e-12
mRNA splicing, via spliceosome	271	117	59.08	1.98	+	1.14e-07
mRNA processing	445	175	97.01	1.8	+	3e-09
RNA processing	871	312	189.88	1.64	+	4.7e-13
RNA metabolic process	3463	1092	754.95	1.45	+	1.43e-33
cellular macromolecule metabolic process	6784	2072	1478.95	1.4	+	1.16e-70
cellular metabolic process	8641	2583	1883.78	1.37	+	2.74e-92
metabolic process	9573	2760	2086.96	1.32	+	7.23e-85
macromolecule metabolic process	7488	2209	1632.42	1.35	+	1.83e-64
organic substance metabolic process	9173	2652	1999.76	1.33	+	1.23e-79
nucleic acid metabolic process	3986	1281	868.97	1.47	+	1.34e-45
nucleobase-containing compound metabolic process	4540	1447	989.74	1.46	+	1.18e-51
organic cyclic compound metabolic process	4918	1536	1072.15	1.43	+	1.15e-50
cellular nitrogen compound metabolic process	5169	1625	1126.87	1.44	+	8.68e-57
nitrogen compound metabolic process	5651	1736	1231.95	1.41	+	2e-55
heterocycle metabolic process	4677	1479	1019.61	1.45	+	3.33e-51
cellular aromatic compound metabolic process	4727	1489	1030.51	1.44	+	1.12e-50
primary metabolic process	8722	2538	1901.44	1.33	+	3.93e-76
gene expression	3785	1172	825.15	1.42	+	2.09e-33
mRNA metabolic process	627	239	136.69	1.75	+	4.09e-12
RNA splicing, via transesterification reactions with bulged adenosine as nucleophile	271	117	59.08	1.98	+	1.14e-07
RNA splicing, via transesterification reactions	275	121	59.95	2.02	+	1.58e-08
RNA splicing	377	152	82.19	1.85	+	1.79e-08
protein ubiquitination involved in ubiquitin-dependent protein catabolic process	152	65	33.14	1.96	+	0.00478
ubiquitin-dependent protein catabolic process	490	185	106.82	1.73	+	1.91e-08
modification-dependent protein catabolic process	498	187	108.57	1.72	+	2.27e-08
proteolysis involved in cellular protein catabolic process	544	199	118.59	1.68	+	4.21e-08
proteolysis	1217	340	265.31	1.28	+	0.0259
protein metabolic process	4130	1190	900.36	1.32	+	1.28e-21
cellular protein catabolic process	562	205	122.52	1.67	+	2.57e-08
protein catabolic process	599	214	130.58	1.64	+	5.38e-08
macromolecule catabolic process	966	339	210.59	1.61	+	3.27e-13
organic substance catabolic process	1605	501	349.9	1.43	+	1.01e-11
catabolic process	1714	517	373.66	1.38	+	9.44e-10
cellular protein metabolic process	3553	1090	774.57	1.41	+	8.57e-29
cellular macromolecule catabolic process	829	300	180.73	1.66	+	5.42e-13
cellular catabolic process	1395	447	304.12	1.47	+	8.15e-12
modification-dependent macromolecule catabolic process	506	189	110.31	1.71	+	2.68e-08
protein ubiquitination	651	232	141.92	1.63	+	8.72e-09
protein modification by small protein conjugation	771	279	168.08	1.66	+	7.01e-12
protein modification by small protein conjugation or removal	904	316	197.08	1.6	+	6.73e-12
cellular protein modification process	2891	882	630.25	1.4	+	4.01e-21
protein modification process	2891	882	630.25	1.4	+	4.01e-21
macromolecule modification	3162	974	689.33	1.41	+	1.96e-25
regulation of mRNA stability	144	61	31.39	1.94	+	0.0139
regulation of RNA stability	151	63	32.92	1.91	+	0.0154
regulation of biological quality	3542	929	772.17	1.2	+	7.1e-06
interaction with host	142	60	30.96	1.94	+	0.0182
symbiosis, encompassing mutualism through parasitism	872	285	190.1	1.5	+	2.52e-07
interspecies interaction between organisms	872	285	190.1	1.5	+	2.52e-07
multi-organism process	2297	603	500.76	1.2	+	0.0112
cellular response to insulin stimulus	157	66	34.23	1.93	+	0.00696
response to insulin	228	87	49.71	1.75	+	0.00762
response to peptide hormone	403	143	87.86	1.63	+	0.000246
response to peptide	443	152	96.58	1.57	+	0.000681
response to organonitrogen compound	823	252	179.42	1.4	+	0.000838
response to nitrogen compound	924	276	201.44	1.37	+	0.0016
response to stimulus	7675	1872	1673.19	1.12	+	6.24e-06
response to organic substance	2658	733	579.46	1.26	+	1.97e-07
response to endogenous stimulus	1465	425	319.38	1.33	+	2.24e-05
response to oxygen-containing compound	1484	437	323.52	1.35	+	2.1e-06
response to hormone	840	261	183.12	1.43	+	0.000149
cellular response to peptide hormone stimulus	268	104	58.43	1.78	+	0.00032
cellular response to hormone stimulus	558	186	121.65	1.53	+	0.000189
cellular response to endogenous stimulus	1038	317	226.29	1.4	+	2.34e-05
cellular response to organic substance	1940	544	422.93	1.29	+	1.29e-05
cellular response to chemical stimulus	2378	659	518.42	1.27	+	1.16e-06
cellular response to stimulus	6206	1559	1352.94	1.15	+	2.05e-07
cellular response to peptide	289	110	63	1.75	+	0.000344
cellular response to organonitrogen compound	463	152	100.94	1.51	+	0.00813
cellular response to nitrogen compound	533	172	116.2	1.48	+	0.00456
cellular response to oxygen-containing compound	855	276	186.39	1.48	+	1.73e-06
cell cycle G2/M phase transition	138	58	30.08	1.93	+	0.031
cell cycle phase transition	260	97	56.68	1.71	+	0.00492
cell cycle process	1108	369	241.55	1.53	+	2.05e-11
cell cycle	1344	451	293	1.54	+	3.14e-15
single-organism cellular process	11106	2839	2421.16	1.17	+	6.09e-32
single-organism process	12433	3108	2710.46	1.15	+	3.38e-30
protein polyubiquitination	244	101	53.19	1.9	+	2.29e-05
intrinsic apoptotic signaling pathway	155	64	33.79	1.89	+	0.0178
apoptotic signaling pathway	291	107	63.44	1.69	+	0.00261
apoptotic process	899	303	195.99	1.55	+	1.95e-09
programmed cell death	921	311	200.78	1.55	+	7.43e-10
cell death	965	326	210.37	1.55	+	1.71e-10
intracellular signal transduction	1614	481	351.86	1.37	+	4.38e-08
proteasome-mediated ubiquitin-dependent protein catabolic process	285	116	62.13	1.87	+	4.1e-06
proteasomal protein catabolic process	295	120	64.31	1.87	+	2.15e-06
ribonucleoprotein complex assembly	200	81	43.6	1.86	+	0.00188
ribonucleoprotein complex subunit organization	210	86	45.78	1.88	+	0.000515
macromolecular complex subunit organization	2059	668	448.87	1.49	+	6.85e-21
ribonucleoprotein complex biogenesis	463	165	100.94	1.63	+	1.64e-05
cellular component biogenesis	2375	734	517.76	1.42	+	5.14e-18
cellular macromolecular complex assembly	759	258	165.47	1.56	+	5.49e-08
macromolecular complex assembly	1393	440	303.68	1.45	+	1.21e-10
cellular component assembly	2109	649	459.77	1.41	+	5.43e-15
macromolecular complex disassembly	184	74	40.11	1.84	+	0.0078
cellular component disassembly	525	184	114.45	1.61	+	6.7e-06
regulation of protein stability	229	92	49.92	1.84	+	0.000426
cellular response to nutrient levels	167	67	36.41	1.84	+	0.0266
cellular response to extracellular stimulus	197	77	42.95	1.79	+	0.0133
cellular response to external stimulus	278	105	60.61	1.73	+	0.000986
response to extracellular stimulus	487	156	106.17	1.47	+	0.0223
response to nutrient levels	456	146	99.41	1.47	+	0.0469
DNA replication	220	88	47.96	1.83	+	0.000983
cellular macromolecule biosynthetic process	3648	1134	795.28	1.43	+	1.13e-32
macromolecule biosynthetic process	3729	1156	812.94	1.42	+	5.18e-33
organic substance biosynthetic process	4698	1439	1024.19	1.41	+	1.32e-41
biosynthetic process	4787	1465	1043.59	1.4	+	1.84e-42
cellular biosynthetic process	4599	1416	1002.6	1.41	+	7.19e-42
DNA metabolic process	788	279	171.79	1.62	+	8.56e-11
positive regulation of proteolysis involved in cellular protein catabolic process	170	68	37.06	1.83	+	0.0249
positive regulation of cellular protein catabolic process	184	74	40.11	1.84	+	0.0078
positive regulation of cellular catabolic process	272	107	59.3	1.8	+	0.000105
positive regulation of catabolic process	335	124	73.03	1.7	+	0.000223
positive regulation of metabolic process	3021	907	658.59	1.38	+	7.93e-20
positive regulation of biological process	5214	1455	1136.68	1.28	+	1.49e-22
positive regulation of cellular metabolic process	2835	857	618.04	1.39	+	3.17e-19
positive regulation of cellular process	4713	1346	1027.46	1.31	+	4.1e-24
positive regulation of cellular protein metabolic process	1426	417	310.88	1.34	+	1.28e-05
positive regulation of protein metabolic process	1514	441	330.06	1.34	+	6.66e-06
positive regulation of macromolecule metabolic process	2822	862	615.21	1.4	+	1.18e-20
positive regulation of protein catabolic process	257	93	56.03	1.66	+	0.0277
positive regulation of proteolysis	360	126	78.48	1.61	+	0.00316
viral life cycle	300	119	65.4	1.82	+	1.05e-05
viral process	831	270	181.16	1.49	+	1.49e-06
multi-organism cellular process	836	273	182.25	1.5	+	7.24e-07
response to endoplasmic reticulum stress	241	95	52.54	1.81	+	0.000608
cellular response to stress	1619	554	352.95	1.57	+	2.03e-21
response to stress	3364	931	733.37	1.27	+	6.03e-11
regulation of gene expression, epigenetic	203	79	44.26	1.79	+	0.0116
nuclear-transcribed mRNA catabolic process	193	75	42.07	1.78	+	0.022
mRNA catabolic process	205	78	44.69	1.75	+	0.0297
RNA catabolic process	233	87	50.8	1.71	+	0.0175
nucleobase-containing compound catabolic process	351	122	76.52	1.59	+	0.00669
aromatic compound catabolic process	394	135	85.89	1.57	+	0.00378
cellular nitrogen compound catabolic process	389	129	84.8	1.52	+	0.0324
organic cyclic compound catabolic process	416	137	90.69	1.51	+	0.0233
heterocycle catabolic process	382	128	83.28	1.54	+	0.0216
peptidyl-lysine modification	321	124	69.98	1.77	+	2.16e-05
peptidyl-amino acid modification	873	279	190.32	1.47	+	3.58e-06
cellular response to oxidative stress	197	75	42.95	1.75	+	0.0443
response to oxidative stress	378	128	82.41	1.55	+	0.0131
mitotic cell cycle phase	211	80	46	1.74	+	0.0255
cell cycle phase	211	80	46	1.74	+	0.0255
biological phase	215	81	46.87	1.73	+	0.028
protein targeting	427	160	93.09	1.72	+	9.82e-07
intracellular protein transport	720	274	156.96	1.75	+	3.29e-14
cellular protein localization	1214	435	264.66	1.64	+	1.66e-19
protein localization	1790	596	390.23	1.53	+	1.23e-20
macromolecule localization	2157	675	470.24	1.44	+	2.04e-17
cellular macromolecule localization	1225	437	267.06	1.64	+	2.92e-19
cellular localization	1979	650	431.43	1.51	+	1.76e-21
intracellular transport	1230	425	268.15	1.58	+	3.06e-16
establishment of localization in cell	1511	493	329.41	1.5	+	9.3e-15
protein transport	1252	426	272.94	1.56	+	3.56e-15
establishment of protein localization	1377	464	300.19	1.55	+	4.33e-16
organic substance transport	2011	593	438.41	1.35	+	5.98e-10
DNA repair	490	183	106.82	1.71	+	5.98e-08
cellular response to DNA damage stimulus	739	267	161.11	1.66	+	3.57e-11
single-organism intracellular transport	508	189	110.75	1.71	+	3.7e-08
single-organism localization	2361	620	514.71	1.2	+	0.00744
single-organism cellular localization	841	288	183.34	1.57	+	1.38e-09
mitotic cell cycle phase transition	254	94	55.37	1.7	+	0.0101
mitotic cell cycle	788	270	171.79	1.57	+	7.69e-09
mitotic cell cycle process	760	263	165.68	1.59	+	5.59e-09
histone modification	345	127	75.21	1.69	+	0.000205
chromatin modification	465	167	101.37	1.65	+	7.75e-06
chromatin organization	653	223	142.36	1.57	+	1.02e-06
establishment of protein localization to membrane	275	101	59.95	1.68	+	0.00577
protein localization to membrane	389	140	84.8	1.65	+	0.000152
single-organism membrane organization	767	260	167.21	1.55	+	5.95e-08
membrane organization	930	308	202.74	1.52	+	8.99e-09
establishment of protein localization to organelle	376	138	81.97	1.68	+	6.19e-05
protein localization to organelle	583	213	127.1	1.68	+	8.35e-09
negative regulation of kinase activity	253	92	55.16	1.67	+	0.0258
regulation of kinase activity	797	249	173.75	1.43	+	0.000205
regulation of phosphorylation	1411	410	307.6	1.33	+	3.65e-05
regulation of phosphate metabolic process	1639	457	357.31	1.28	+	0.000581
regulation of phosphorus metabolic process	1640	458	357.53	1.28	+	0.000471
regulation of transferase activity	961	299	209.5	1.43	+	1.17e-05
regulation of catalytic activity	2375	675	517.76	1.3	+	8.25e-09
regulation of molecular function	2882	823	628.29	1.31	+	4.09e-12
negative regulation of transferase activity	357	131	77.83	1.68	+	0.000149
negative regulation of catalytic activity	849	253	185.09	1.37	+	0.00617
negative regulation of molecular function	1107	339	241.33	1.4	+	4.81e-06
negative regulation of phosphorylation	427	151	93.09	1.62	+	0.000126
negative regulation of phosphate metabolic process	545	179	118.81	1.51	+	0.000897
negative regulation of phosphorus metabolic process	545	179	118.81	1.51	+	0.000897
coenzyme metabolic process	276	100	60.17	1.66	+	0.0116
cofactor metabolic process	346	121	75.43	1.6	+	0.00553
negative regulation of intracellular signal transduction	455	164	99.19	1.65	+	8.58e-06
negative regulation of signal transduction	1118	347	243.73	1.42	+	6.82e-07
negative regulation of signaling	1225	372	267.06	1.39	+	1.73e-06
regulation of signaling	3096	871	674.94	1.29	+	1.48e-11
negative regulation of cell communication	1221	370	266.18	1.39	+	2.47e-06
regulation of cell communication	3048	858	664.48	1.29	+	2.27e-11
negative regulation of response to stimulus	1400	420	305.21	1.38	+	4.97e-07
regulation of response to stimulus	3713	1025	809.45	1.27	+	2.74e-12
regulation of signal transduction	2747	796	598.86	1.33	+	5.39e-13
regulation of intracellular signal transduction	1716	500	374.1	1.34	+	4.04e-07
Wnt signaling pathway	354	127	77.17	1.65	+	0.000804
cell-cell signaling by wnt	354	127	77.17	1.65	+	0.000804
cell surface receptor signaling pathway involved in cell-cell signaling	418	138	91.13	1.51	+	0.019
regulation of autophagy	268	96	58.43	1.64	+	0.0292
regulation of apoptotic signaling pathway	377	134	82.19	1.63	+	0.000601
regulation of apoptotic process	1431	440	311.97	1.41	+	5.84e-09
regulation of programmed cell death	1445	445	315.02	1.41	+	3.41e-09
regulation of cell death	1544	477	336.6	1.42	+	2.69e-10
nuclear transport	283	100	61.7	1.62	+	0.0323
negative regulation of protein phosphorylation	390	137	85.02	1.61	+	0.000824
regulation of protein phosphorylation	1316	374	286.89	1.3	+	0.00166
dephosphorylation	296	103	64.53	1.6	+	0.0438
phosphate-containing compound metabolic process	2080	609	453.45	1.34	+	9.04e-10
phosphorus metabolic process	2086	610	454.76	1.34	+	1.07e-09
regulation of mitotic cell cycle phase transition	308	107	67.15	1.59	+	0.0313
regulation of cell cycle phase transition	329	115	71.72	1.6	+	0.0105
regulation of cell cycle process	573	186	124.92	1.49	+	0.0011
regulation of cell cycle	967	327	210.81	1.55	+	1.38e-10
regulation of mitotic cell cycle	491	168	107.04	1.57	+	0.000173
mitochondrion organization	632	219	137.78	1.59	+	4.39e-07
regulation of cellular response to stress	588	202	128.19	1.58	+	4.84e-06
regulation of response to stress	1384	385	301.72	1.28	+	0.00839
microtubule cytoskeleton organization	368	124	80.23	1.55	+	0.0238
cytoskeleton organization	932	280	203.18	1.38	+	0.000811
single-organism organelle organization	1496	477	326.14	1.46	+	1.76e-12
microtubule-based process	547	174	119.25	1.46	+	0.00917
cell division	481	162	104.86	1.54	+	0.000806
endomembrane system organization	484	163	105.51	1.54	+	0.00074
negative regulation of cell cycle	440	148	95.92	1.54	+	0.00304
translation	455	153	99.19	1.54	+	0.00198
peptide biosynthetic process	479	159	104.42	1.52	+	0.00246
peptide metabolic process	625	191	136.25	1.4	+	0.0326
organonitrogen compound metabolic process	1846	529	402.44	1.31	+	1.14e-06
cellular amide metabolic process	753	232	164.16	1.41	+	0.00172
organonitrogen compound biosynthetic process	1060	326	231.09	1.41	+	6.77e-06
amide biosynthetic process	539	177	117.5	1.51	+	0.00106
cellular nitrogen compound biosynthetic process	3521	1093	767.6	1.42	+	6.9e-31
transmembrane receptor protein tyrosine kinase signaling pathway	506	168	110.31	1.52	+	0.00114
enzyme linked receptor protein signaling pathway	707	225	154.13	1.46	+	0.000247
regulation of intracellular protein transport	384	127	83.71	1.52	+	0.0433
regulation of intracellular transport	481	153	104.86	1.46	+	0.0397
regulation of localization	2512	655	547.63	1.2	+	0.00856
regulation of cellular localization	847	258	184.65	1.4	+	0.000891
regulation of cellular protein localization	570	191	124.26	1.54	+	8.49e-05
autophagy	397	131	86.55	1.51	+	0.0346
transcription from RNA polymerase II promoter	731	239	159.36	1.5	+	9.99e-06
transcription, DNA-templated	2564	779	558.96	1.39	+	1.58e-17
nucleic acid-templated transcription	2565	779	559.18	1.39	+	1.74e-17
RNA biosynthetic process	2688	822	586	1.4	+	1.47e-19
nucleobase-containing compound biosynthetic process	3027	936	659.9	1.42	+	1.08e-24
organic cyclic compound biosynthetic process	3207	981	699.14	1.4	+	1.19e-24
heterocycle biosynthetic process	3085	951	672.55	1.41	+	9.19e-25
aromatic compound biosynthetic process	3097	952	675.16	1.41	+	2.15e-24
ncRNA metabolic process	558	182	121.65	1.5	+	0.0011
positive regulation of organelle organization	516	167	112.49	1.48	+	0.0056
regulation of organelle organization	1020	324	222.37	1.46	+	2.55e-07
regulation of cellular component organization	2303	691	502.07	1.38	+	8.09e-14
positive regulation of cellular component organization	1175	362	256.16	1.41	+	6.08e-07
negative regulation of transcription from RNA polymerase II promoter	758	245	165.25	1.48	+	1.65e-05
regulation of transcription from RNA polymerase II promoter	1834	562	399.82	1.41	+	4.08e-12
regulation of transcription, DNA-templated	3588	1070	782.2	1.37	+	1.2e-23
regulation of nucleic acid-templated transcription	3612	1078	787.43	1.37	+	5.25e-24
regulation of RNA biosynthetic process	3629	1084	791.14	1.37	+	2.56e-24
regulation of RNA metabolic process	3748	1123	817.08	1.37	+	5.29e-26
regulation of nucleobase-containing compound metabolic process	4091	1209	891.86	1.36	+	2.53e-26
negative regulation of transcription, DNA-templated	1092	360	238.06	1.51	+	1.76e-10
negative regulation of nucleic acid-templated transcription	1137	371	247.87	1.5	+	2.68e-10
negative regulation of RNA biosynthetic process	1153	377	251.36	1.5	+	1.23e-10
negative regulation of RNA metabolic process	1198	393	261.17	1.5	+	2.03e-11
negative regulation of nucleobase-containing compound metabolic process	1337	432	291.47	1.48	+	7.44e-12
regulation of cell morphogenesis	511	165	111.4	1.48	+	0.00743
regulation of anatomical structure morphogenesis	1028	293	224.11	1.31	+	0.0291
regulation of developmental process	2338	629	509.7	1.23	+	0.000253
response to inorganic substance	511	164	111.4	1.47	+	0.0113
negative regulation of cellular component organization	593	188	129.28	1.45	+	0.00425
negative regulation of apoptotic process	837	262	182.47	1.44	+	7.49e-05
negative regulation of programmed cell death	848	268	184.87	1.45	+	2.17e-05
negative regulation of cell death	920	294	200.56	1.47	+	1.2e-06
regulation of cell projection organization	603	188	131.46	1.43	+	0.0119
regulation of protein kinase activity	736	228	160.45	1.42	+	0.00148
regulation of cellular component biogenesis	811	251	176.8	1.42	+	0.000383
positive regulation of transferase activity	634	193	138.22	1.4	+	0.0365
positive regulation of catalytic activity	1562	444	340.52	1.3	+	0.000106
positive regulation of molecular function	1845	527	402.22	1.31	+	1.96e-06
protein complex assembly	1110	337	241.99	1.39	+	1.33e-05
protein complex subunit organization	1317	405	287.11	1.41	+	5.19e-08
protein complex biogenesis	1110	337	241.99	1.39	+	1.33e-05
negative regulation of cell proliferation	661	200	144.1	1.39	+	0.0356
regulation of cell proliferation	1570	435	342.27	1.27	+	0.0024
single-organism biosynthetic process	1043	313	227.38	1.38	+	0.000155
single-organism metabolic process	3418	944	745.14	1.27	+	5.95e-11
carboxylic acid metabolic process	760	227	165.68	1.37	+	0.0195
oxoacid metabolic process	765	228	166.77	1.37	+	0.0214
organic acid metabolic process	844	247	184	1.34	+	0.0295
small molecule metabolic process	1668	487	363.63	1.34	+	5.66e-07
positive regulation of transcription from RNA polymerase II promoter	1035	308	225.64	1.37	+	0.000431
positive regulation of transcription, DNA-templated	1342	419	292.56	1.43	+	2.78e-09
positive regulation of gene expression	1663	515	362.54	1.42	+	1.46e-11
positive regulation of nucleic acid-templated transcription	1342	419	292.56	1.43	+	2.78e-09
positive regulation of RNA biosynthetic process	1362	428	296.92	1.44	+	6.05e-10
positive regulation of cellular biosynthetic process	1730	521	377.15	1.38	+	9.62e-10
positive regulation of biosynthetic process	1762	528	384.12	1.37	+	1.43e-09
positive regulation of RNA metabolic process	1408	446	306.95	1.45	+	5.13e-11
positive regulation of nucleobase-containing compound metabolic process	1650	500	359.71	1.39	+	1.25e-09
positive regulation of nitrogen compound metabolic process	1760	534	383.69	1.39	+	1.32e-10
positive regulation of macromolecule biosynthetic process	1594	490	347.5	1.41	+	2.5e-10
response to abiotic stimulus	1097	323	239.15	1.35	+	0.000537
carbohydrate derivative metabolic process	1060	311	231.09	1.35	+	0.0013
phosphorylation	1331	380	290.16	1.31	+	0.000838
vesicle-mediated transport	1288	364	280.79	1.3	+	0.00408
positive regulation of protein modification process	1153	324	251.36	1.29	+	0.028
regulation of cell differentiation	1563	433	340.74	1.27	+	0.0026
nervous system development	2202	582	480.05	1.21	+	0.00799
system development	4030	1031	878.56	1.17	+	9.36e-05
anatomical structure development	5075	1321	1106.38	1.19	+	1.74e-09
developmental process	5421	1425	1181.8	1.21	+	3.84e-12
multicellular organism development	4626	1206	1008.49	1.2	+	2.48e-08
single-multicellular organism process	5402	1371	1177.66	1.16	+	5.75e-07
single-organism developmental process	5326	1395	1161.09	1.2	+	3.13e-11
anatomical structure morphogenesis	2116	555	461.3	1.2	+	0.0345
cell differentiation	3286	844	716.36	1.18	+	0.00172
cellular developmental process	3516	922	766.51	1.2	+	8.75e-06
G-protein coupled receptor signaling pathway	1202	124	262.04	0.47	-	1.37e-18
Unclassified	3964	351	864.17	0.41	-	0
detection of chemical stimulus involved in sensory perception of smell	422	6	92	< 0.2	-	3.65e-28
detection of chemical stimulus involved in sensory perception	472	11	102.9	< 0.2	-	2.55e-27
sensory perception	952	104	207.54	0.5	-	3.27e-12
neurological system process	1271	178	277.08	0.64	-	3.24e-07
system process	1833	302	399.6	0.76	-	0.000519
sensory perception of chemical stimulus	529	17	115.32	< 0.2	-	8.63e-27
detection of chemical stimulus	508	18	110.75	< 0.2	-	2.97e-24
detection of stimulus	675	56	147.15	0.38	-	2.25e-14
detection of stimulus involved in sensory perception	527	23	114.89	0.2	-	4.83e-22
sensory perception of smell	453	8	98.76	< 0.2	-	1.05e-28

## Sheet: S9B Table GO_Cellular Component
S9B Table: Panther GO term analysis on genes associated with both TFAP2A and MITF peaks, GO Cellular Component Complete
	Homo sapiens (REF)	human ap2a/mitf shared genes
GO cellular component complete	#	#	expected	Fold Enrichment	+/-	P value
melanosome	106	58	23.11	2.51	+	9.08e-07
pigment granule	106	58	23.11	2.51	+	9.08e-07
cytoplasmic, membrane-bounded vesicle	1196	350	260.73	1.34	+	4.18e-05
membrane-bounded vesicle	3547	995	773.26	1.29	+	2.07e-14
vesicle	3690	1042	804.44	1.3	+	3.68e-16
membrane-bounded organelle	12122	3484	2642.66	1.32	+	9.06e-147
organelle	13070	3675	2849.32	1.29	+	3.82e-151
intracellular membrane-bounded organelle	10985	3267	2394.78	1.36	+	8.05e-150
intracellular organelle	12049	3488	2626.74	1.33	+	1.55e-153
intracellular part	13819	3864	3012.61	1.28	+	4.22e-174
intracellular	14192	3915	3093.93	1.27	+	4.74e-168
cell part	16327	4147	3559.37	1.17	+	4.61e-114
cell	16353	4148	3565.04	1.16	+	1.13e-112
cytoplasmic vesicle	1302	382	283.84	1.35	+	7.18e-06
cytoplasmic part	8144	2427	1775.43	1.37	+	1.37e-81
cytoplasm	10781	3121	2350.31	1.33	+	3.6e-115
intracellular vesicle	1304	382	284.28	1.34	+	8.46e-06
catalytic step 2 spliceosome	90	45	19.62	2.29	+	0.000777
spliceosomal complex	178	79	38.8	2.04	+	1.08e-05
intracellular ribonucleoprotein complex	775	295	168.95	1.75	+	2.42e-16
ribonucleoprotein complex	776	295	169.17	1.74	+	2.87e-16
macromolecular complex	4873	1530	1062.34	1.44	+	1.37e-52
nuclear part	3916	1396	853.71	1.64	+	6.68e-80
nucleus	6989	2202	1523.64	1.45	+	2.65e-92
intracellular organelle part	8167	2544	1780.45	1.43	+	4.42e-112
organelle part	8351	2587	1820.56	1.42	+	1.63e-112
nuclear matrix	100	44	21.8	2.02	+	0.0233
nuclear periphery	125	54	27.25	1.98	+	0.00478
nuclear lumen	3525	1263	768.47	1.64	+	1.56e-71
intracellular organelle lumen	4379	1514	954.64	1.59	+	2.52e-79
organelle lumen	4380	1514	954.86	1.59	+	2.96e-79
membrane-enclosed lumen	4380	1514	954.86	1.59	+	2.96e-79
focal adhesion	393	166	85.68	1.94	+	6.28e-12
cell-substrate adherens junction	396	166	86.33	1.92	+	1.18e-11
adherens junction	684	278	149.12	1.86	+	5.81e-19
anchoring junction	702	281	153.04	1.84	+	2.68e-18
cell junction	1371	418	298.88	1.4	+	1.1e-08
cell-substrate junction	400	166	87.2	1.9	+	2.68e-11
nuclear speck	198	83	43.16	1.92	+	5.2e-05
nuclear body	352	142	76.74	1.85	+	1.41e-08
nucleoplasm part	729	269	158.93	1.69	+	3.97e-13
nucleoplasm	2939	1095	640.72	1.71	+	1.36e-68
chromosome, telomeric region	141	59	30.74	1.92	+	0.00456
chromosomal region	321	118	69.98	1.69	+	0.000105
chromosomal part	785	287	171.13	1.68	+	1.19e-13
chromosome	897	318	195.55	1.63	+	1.39e-13
intracellular non-membrane-bounded organelle	3990	1261	869.84	1.45	+	7.05e-42
non-membrane-bounded organelle	3990	1261	869.84	1.45	+	7.05e-42
cytoplasmic ribonucleoprotein granule	147	61	32.05	1.9	+	0.00407
ribonucleoprotein granule	155	64	33.79	1.89	+	0.00278
cell-cell adherens junction	320	132	69.76	1.89	+	1.79e-08
cell-cell junction	641	207	139.74	1.48	+	4.9e-05
ruffle	160	66	34.88	1.89	+	0.00201
cell projection	1909	530	416.17	1.27	+	1.23e-05
cell leading edge	359	128	78.26	1.64	+	0.000154
myelin sheath	180	74	39.24	1.89	+	0.000554
midbody	134	55	29.21	1.88	+	0.0161
spindle pole	130	53	28.34	1.87	+	0.0272
spindle	299	101	65.18	1.55	+	0.0265
microtubule cytoskeleton	1105	367	240.9	1.52	+	5.52e-12
cytoskeleton	2059	605	448.87	1.35	+	9.24e-11
cytoskeletal part	1549	439	337.69	1.3	+	2.81e-05
lamellipodium	177	68	38.59	1.76	+	0.0138
lysosomal membrane	288	110	62.79	1.75	+	4.52e-05
lysosome	553	180	120.56	1.49	+	0.000228
lytic vacuole	553	180	120.56	1.49	+	0.000228
vacuole	1223	393	266.62	1.47	+	5.58e-11
lytic vacuole membrane	288	110	62.79	1.75	+	4.52e-05
vacuolar membrane	606	210	132.11	1.59	+	1.7e-07
whole membrane	1381	428	301.06	1.42	+	6.56e-10
membrane	9432	2235	2056.22	1.09	+	7.93e-05
vacuolar part	714	243	155.66	1.56	+	3.17e-08
bounding membrane of organelle	1739	508	379.11	1.34	+	2.99e-08
organelle membrane	2639	788	575.32	1.37	+	1.04e-16
ribosomal subunit	174	66	37.93	1.74	+	0.027
ribosome	252	88	54.94	1.6	+	0.0278
nuclear chromatin	291	109	63.44	1.72	+	0.000133
nuclear chromosome part	477	173	103.99	1.66	+	3e-07
nuclear chromosome	512	179	111.62	1.6	+	2.1e-06
chromatin	433	164	94.4	1.74	+	4.15e-08
centrosome	496	181	108.13	1.67	+	7.25e-08
microtubule organizing center	642	231	139.96	1.65	+	6.12e-10
membrane raft	300	108	65.4	1.65	+	0.000934
membrane microdomain	301	108	65.62	1.65	+	0.00108
membrane region	375	139	81.75	1.7	+	4.74e-06
mitochondrial matrix	418	149	91.13	1.64	+	1.5e-05
mitochondrial part	998	305	217.57	1.4	+	6.89e-06
mitochondrion	1717	539	374.31	1.44	+	3.93e-14
early endosome	312	110	68.02	1.62	+	0.00189
endosome	812	269	177.02	1.52	+	3.9e-08
endomembrane system	3894	1118	848.91	1.32	+	4.16e-20
transferase complex, transferring phosphorus-containing groups	245	86	53.41	1.61	+	0.0287
transferase complex	734	264	160.02	1.65	+	1.31e-11
catalytic complex	1152	410	251.14	1.63	+	1.74e-18
protein complex	4112	1257	896.44	1.4	+	5.97e-35
cell cortex	251	87	54.72	1.59	+	0.0399
cytoplasmic region	303	104	66.06	1.57	+	0.0107
endosome membrane	401	138	87.42	1.58	+	0.00035
endosomal part	435	153	94.83	1.61	+	2.19e-05
ubiquitin ligase complex	294	100	64.09	1.56	+	0.0224
nuclear membrane	287	97	62.57	1.55	+	0.0374
nuclear envelope	431	147	93.96	1.56	+	0.00024
organelle envelope	1145	355	249.62	1.42	+	7.15e-08
envelope	1151	358	250.92	1.43	+	4.09e-08
cytosol	3487	1178	760.18	1.55	+	4.46e-52
nucleolus	877	287	191.19	1.5	+	2.93e-08
perinuclear region of cytoplasm	667	205	145.41	1.41	+	0.00158
mitochondrial membrane	694	210	151.3	1.39	+	0.0032
mitochondrial envelope	736	218	160.45	1.36	+	0.00811
extracellular exosome	2735	790	596.24	1.32	+	2.35e-13
extracellular vesicle	2749	794	599.3	1.32	+	1.95e-13
extracellular organelle	2750	794	599.51	1.32	+	2.11e-13
extracellular region part	3819	966	832.56	1.16	+	0.00037
Golgi apparatus	1488	427	324.39	1.32	+	1.12e-05
cell projection part	982	281	214.08	1.31	+	0.00537
endoplasmic reticulum	1686	457	367.56	1.24	+	0.00182
integral component of plasma membrane	1629	275	355.13	0.77	-	0.00332
integral component of membrane	5907	1164	1287.76	0.9	-	0.0277
intrinsic component of membrane	6017	1182	1311.74	0.9	-	0.0128
intrinsic component of plasma membrane	1695	289	369.52	0.78	-	0.00456
cation channel complex	170	15	37.06	0.4	-	0.0419
Unclassified	2730	165	595.15	0.28	-	0
keratin filament	98	2	21.36	< 0.2	-	0.000163
intermediate filament	206	18	44.91	0.4	-	0.00525
