# Supplementary material for: TFAP2 paralogs regulate melanocyte differentiation in parallel with MITF
Source: PLoS Genet. 2017 Mar 1;13(3):e1006636. doi: 10.1371/journal.pgen.1006636 (PMC5352137; doi:10.1371/journal.pgen.1006636)
Supplement: S10 Table — (XLSX) [file pgen.1006636.s020.xlsx]

## Sheet: S10A Table SE_neither
S10A Table: Super-enhancers associated with neither TFAP2A nor MITF peaks in human primary melanocytes
#If SE was found within 100kb of the TSS of gene1 and gene2, gene1 and gene2 were designated as the nearest genes of SE. If no genes were found, then "NONE" is the name of gene1.
#distance1 means the distance of gene1 TSS to the proximal end of SE
#distance2 means the distanse of gene2 TSS to the proximal end of SE
PeakID	chr	start	end	normalized_rank	SE_score	gene1	distance1	gene2	distance2
chr13-7988	chr13	30415783	30427504	0.987716	0.222552	UBL3	3177		NA
chr14-7594	chr14	55595248	55613712	0.974274	0.150869	LGALS3	8718	DLGAP5	53916
chr15-8856	chr15	78331036	78370441	0.977335	0.161104	TBC1D2B	19255		NA
chr16-11880	chr16	2008877	2035679	0.973199	0.148301	TBL3	240		NA
chr17-27701	chr17	57900117	57920951	0.981553	0.181609	TUBD1	59762		NA
chr19-15972	chr19	4368072	4424399	0.983125	0.190111	SH3GL1	4308	MPND	52712
chr4-10385	chr4	88927976	88952479	0.98358	0.193345	PKD2	11408		NA
chr7-21171	chr7	6286698	6312790	0.980602	0.176908	CYTH3	12531		NA
chr9-13782	chr9	12666788	12713269	0.999793	0.8565	TYRP1	-3406		NA

## Sheet: S10B Table SE_TFAP2Aonly
S10B Table: Super-enhancers associated with TFAP2A peaks in human primary melanocytes
#If SE was found within 100kb of the TSS of gene1 and gene2, gene1 and gene2 were designated as the nearest genes of SE. If no genes were found, then "NONE" is the name of gene1.
#distance1 means the distance of gene1 TSS to the proximal end of SE
#distance2 means the distanse of gene2 TSS to the proximal end of SE
PeakID	chr	start	end	normalized_rank	SE_score	gene1	distance1	gene2	distance2
chr1-41370	chr1	11967275	11999559	0.976177	0.15727	NPPB	-64429	KIAA2013	3063
chr1-41896	chr1	25230891	25257728	0.979031	0.168239	RUNX3	47191		NA
chr11-12914	chr11	125033209	125053615	0.985317	0.204814	PKNOX2	8810		NA
chr11-28241	chr11	19865287	19951687	0.975225	0.153269	NONE	NA		NA
chr12-15938	chr12	89740186	89749540	0.983415	0.192545	DUSP6	2185		NA
chr12-19137	chr12	132312268	132345596	0.985689	0.207715	ULK1	-50264	MMP17	15994
chr12-19437	chr12	109882461	109916584	0.981512	0.181609	KCTD10	15826		NA
chr12-23059	chr12	122230781	122255793	0.985855	0.208482	SETD1B	649		NA
chr14-10491	chr14	50457103	50511351	0.988419	0.229554	METTL21D	99048		NA
chr14-9570	chr14	104122684	104190843	0.987799	0.223119	XRCC3	21677	KLC1	61186
chr16-18273	chr16	54951364	54971496	0.978327	0.164638	IRX5	-3344		NA
chr16-8218	chr16	67866347	67909524	0.980685	0.177841	EDC4	-18990	CENPT	-6575
chr16-9843	chr16	4661232	4685504	0.983001	0.189311	MGRN1	-1423		NA
chr17-20847	chr17	79475573	79487142	0.984449	0.199013	ACTG1	-1551		NA
chr17-27610	chr17	79297593	79321537	0.987096	0.218484	ENSG00000171282	-63975	TMEM105	-5091
chr17-4794	chr17	1665050	1705387	0.974812	0.152169	SERPINF1	19966	SMYD4	47956
chr18-7612	chr18	77927107	77987564	0.976383	0.157703	PARD6G	48093	ADNP2	90421
chr19-10772	chr19	59049567	59091635	0.99119	0.259961	CHMP2A	-4596	UBE2M	-274
chr19-27221	chr19	50304470	50335729	0.975804	0.154969	FUZ	-3573	MED25	-1446
chr2-30852	chr2	202278807	202334172	0.978286	0.164305	ALS2CR12	-84389	TRAK2	9812
chr20-7955	chr20	61545417	61570800	0.974026	0.150435	TCFL5	-64994	DIDO1	11165
chr22-5417	chr22	38688817	38715795	0.982712	0.18771	TMEM184B	-33266	CSNK1E	11107
chr4-6431	chr4	55523353	55557962	0.980933	0.178775	KIT	16573		NA
chr5-11035	chr5	367075	444774	0.997394	0.438102	C5orf55	37333		NA
chr5-9611	chr5	151043096	151079846	0.982339	0.185043	SPARC	5255		NA
chr7-4870	chr7	5552454	5571984	0.97961	0.171273	TNRC18	-99042	ACTB	8121
chr9-19747	chr9	35716932	35757747	0.983373	0.192378	TLN1	-4948		NA

## Sheet: S10C Table SE_MITFonly
S10C Table: Super-enhancers associated with MITF peaks in human primary melanocytes
#If SE was found within 100kb of the TSS of gene1 and gene2, gene1 and gene2 were designated as the nearest genes of SE. If no genes were found, then "NONE" is the name of gene1.
#distance1 means the distance of gene1 TSS to the proximal end of SE
#distance2 means the distanse of gene2 TSS to the proximal end of SE
PeakID	chr	start	end	normalized_rank	SE_score	gene1	distance1	gene2	distance2
chr1-22593	chr1	228268863	228298386	0.973157	0.148301	C1orf35	7538	ARF1	12774
chr1-27183	chr1	230959991	231005423	0.97688	0.159404	C1orf198	21692	CAPN9	99577
chr1-28181	chr1	158958444	159001502	0.977211	0.160771	IFI16	291		NA
chr1-28692	chr1	207061224	207084309	0.984655	0.200313	IL24	1979	FAIM3	22576
chr1-36825	chr1	150227690	150275449	0.984945	0.202681	MRPS21	-14770	APH1A	-10171
chr1-39654	chr1	109912842	109970636	0.983952	0.196146	SORT1	-1166		NA
chr1-45831	chr1	22063091	22119569	0.984573	0.200147	USP48	18769		NA
chr10-10655	chr10	63751950	63845067	0.996857	0.403394	NONE	NA		NA
chr10-10923	chr10	128323955	128361173	0.993176	0.291668	NONE	NA		NA
chr10-19039	chr10	17684430	17728148	0.992183	0.276398	TMEM236	-87962	STAM	20165
chr10-9259	chr10	17550584	17577827	0.977583	0.162104	ST8SIA6	-67877	PTPLA	95170
chr11-13065	chr11	57528255	57581444	0.988667	0.233454	CTNND1	25581		NA
chr11-14219	chr11	108090889	108107825	0.976797	0.159204	ATM	5798		NA
chr11-23017	chr11	78271318	78308547	0.97324	0.148301	NARS2	-4024		NA
chr11-25522	chr11	88899609	88929845	0.997477	0.446304	TYR	4107		NA
chr12-11686	chr12	27702228	27730260	0.981347	0.180809	PPFIBP1	39105		NA
chr12-21124	chr12	110717788	110780860	0.983787	0.195179	ATP2A2	29838	ANAPC7	92211
chr12-22244	chr12	63091510	63147292	0.97506	0.152969	NONE	NA		NA
chr12-26021	chr12	51392318	51420913	0.977252	0.160771	SLC11A2	15442	HIGD1C	58911
chr12-7492	chr12	50560095	50617450	0.983828	0.195812	CERS5	-27568	LIMA1	88516
chr13-6469	chr13	113690324	113705972	0.975722	0.154536	F7	-61973	MCF2L	74613
chr13-7805	chr13	95099016	95146897	0.986062	0.210082	DCT	8979		NA
chr13-9245	chr13	46616025	46637417	0.981802	0.183376	ZC3H13	173		NA
chr13-9457	chr13	97842860	97911385	0.981926	0.183643	MBNL2	2514		NA
chr14-11102	chr14	55562016	55576904	0.976259	0.157437	LGALS3	-26302	SOCS4	75512
chr15-10654	chr15	48383502	48425056	0.98904	0.237889	SLC24A5	-8890		NA
chr15-12413	chr15	78549748	78598010	0.987261	0.219218	DNAJA4	17451	WDR61	18257
chr15-17035	chr15	52680122	52740779	0.979982	0.174207	NONE	NA		NA
chr15-17820	chr15	93442829	93480679	0.977459	0.161838	CHD2	18696		NA
chr15-9043	chr15	52773277	52822315	0.996898	0.41263	MYO5A	23451		NA
chr15-9701	chr15	33405897	33452064	0.994747	0.327443	FMN1	-68896		NA
chr16-12166	chr16	69344145	69383296	0.976135	0.156903	PDF	777		NA
chr16-8332	chr16	29972653	30011916	0.977748	0.162505	INO80E	-14330	TAOK2	7323
chr16-9820	chr16	66760920	66786370	0.980519	0.176808	CMTM4	-43035	DYNC1LI2	12056
chr17-25525	chr17	66426391	66455326	0.977128	0.160337	WIPI1	12703		NA
chr17-28872	chr17	4118098	4168223	0.979403	0.170273	ANKFY1	23981	CYB5D2	96611
chr17-29214	chr17	490119	519293	0.976094	0.15687	NONE	NA		NA
chr18-7626	chr18	67953489	67991365	0.993093	0.291168	SOCS6	16290		NA
chr18-9067	chr18	67899332	67929510	0.982629	0.187177	SOCS6	-41716	RTTN	-41240
chr19-12119	chr19	49977109	50017449	0.979899	0.173674	RPS11	-2352		NA
chr2-12016	chr2	232052418	232160617	0.998759	0.538026	NONE	NA		NA
chr2-25839	chr2	198147670	198176139	0.974564	0.151169	ANKRD44	13606		NA
chr20-6418	chr20	60695959	60732506	0.97415	0.150735	SS18L1	-4618	PSMA7	4253
chr21-4087	chr21	30363978	30398532	0.978534	0.165139	LTN1	-15985	RWDD2B	10444
chr21-4238	chr21	42730342	42761573	0.98114	0.179742	MX1	-46484	MX2	12088
chr22-11820	chr22	29658884	29686678	0.982587	0.187044	GAS2L1	-30250	EWSR1	8476
chr3-10021	chr3	15671819	15698654	0.983291	0.191178	HACL1	-41899		NA
chr3-14204	chr3	132135575	132184307	0.989164	0.239022	DNAJC13	23571		NA
chr3-14266	chr3	52266434	52333206	0.987385	0.220185	WDR82	12839	PPM1M	19595
chr3-19729	chr3	98450101	98520644	0.997436	0.445737	ST3GAL6	33801		NA
chr3-20603	chr3	149292431	149339131	0.974895	0.152502	NONE	NA		NA
chr3-21895	chr3	152938736	153009076	0.985979	0.209082	RAP2B	93877		NA
chr3-23467	chr3	69969064	70018058	0.996608	0.395326	NONE	NA		NA
chr3-23963	chr3	128878131	128905520	0.979113	0.168673	ISY1	-11935	CNBP	10927
chr3-25980	chr3	15819414	15853069	0.973695	0.149468	ANKRD28	65036		NA
chr4-14256	chr4	186119225	186174811	0.990859	0.256993	SNX25	21627		NA
chr4-14841	chr4	55571228	55623350	0.987344	0.220185	KIT	73204		NA
chr4-15059	chr4	90177562	90229744	0.984283	0.197746	NONE	NA		NA
chr4-17934	chr4	185685366	185748168	0.987054	0.217984	MLF1IP	-61480	ACSL1	31205
chr4-18107	chr4	109048333	109095387	0.977872	0.163371	LEF1	17718		NA
chr5-13592	chr5	124074443	124091405	0.979734	0.172607	ZNF608	-1806		NA
chr5-14631	chr5	77781081	77893528	0.99636	0.379422	NONE	NA		NA
chr5-14870	chr5	71734238	71765286	0.973736	0.149502	ZNF366	53792		NA
chr5-17037	chr5	16970452	17025568	0.985607	0.207182	MYO10	-61638		NA
chr5-19397	chr5	88107998	88133178	0.973654	0.149468	MEF2C	79311		NA
chr6-12944	chr6	151177429	151231205	0.995947	0.370353	MTHFD1L	17632		NA
chr6-14254	chr6	148812530	148866042	0.984325	0.198646	NONE	NA		NA
chr6-22615	chr6	15385171	15486159	0.989743	0.24359	NONE	NA		NA
chr6-22954	chr6	111850378	111928469	0.996526	0.392058	REV3L	-84509	TRAF3IP2	38025
chr6-23209	chr6	138888111	138938363	0.990032	0.248191	NONE	NA		NA
chr6-23466	chr6	10519158	10566286	0.991893	0.27193	GCNT6	-91271	GCNT2	14133
chr6-24695	chr6	30575503	30616591	0.985276	0.204714	C6orf136	-18769	ATAT1	1384
chr6-24731	chr6	133104826	133137688	0.984862	0.201114	SLC18B1	-1565		NA
chr6-26997	chr6	138959895	139018937	0.988626	0.232321	NONE	NA		NA
chr7-14899	chr7	134395283	134428515	0.977831	0.162805	CALD1	-52502	BPGM	80316
chr7-20458	chr7	20684475	20702885	0.974398	0.151035	ABCB5	38850		NA
chr8-10035	chr8	41434928	41478889	0.989453	0.242323	AGPAT6	21190	NKX6-3	47969
chr8-11745	chr8	81962370	82025055	0.984159	0.196946	PAG1	30590		NA
chr8-14646	chr8	38687725	38730363	0.978576	0.165205	PLEKHA2	-49709	TACC1	64322
chr8-16324	chr8	12607616	12625513	0.978121	0.164105	LONRF1	-3566		NA
chr8-19028	chr8	29580268	29634431	0.988791	0.234988	NONE	NA		NA
chr8-8322	chr8	130546913	130570192	0.979816	0.17344	NONE	NA		NA
chr8-9268	chr8	135724071	135767338	0.975019	0.152936	ZFAT	-20424		NA
chr9-10614	chr9	5889715	5911493	0.993631	0.302371	MLANA	9802		NA
chr9-17879	chr9	16720242	16735992	0.981719	0.182443	NONE	NA		NA
chrX-6237	chrX	153186866	153251436	0.984614	0.20018	RENBP	-9008	HCFC1	18107

## Sheet: S10D Table SE_both
S10D Table: Super-enhancers associated with both TFAP2A and MITF peaks in human primary melanocytes
#If SE was found within 100kb of the TSS of gene1 and gene2, gene1 and gene2 were designated as the nearest genes of SE. If no genes were found, then "NONE" is the name of gene1.
#distance1 means the distance of gene1 TSS to the proximal end of SE
#distance2 means the distanse of gene2 TSS to the proximal end of SE
PeakID	chr	start	end	normalized_rank	SE_score	gene1	distance1	gene2	distance2
chr1-13258	chr1	24967943	25011287	0.97841	0.164972	CLIC4	-82233	SRRM1	20112
chr1-14546	chr1	117027334	117042116	0.982091	0.18481	CD58	78936		NA
chr1-15430	chr1	6639217	6687492	0.992431	0.280099	KLHL21	-426		NA
chr1-15433	chr1	236292010	236346813	0.992803	0.285733	GPR137B	13580		NA
chr1-18742	chr1	201417670	201483255	0.989784	0.243957	PHLDA3	-12151	CSRP1	28121
chr1-20298	chr1	51424862	51445620	0.983663	0.193979	CDKN2C	8824		NA
chr1-20481	chr1	156046252	156121086	0.99909	0.583603	LMNA	-829		NA
chr1-20744	chr1	154908369	154956982	0.993052	0.291035	PBXIP1	-4096		NA
chr1-20836	chr1	154377427	154419229	0.988006	0.225219	TDRD10	-77120	IL6R	20659
chr1-21053	chr1	40504196	40544183	0.981016	0.179042	CAP1	18285	PPT1	39185
chr1-23041	chr1	17214916	17252731	0.987964	0.224286	CROCC	-14621		NA
chr1-24239	chr1	32792337	32828303	0.982174	0.184876	TSSK3	-17478	MARCKSL1	-8340
chr1-24514	chr1	157962431	158016928	0.996029	0.372554	KIRREL	26280		NA
chr1-25173	chr1	16006151	16062064	0.990322	0.250492	SLC25A34	-28792	PLEKHM2	23281
chr1-26795	chr1	15478871	15526923	0.9787	0.166205	TMEM51	23869		NA
chr1-27025	chr1	116915043	116978223	0.997642	0.454006	ATP1A1	30144		NA
chr1-27565	chr1	155929314	155957036	0.974191	0.150769	ARHGEF2	5143	RXFP4	31695
chr1-28043	chr1	151253413	151320207	0.992266	0.277531	PI4KB	13323	ZNF687	32022
chr1-30010	chr1	205168908	205199904	0.981471	0.181309	DSTYK	-3712		NA
chr1-30257	chr1	156426148	156476106	0.991314	0.260894	C1orf61	-51943	MEF2D	19493
chr1-32607	chr1	1463673	1511476	0.997849	0.476211	TMEM240	-11838	SSU72	22674
chr1-33628	chr1	2474298	2519913	0.99454	0.325109	FAM213B	-21108	TNFRSF14	9301
chr1-33867	chr1	149934443	149989189	0.976714	0.159004	MTMR11	-53025	OTUD7B	20809
chr1-34725	chr1	204034189	204100784	0.991397	0.261528	SOX13	24755	ETNK2	53644
chr1-35196	chr1	234734726	234750864	0.989908	0.246424	IRF2BP2	2476		NA
chr1-35666	chr1	45264667	45286770	0.987137	0.218551	TCTEX1D4	-2762		NA
chr1-35972	chr1	161455282	161503458	0.975101	0.153002	HSPA6	-14666	FCGR2A	4150
chr1-36186	chr1	109780577	109849390	0.988461	0.22972	PSRC1	10806	CELSR2	22343
chr1-36391	chr1	236071290	236109559	0.991563	0.266029	LYST	-60205		NA
chr1-36723	chr1	6076039	6147895	0.992597	0.282733	KCNAB2	5986		NA
chr1-36786	chr1	36600419	36654046	0.990405	0.251225	THRAP3	-62784	MAP7D1	5430
chr1-37205	chr1	201507138	201554944	0.982877	0.188377	ENSG00000269690	-60972	CSRP1	-52457
chr1-37605	chr1	249117139	249168466	0.980974	0.178975	ZNF692	10256	ZNF672	10324
chr1-38370	chr1	161122575	161199407	0.994789	0.329977	B4GALT3	-13716	ADAMTS4	7855
chr1-38376	chr1	6381865	6422190	0.975598	0.154103	GPR153	-80993	ACOT7	43845
chr1-38787	chr1	2118667	2248505	0.998346	0.505585	SKI	23452		NA
chr1-40591	chr1	156674909	156723134	0.99028	0.250125	ISG20L2	-795	RRNAD1	755
chr1-41598	chr1	53737235	53794331	0.978203	0.164138	MAGOH	-61501	LRP8	27903
chr1-42521	chr1	226816862	226927417	0.998842	0.561198	ITPKB	54724		NA
chr1-43430	chr1	209996429	210066383	0.996236	0.375421	SYT14	-80132	DIEXF	30054
chr1-43660	chr1	1654652	1802025	0.995037	0.333911	NADK	-18430	GNB1	94156
chr1-43971	chr1	155144647	155248277	0.99574	0.360017	MTX1	17972	GBA	17999
chr1-44140	chr1	32633907	32714737	0.993506	0.300537	DCDC2B	-373		NA
chr1-45001	chr1	221883079	221917422	0.982753	0.187777	DUSP10	15267		NA
chr1-45591	chr1	236009494	236048507	0.998552	0.521855	LYST	1219		NA
chr1-46404	chr1	9771846	9806828	0.974067	0.150468	PIK3CD	77534	CLSTN1	95247
chr1-46771	chr1	1278941	1371944	0.994003	0.307805	AURKAIP1	-14906	CCNL2	9249
chr1-48643	chr1	38443667	38513471	0.990611	0.254459	UTP11L	155		NA
chr1-48897	chr1	26345784	26406181	0.985069	0.203914	SLC30A2	-3359		NA
chr1-49112	chr1	36830817	36867793	0.981595	0.181676	EVA1B	-59550	STK40	2180
chr1-50139	chr1	51981074	52001759	0.97444	0.151069	OSBPL9	-91347	EPS15	-6417
chr1-50950	chr1	153887084	153965472	0.995202	0.337779	DENND4B	-7106	CRTC2	4823
chr10-11074	chr10	99893891	99930258	0.986434	0.213416	R3HCC1L	17647		NA
chr10-11490	chr10	102105250	102135561	0.986517	0.214317	SCD	13525		NA
chr10-11812	chr10	17240941	17281426	0.988047	0.225386	TRDMT1	-17503	VIM	-9074
chr10-12781	chr10	80826573	80955610	0.997767	0.471243	ZMIZ1	62300		NA
chr10-12843	chr10	82203323	82296615	0.99818	0.500784	TSPAN14	36047		NA
chr10-13647	chr10	73723470	73770729	0.982463	0.186177	CHST3	22977		NA
chr10-13810	chr10	89959954	90006682	0.987303	0.220085	NONE	NA		NA
chr10-14371	chr10	11204938	11255957	0.981636	0.182276	NONE	NA		NA
chr10-14416	chr10	126302837	126447214	0.999959	0.960924	FAM53B	57593		NA
chr10-16070	chr10	103868523	103930124	0.986186	0.210983	NOLC1	-12609	PPRC1	6537
chr10-16344	chr10	104379047	104436510	0.974522	0.151135	TRIM8	3526	ARL3	66385
chr10-17040	chr10	121251487	121283761	0.978824	0.166806	RGS10	34596		NA
chr10-17715	chr10	99173819	99230216	0.976011	0.15667	ZDHHC16	-3929	EXOSC1	3756
chr10-17735	chr10	105991054	106035145	0.97477	0.151702	GSTO1	-1393		NA
chr10-17976	chr10	1068277	1120199	0.987468	0.221152	IDI1	872		NA
chr10-18434	chr10	81020755	81084003	0.99392	0.306872	PPIF	-54855		NA
chr10-18726	chr10	627352	682180	0.993755	0.306005	DIP2C	80840		NA
chr10-19534	chr10	73579759	73649805	0.992059	0.273964	PSAP	-3656		NA
chr10-20580	chr10	22886316	22963763	0.994416	0.320408	PIP4K2A	78444		NA
chr10-21161	chr10	81150349	81212701	0.981223	0.180475	ZCCHC24	23858	PPIF	74291
chr10-21251	chr10	105451875	105532474	0.981967	0.18401	NONE	NA		NA
chr10-22082	chr10	3819576	3829072	0.991356	0.261094	KLF6	3143		NA
chr10-22145	chr10	134200487	134236741	0.980768	0.178308	STK32C	-97170		NA
chr10-7952	chr10	102728637	102765516	0.983539	0.193178	C10orf2	-706	MRPL43	195
chr10-9410	chr10	43887550	43917010	0.98387	0.195846	ZNF487	-30294	HNRNPF	-10001
chr11-11229	chr11	33711583	33759640	0.986351	0.212883	CD59	22373		NA
chr11-12956	chr11	1282712	1332018	0.989991	0.247524	TOLLIP	23487	MUC5B	63069
chr11-15167	chr11	442350	476569	0.980354	0.175574	PTDSS2	9180	RNH1	44110
chr11-15252	chr11	65623841	65641708	0.983208	0.190478	MUS81	4899	EFEMP2	7602
chr11-15433	chr11	64879606	64903419	0.973075	0.148235	FAU	-1568		NA
chr11-15991	chr11	125070335	125095198	0.979196	0.169206	PKNOX2	48165		NA
chr11-16209	chr11	109929404	109971092	0.994334	0.319508	ZC3H12C	-13839		NA
chr11-16496	chr11	61557397	61606802	0.990694	0.254793	FADS1	2534	FEN1	21991
chr11-17234	chr11	87868908	87912382	0.992555	0.282499	RAB38	17990		NA
chr11-17906	chr11	126173024	126304833	0.999835	0.864902	ST3GAL4	-36748	DCPS	65282
chr11-17930	chr11	8703052	8772518	0.991232	0.260461	RPL27A	33827		NA
chr11-17973	chr11	57404761	57437714	0.977045	0.160271	YPEL4	-3821	CLP1	-3392
chr11-18355	chr11	46664985	46733744	0.986765	0.216084	ARHGAP1	22784	ATG13	60215
chr11-18445	chr11	61716522	61741804	0.983332	0.191845	FTH1	5969	BEST1	11321
chr11-18874	chr11	795301	849862	0.994292	0.316174	EFCAB4A	-5003	PNPLA2	3680
chr11-19107	chr11	47416234	47449364	0.973943	0.150235	SLC39A13	2619	PSMC3	15189
chr11-19502	chr11	693136	712391	0.978658	0.166039	EPS8L2	-3353		NA
chr11-20099	chr11	6616916	6657860	0.985483	0.205615	TAF10	-3490		NA
chr11-20753	chr11	65239621	65276293	0.997891	0.481279	SCYL1	-34591		NA
chr11-20756	chr11	118925803	119001876	0.994251	0.316007	H2AFX	2337	HMBS	8247
chr11-21234	chr11	2398389	2423460	0.988502	0.229987	CD81	12401	TRPM5	33350
chr11-21767	chr11	63948535	64088925	0.999131	0.609442	PPP1R14B	-4317	PLCB3	-289
chr11-21840	chr11	67005741	67086146	0.99483	0.331144	ANKRD13D	-10818	ADRBK1	12063
chr11-22139	chr11	71776584	71824788	0.985814	0.208415	NUMA1	-8953	LAMTOR1	13747
chr11-22278	chr11	62304365	62343402	0.988337	0.229253	AHNAK	-9577	EEF1G	17561
chr11-22455	chr11	48039598	48131896	0.998263	0.502451	PTPRJ	83634		NA
chr11-23480	chr11	65374776	65432430	0.991852	0.271663	SIPA1	-3989		NA
chr11-24182	chr11	65147915	65223478	0.999752	0.841963	FRMD8	31627		NA
chr11-24743	chr11	68803412	68854694	0.996278	0.375888	TPCN2	12688		NA
chr11-25044	chr11	47564592	47615963	0.974729	0.151502	NDUFS3	-10284	PTPMT1	3125
chr11-25279	chr11	61087948	61139400	0.995409	0.34478	TMEM138	-15799	DDB1	-12836
chr11-25475	chr11	128334635	128424692	0.997312	0.434535	ETS1	77773		NA
chr11-26647	chr11	62597234	62655947	0.995078	0.335012	SLC3A2	3008	CHRM1	62562
chr11-7094	chr11	12695017	12723735	0.978906	0.167139	TEAD1	-57212		NA
chr11-7286	chr11	67119838	67214987	0.993879	0.306438	TBC1D10C	-3999	PPP1CA	1851
chr11-7946	chr11	118779790	118801058	0.979485	0.170973	UPK2	-36602	BCL9L	-8811
chr11-8395	chr11	62358262	62539959	0.999669	0.810356	UBXN1	-2584		NA
chr11-9198	chr11	19732686	19764727	0.983621	0.193579	NAV2	13564		NA
chr11-9464	chr11	65655053	65689136	0.987592	0.222018	FOSL1	-4098		NA
chr11-9752	chr11	35159841	35215712	0.996691	0.397659	CD44	27049		NA
chr12-11347	chr12	122500109	122528939	0.973364	0.148901	MLXIP	-2104		NA
chr12-11754	chr12	120631540	120676396	0.987178	0.218951	RPLP0	-15066	PXN	49595
chr12-13087	chr12	9550623	9578982	0.974605	0.151402	NONE	NA		NA
chr12-13515	chr12	63024249	63058240	0.979155	0.168839	NONE	NA		NA
chr12-13772	chr12	53834292	53899571	0.988998	0.237622	MAP3K12	20718	PCBP2	21019
chr12-14159	chr12	124836997	124889328	0.973861	0.149902	NONE	NA		NA
chr12-15027	chr12	123346584	123383524	0.982794	0.188011	VPS37B	15937	HIP1R	45081
chr12-15091	chr12	94538158	94568438	0.992018	0.272697	PLXNC1	10799		NA
chr12-15245	chr12	125383292	125432616	0.981843	0.183409	UBC	-8060	DHX37	65713
chr12-15671	chr12	54354738	54449109	0.997932	0.48678	HOXC8	-908		NA
chr12-15973	chr12	56472663	56523544	0.991438	0.262161	PA2G4	1		NA
chr12-16037	chr12	109162361	109252533	0.999256	0.619478	CORO1C	-82075	SSH1	43919
chr12-16164	chr12	132216532	132280733	0.998015	0.490714	MMP17	-64305	SFSWAP	52951
chr12-16255	chr12	52400224	52473428	0.99512	0.336345	C12orf44	-26929	NR4A1	20210
chr12-16718	chr12	85671915	85705995	0.973985	0.150368	ALX1	15070		NA
chr12-16944	chr12	124055300	124157091	0.992472	0.280766	EIF2B1	12117	DDX55	19550
chr12-17015	chr12	6956123	7085576	0.998718	0.536225	ENO2	-3521		NA
chr12-17473	chr12	57458937	57506581	0.991149	0.25916	NAB2	82		NA
chr12-17639	chr12	56100927	56151718	0.981264	0.180609	CD63	-2832		NA
chr12-18277	chr12	111842872	111896630	0.990074	0.248225	SH2B3	25999		NA
chr12-19041	chr12	76404658	76428919	0.984986	0.202947	PHLDA1	10923		NA
chr12-19229	chr12	65002118	65077321	0.996815	0.40206	RASSF3	35427		NA
chr12-19811	chr12	53386484	53474268	0.991025	0.25716	TENC1	-12357	EIF4B	30434
chr12-20547	chr12	15907911	15943435	0.979775	0.173074	EPS8	16837		NA
chr12-21048	chr12	110477367	110519059	0.983704	0.194279	C12orf76	7287	ANKRD13A	60885
chr12-21105	chr12	110541054	110622137	0.99545	0.346281	IFT81	19414		NA
chr12-21455	chr12	48166512	48215942	0.980726	0.178142	HDAC7	22341	SLC48A1	24236
chr12-21761	chr12	56346730	56415686	0.99665	0.396326	SUOX	-14074	RAB5B	13413
chr12-22594	chr12	6635953	6678812	0.982215	0.18491	IFFO1	7856	GAPDH	14290
chr12-23230	chr12	12866281	12945924	0.999421	0.664255	DDX47	-60177	APOLD1	27238
chr12-23330	chr12	58213468	58259920	0.974109	0.150668	AVIL	-26440	CTDSP2	3828
chr12-25029	chr12	124996507	125053189	0.985152	0.204281	NCOR2	-45050		NA
chr12-26173	chr12	109076639	109126715	0.990653	0.254759	SELPLG	-75823	CORO1C	23695
chr12-26188	chr12	13347532	13366773	0.97659	0.15857	EMP1	7503		NA
chr12-26748	chr12	125295732	125356998	0.989536	0.24289	SCARB1	22028		NA
chr12-8069	chr12	62995681	63000819	0.97597	0.156203	NONE	NA		NA
chr12-8973	chr12	14921978	14976124	0.983456	0.193012	WBP11	7423	H2AFJ	21781
chr13-3554	chr13	114862924	114898503	0.981305	0.180742	RASA3	17372		NA
chr13-3987	chr13	78465590	78497119	0.988833	0.235822	EDNRB	12548		NA
chr13-6892	chr13	110411751	110441662	0.988212	0.227753	IRS2	12208		NA
chr13-7886	chr13	99134665	99197364	0.986227	0.211349	STK24	8237		NA
chr13-9963	chr13	114810679	114845492	0.975515	0.153836	RASA3	70000		NA
chr14-11576	chr14	21536985	21575343	0.975474	0.153736	ZNF219	10635	ARHGEF40	17735
chr14-11608	chr14	58705763	58767438	0.993217	0.292035	ARID4A	-28502	PSMA3	25052
chr14-12487	chr14	75592594	75652119	0.993548	0.30057	NEK9	-28574	TMED10	20977
chr14-14778	chr14	23582324	23657262	0.996071	0.372954	CEBPE	-30968	SLC7A8	33056
chr14-14846	chr14	105474020	105505451	0.977417	0.161604	CDCA4	-2251		NA
chr14-16343	chr14	23288042	23323129	0.994044	0.308139	MMP14	-180		NA
chr14-16377	chr14	23754032	23792984	0.981181	0.179942	BCL2L2-PABPN1	-2668	BCL2L2	-2463
chr14-5379	chr14	23502591	23566823	0.989867	0.245157	C14orf119	-29267	CDH24	-7960
chr14-6585	chr14	105131567	105169274	0.975391	0.153636	TMEM179	-78437	INF2	-5553
chr14-6808	chr14	93440696	93583661	0.999462	0.673324	ITPK1	69969		NA
chr14-7462	chr14	69240353	69284136	0.993672	0.303004	ZFP36L1	-2288		NA
chr14-8485	chr14	77491301	77510659	0.989205	0.239189	IRF2BPL	-5946		NA
chr14-8559	chr14	24604868	24641983	0.978617	0.165605	IRF9	-6836	ENSG00000259529	2999
chr14-8665	chr14	74178857	74257733	0.997725	0.470977	PNMA1	-37167	ELMSAN1	8706
chr14-9134	chr14	103850737	103902599	0.979527	0.171173	MARK3	24811		NA
chr15-10057	chr15	65132509	65159303	0.980106	0.174441	ANKDD1A	-58195	ENSG00000249240	11759
chr15-11092	chr15	99383347	99449612	0.990984	0.257127	NONE	NA		NA
chr15-11230	chr15	81266015	81316784	0.985235	0.204581	MESDC2	-9181		NA
chr15-11975	chr15	60654424	60695637	0.980065	0.174374	ANXA2	15153		NA
chr15-12549	chr15	69074184	69121585	0.977169	0.160604	ANP32A	15349		NA
chr15-13291	chr15	42683214	42726787	0.991604	0.266362	ZNF106	44729	CAPN3	53216
chr15-13914	chr15	68548652	68584688	0.985938	0.208582	FEM1B	-3471		NA
chr15-16151	chr15	96864548	96898466	0.983497	0.193112	NR2F2	7561		NA
chr15-16417	chr15	31356848	31398970	0.995161	0.337245	MTMR10	-94102	TRPM1	75567	TRPM1
chr15-17053	chr15	42191701	42265340	0.986599	0.215284	SPTBN5	-42246	EHD4	36255
chr15-17156	chr15	28321965	28424238	0.997518	0.448438	OCA2	-28598		NA
chr15-17555	chr15	75060517	75093357	0.977004	0.159904	LMAN1L	-28120	CSK	2539
chr15-18061	chr15	75911726	76031405	0.997022	0.417898	IMP3	-30519	CSPG4	33623
chr15-5381	chr15	40361293	40402240	0.978741	0.166439	SRP14	-50378	BMF	19308
chr15-8286	chr15	74242609	74300712	0.984366	0.19878	STOML1	13028	LOXL1	52862
chr16-10050	chr16	3155887	3209721	0.980271	0.175308	ZNF213	-2225		NA
chr16-10870	chr16	67554883	67612274	0.982133	0.184843	CTCF	-12731	FAM65A	19949
chr16-11223	chr16	2551097	2597395	0.98722	0.219084	AMDHD2	3855	CEMP1	7174
chr16-11329	chr16	87454867	87527687	0.988254	0.22862	ZCCHC14	34374	MAP1LC3B	65871
chr16-11891	chr16	85009370	85062574	0.98602	0.209649	ZDHHC7	9136		NA
chr16-12106	chr16	1504733	1526207	0.983042	0.189644	CCDC154	-20980	CLCN7	10111
chr16-12657	chr16	2948317	2988177	0.987757	0.222552	KREMEN2	-45698	FLYWCH1	6247
chr16-12671	chr16	89929932	89992553	0.989412	0.24179	MC1R	-23044	TCF25	21223
chr16-13071	chr16	21512636	21533577	0.976963	0.159704	NPIPB3	-92029	METTL9	-87690
chr16-13336	chr16	30362841	30391174	0.980023	0.174374	CD2BP2	-10326	TBC1D10B	4577
chr16-13496	chr16	67477443	67533203	0.977376	0.161371	ATP6V0D1	9817	HSD11B2	40303
chr16-13562	chr16	30063856	30108589	0.991645	0.267462	PPP4C	-1088		NA
chr16-13592	chr16	67184018	67242394	0.985731	0.208015	NOL3	5301	EXOC3L1	10901
chr16-13712	chr16	558407	641207	0.98784	0.223185	PIGQ	-20211	CAPN15	21951
chr16-13933	chr16	48277616	48327355	0.982422	0.185377	LONP2	24279	SIAH1	97326
chr16-14086	chr16	2048927	2098923	0.97779	0.162605	SLC9A3R2	-2944		NA
chr16-14284	chr16	2478263	2538953	0.984821	0.20078	NTN3	-12892	CCNF	29213
chr16-15062	chr16	15730745	15778416	0.989495	0.24279	NDE1	17457		NA
chr16-15204	chr16	680118	740911	0.992307	0.278665	RHOT2	-7571	WFIKKN1	29583
chr16-15585	chr16	85586621	85645827	0.987675	0.222118	GSE1	-30598		NA
chr16-16390	chr16	30562967	30598945	0.978989	0.168106	ENSG00000260869	-11356	ZNF688	3099
chr16-16920	chr16	87861102	87905875	0.99727	0.431401	KLHDC4	-83934	SLC7A5	19605
chr16-17119	chr16	29796093	29838835	0.986682	0.215784	MAZ	-453		NA
chr16-17233	chr16	81037355	81070746	0.985772	0.208115	ATMIN	-15401	CENPN	13232
chr16-17626	chr16	28831682	28859255	0.973612	0.149402	ATXN2L	11055	TUFM	12260
chr16-17636	chr16	15097481	15150137	0.996319	0.377288	NTAN1	26112	PDXDC1	54849
chr16-18970	chr16	27701029	27741316	0.975432	0.153669	NONE	NA		NA
chr16-19209	chr16	21598749	21670740	0.994665	0.327043	METTL9	23948	IGSF6	29236
chr16-19283	chr16	30932499	30970907	0.981388	0.181176	ORAI3	-8684	FBXL19	15807
chr16-20692	chr16	75264229	75300852	0.981057	0.179275	BCAR1	17364	CTRB1	29643
chr16-21159	chr16	57646777	57688730	0.98176	0.182909	GPR97	-34345	GPR56	5335
chr16-21293	chr16	70708873	70800277	0.997353	0.437535	MTSS1L	-34606	VAC14	80489
chr16-21331	chr16	69747140	69762506	0.976673	0.158937	NQO1	6031		NA
chr16-6446	chr16	90038120	90119407	0.994375	0.319608	DBNDD1	-2235		NA
chr16-6715	chr16	68658811	68714914	0.991521	0.264862	CDH1	-84265	CDH3	8124
chr16-7728	chr16	27756776	27791176	0.986723	0.215784	NONE	NA		NA
chr16-8487	chr16	31076370	31154656	0.988957	0.237222	BCKDK	-1915		NA
chr16-9062	chr16	31453507	31484502	0.973571	0.149402	ZNF843	-14659	TGFB1I1	-14375
chr16-9415	chr16	68794440	68834436	0.981884	0.183543	TANGO6	-63071	CDH1	43310
chr17-10391	chr17	55926280	56033388	0.996733	0.39786	MRPS23	-52417	VEZF1	85679
chr17-10861	chr17	41131989	41179028	0.986806	0.216184	IFI35	-3248		NA
chr17-12729	chr17	79055909	79103386	0.976838	0.159304	AATK	60169	BAIAP2	70686
chr17-12805	chr17	7339248	7412363	0.984904	0.201247	SLC35G6	-8915	CHRNB1	27426
chr17-13387	chr17	59471452	59494631	0.982381	0.185277	TBX4	-50765	TBX2	5785
chr17-13694	chr17	74510951	74582978	0.998056	0.493882	PRCD	10793	ST6GALNAC2	35245
chr17-15153	chr17	1613060	1638042	0.987882	0.223719	WDR81	-2703		NA
chr17-15558	chr17	79809118	79895729	0.996567	0.395192	ALYREF	-2962	ANAPC11	2809
chr17-15879	chr17	66228861	66291191	0.99938	0.637015	ARSG	4703	SLC16A6	27231
chr17-15894	chr17	48131955	48189928	0.98085	0.178608	PDK2	-11697	ITGA3	27138
chr17-16048	chr17	75345971	75493705	0.999173	0.612976	NONE	NA		NA
chr17-16769	chr17	40949574	40987746	0.980644	0.177175	COA3	-17938	BECN1	7621
chr17-16776	chr17	40655822	40763370	0.998801	0.545027	COASY	-4573		NA
chr17-16990	chr17	74705457	74734974	0.9775	0.161871	METTL23	-2734	JMJD6	2545	JMJD6
chr17-16992	chr17	80163771	80232403	0.990529	0.253659	SLC16A3	6524	CSNK1D	33520
chr17-17256	chr17	8020721	8130766	0.998676	0.534525	VAMP2	-9451	TMEM107	3973
chr17-18575	chr17	72199406	72245826	0.990198	0.249525	DNAI2	-55035	TTYH2	12963
chr17-19577	chr17	37006915	37077224	0.985565	0.206682	LASP1	15958		NA
chr17-19733	chr17	605728	698682	0.984201	0.196979	GEMIN4	3296	FAM57A	16553
chr17-19950	chr17	36875789	36956948	0.993341	0.294335	PSMB3	7380	PIP4K2B	39789
chr17-20477	chr17	46654317	46725403	0.984118	0.196879	HOXB7	-1481		NA
chr17-20610	chr17	78991030	79039884	0.990446	0.252292	BAIAP2	6495		NA
chr17-21262	chr17	1065279	1133244	0.978038	0.163872	BHLHA9	-74591	ABR	-16094
chr17-21533	chr17	7736785	7799421	0.9921	0.274197	CHD3	-20021	CYB5D1	6802
chr17-21988	chr17	49194721	49245248	0.975846	0.15527	SPAG9	-21759	NME1	-10952
chr17-22284	chr17	42260375	42300135	0.986144	0.210649	ATXN7L3	-4817		NA
chr17-23251	chr17	43339050	43395673	0.985524	0.206381	SPATA32	-27883		NA
chr17-23470	chr17	46047778	46155711	0.996774	0.39846	COPZ2	13394	CDK5RAP3	53338
chr17-24004	chr17	7451162	7492571	0.993134	0.291468	EIF4A1	-4277		NA
chr17-24565	chr17	38246110	38280456	0.978493	0.165139	MSL1	-15584	NR1D1	-6305
chr17-25358	chr17	4837004	4856998	0.980313	0.175541	SLC25A11	-3455		NA
chr17-25377	chr17	66372134	66397703	0.994871	0.331311	SLC16A6	-97662	WIPI1	68643
chr17-25572	chr17	40253486	40308482	0.982546	0.18681	HSPB9	6228	ENSG00000267261	25950
chr17-25797	chr17	2271872	2322493	0.994913	0.333111	MNT	7229	SGSM2	56377
chr17-26601	chr17	38439755	38520266	0.995616	0.354983	RARA	14565	GJD3	40056
chr17-26637	chr17	17575777	17656222	0.997188	0.426399	RAI1	31213		NA
chr17-26949	chr17	79335353	79407516	0.999628	0.782749	ENSG00000171282	-2105		NA
chr17-27333	chr17	75305166	75328198	0.982505	0.186577	2016-09-09	39190		NA
chr17-27470	chr17	76834217	76930057	0.998635	0.531691	USP36	-45168	ENSG00000178404	17146
chr17-27724	chr17	61881675	61932500	0.983249	0.190611	FTSJ3	-2057		NA
chr17-27857	chr17	42128180	42202204	0.991769	0.271297	G6PC3	17089	HDAC5	35814
chr17-27906	chr17	61745765	61779275	0.975267	0.153502	LIMD2	14980	MAP3K3	62718
chr17-28275	chr17	79581434	79680393	0.996981	0.41343	PDE6G	-7307	OXLD1	2704
chr17-30452	chr17	17709952	17753308	0.981678	0.182376	SREBF1	8671		NA
chr17-30525	chr17	77895580	77971600	0.999338	0.631481	TBC1D16	76057		NA
chr17-30814	chr17	16309730	16350594	0.984407	0.198946	TRPV2	11306		NA
chr17-31168	chr17	43118481	43252002	0.99847	0.519688	PLCD3	24649	NMT1	56264
chr17-31390	chr17	7098740	7166203	0.996154	0.374121	DLG4	-9451	DVL2	5392
chr17-7033	chr17	1898773	1966301	0.990363	0.250592	RTN4RL1	-4359	DPH1	-867	DPH1
chr18-2934	chr18	55761924	55811606	0.98449	0.199246	NEDD4L	75155		NA
chr18-3601	chr18	3245870	3263881	0.982008	0.184543	MYL12B	-7539	MYL12A	7348
chr18-3835	chr18	74764442	74849650	0.999545	0.753542	MBP	37679		NA
chr18-4597	chr18	3446324	3467976	0.992514	0.280899	TGIF1	5475		NA
chr18-4793	chr18	77697934	77749883	0.983746	0.194412	PQLC1	-12245	TXNL4A	24684
chr18-5351	chr18	46448694	46479758	0.973323	0.148701	SMAD7	12855		NA
chr18-5729	chr18	20710268	20782247	0.999504	0.745841	CABLES1	30531		NA
chr18-6291	chr18	60967339	61035852	0.985359	0.204848	BCL2	-14235	KDSR	33147
chr18-7043	chr18	3582881	3610248	0.978451	0.165039	NONE	NA		NA
chr18-8053	chr18	72912886	72943646	0.988916	0.237022	TSHZ1	5556		NA
chr19-10483	chr19	42720581	42835363	0.998139	0.495049	ERF	-18663	CIC	-10845
chr19-10968	chr19	1383164	1454348	0.994086	0.308739	RPS15	-19630	DAZAP1	11144
chr19-11082	chr19	3535687	3586809	0.99971	0.817224	MFSD12	-3847		NA
chr19-11084	chr19	3966301	4016309	0.987427	0.220551	PIAS4	-16339	EEF2	-5838
chr19-11086	chr19	44007362	44156840	0.997229	0.427366	PINLYP	-3088	XRCC1	-1943
chr19-11267	chr19	47986798	48019560	0.974233	0.150802	KPTN	-15654	NAPA	15318
chr19-11363	chr19	50141178	50194508	0.98875	0.234721	BCL2L12	-980		NA
chr19-11919	chr19	8508964	8552909	0.973116	0.148301	HNRNPM	21095	PRAM1	37059
chr19-12111	chr19	12829420	12861682	0.980147	0.174941	ASNA1	-2402		NA
chr19-12493	chr19	13260127	13278918	0.980437	0.175741	IER2	6734		NA
chr19-12876	chr19	18389532	18505508	0.998883	0.562531	PGPEP1	-3877		NA
chr19-12877	chr19	39831462	39905023	0.994623	0.326943	PAF1	13592	SAMD4B	35135
chr19-12882	chr19	1835622	1915802	0.997105	0.421132	KLF16	-12145	ABHD17A	9720
chr19-13428	chr19	19488635	19614098	0.996939	0.413096	NDUFA13	-75180	GATAD2A	54725
chr19-14241	chr19	39108543	39227274	0.99756	0.449305	ACTN4	29599	CAPN12	67205
chr19-15003	chr19	49457436	49502218	0.988378	0.229387	FTL	11269	GYS1	16739
chr19-15078	chr19	50353147	50382127	0.985441	0.205248	PNKP	3185	PTOV1	13221
chr19-15397	chr19	45907707	46020002	0.998097	0.494182	ERCC1	-37031	FOSB	-7398
chr19-16349	chr19	49369648	49381527	0.976921	0.159437	PLEKHA4	-3699	PPP1R15A	-61
chr19-16958	chr19	55963665	56015776	0.980478	0.175841	NAT14	-6650	ZNF628	2022
chr19-17427	chr19	16173963	16230831	0.995657	0.356717	RAB8A	-20042	TPM4	24049
chr19-17771	chr19	1194255	1278430	0.998222	0.50175	C19orf26	1683	STK11	30603
chr19-17849	chr19	47573954	47618021	0.998925	0.563365	TMEM160	-44100	ZC3H4	21021
chr19-18072	chr19	56135398	56199866	0.994499	0.323509	EPN1	-20359	U2AF2	1201
chr19-19793	chr19	12876231	12918675	0.992348	0.278732	JUNB	-4857		NA
chr19-19967	chr19	1091532	1133833	0.973488	0.149168	GPX4	8747	SBNO2	61599
chr19-20337	chr19	54683663	54713898	0.981099	0.179609	RPS9	-5829	TSEN34	4199
chr19-20755	chr19	48076270	48117695	0.979858	0.173607	ZNF541	-37870	GLTSCR1	-14470
chr19-21469	chr19	30190693	30216034	0.975887	0.155436	C19orf12	2599	PLEKHF1	47401
chr19-21827	chr19	45570717	45644788	0.997601	0.449572	PPP1R37	11533	NKPD1	55655
chr19-22241	chr19	13943563	13993565	0.994582	0.325443	NANOS3	-19497	ZSWIM4	62290
chr19-24706	chr19	54947794	54984921	0.979444	0.170807	LENG8	6293	LENG9	8536
chr19-24829	chr19	17178673	17265142	0.998304	0.502817	MYO9B	35317		NA
chr19-26877	chr19	5895604	5979214	0.993713	0.303371	CAPS	23162	RANBP3	40742
chr19-27710	chr19	49117836	49150200	0.978245	0.164305	RPL18	-11225	DBP	6677
chr19-6829	chr19	36206738	36250244	0.97994	0.174207	IGFLR1	4857	ENSG00000272333	19570
chr19-7212	chr19	58891295	58921097	0.978162	0.164138	ENSG00000269855	-1261		NA
chr19-7885	chr19	13043597	13076806	0.976632	0.158737	RAD23A	3500	GADD45GIP1	7848
chr19-8278	chr19	36103347	36144752	0.974357	0.151002	ETV2	-8597	RBM42	4099
chr19-9184	chr19	29371934	29382780	0.974646	0.151469	NONE	NA		NA
chr2-12694	chr2	238382016	238449235	0.997973	0.490581	PRLH	-59591	MLPH	19815	MLPH
chr2-12973	chr2	232570556	232577467	0.974853	0.152336	PTMA	786		NA
chr2-15331	chr2	9517210	9564790	0.983084	0.189711	ITGB1BP1	22358		NA
chr2-15411	chr2	37569837	37607261	0.988088	0.226319	QPCT	16832		NA
chr2-15487	chr2	241496458	241532900	0.977707	0.162338	CAPN10	-11454	RNPEPL1	6575
chr2-16174	chr2	219080947	219157693	0.992969	0.288367	GPBAR1	-6418	ARPC2	37387
chr2-17175	chr2	240106100	240252800	0.999917	0.874737	NONE	NA		NA
chr2-17191	chr2	220070689	220119784	0.986558	0.214883	ATG9A	-1147	ANKZF1	758
chr2-17595	chr2	12443103	12483240	0.994995	0.333711	NONE	NA		NA
chr2-17793	chr2	216971900	217027880	0.985648	0.207482	XRCC5	27703		NA
chr2-20629	chr2	86295344	86342807	0.976756	0.159104	POLR1A	14202		NA
chr2-21258	chr2	65206293	65255672	0.997146	0.426066	CEP68	-52523	SLC1A4	14448
chr2-21478	chr2	206546189	206594227	0.990487	0.252559	NRP2	22984		NA
chr2-22132	chr2	159906436	159982321	0.993796	0.306305	NONE	NA		NA
chr2-22193	chr2	70312341	70370973	0.995533	0.352482	PCBP1	27072		NA
chr2-22700	chr2	12842744	12881353	0.995492	0.350348	TRIB2	5034		NA
chr2-22872	chr2	178099409	178131451	0.98966	0.243457	NFE2L2	14429	HNRNPA3	38139
chr2-23647	chr2	145779297	145801587	0.989329	0.24089	NONE	NA		NA
chr2-23702	chr2	37528478	37554710	0.992224	0.277298	CEBPZ	-82738	PRKD3	3443
chr2-24133	chr2	9317975	9409599	0.995864	0.364152	ASAP2	16893		NA
chr2-24287	chr2	157176744	157200209	0.979361	0.17014	NR4A2	751		NA
chr2-24623	chr2	240020019	240084310	0.975763	0.154603	NONE	NA		NA
chr2-24844	chr2	224739670	224836685	0.999007	0.573767	AP1S3	-85879	WDFY1	21926
chr2-25107	chr2	242567107	242643021	0.991728	0.26963	DTYMK	21342	ATG4B	28037
chr2-25761	chr2	127409595	127430784	0.979651	0.17194	GYPC	6681		NA
chr2-25780	chr2	85762133	85789685	0.977666	0.162171	MAT2A	9621	GGCX	12723
chr2-26431	chr2	37845363	37900194	0.985896	0.208515	CDC42EP3	26555		NA
chr2-26539	chr2	85616682	85669418	0.983167	0.190411	CAPG	-5374		NA
chr2-30275	chr2	27573183	27604580	0.97568	0.154336	SNX17	-4507	EIF2B4	3998
chr2-30575	chr2	242248893	242312520	0.984242	0.197713	FARP2	-14951	2016-09-02	26192
chr2-31078	chr2	97504534	97543977	0.994458	0.322375	ANKRD39	-424		NA
chr2-31911	chr2	223073602	223185663	0.999876	0.870036	PAX3	34067		NA
chr2-33110	chr2	145261285	145282923	0.996484	0.390491	ZEB2	6517		NA
chr2-33242	chr2	239085236	239149298	0.993465	0.30037	ILKAP	-4897		NA
chr2-33402	chr2	219566293	219614285	0.982836	0.188311	CYP27A1	-56190	TTLL4	14691
chr2-34179	chr2	54735943	54901431	0.999049	0.575701	NONE	NA		NA
chr2-34862	chr2	86063454	86154979	0.990777	0.256593	ST3GAL5	6920		NA
chr2-35717	chr2	85804156	85859508	0.98693	0.217617	TMEM150A	-2293		NA
chr20-10061	chr20	3725613	3802434	0.995699	0.35925	SPEF1	-1929		NA
chr20-10593	chr20	34276072	34341339	0.97932	0.169973	NFS1	-21425	RBM39	21167
chr20-10786	chr20	45935547	45990412	0.995244	0.338812	ZMYND8	22434		NA
chr20-12892	chr20	50002885	50085827	0.997063	0.419998	NONE	NA		NA
chr20-4392	chr20	57555531	57618344	0.98511	0.204048	CTSZ	-4636		NA
chr20-6553	chr20	49538425	49576553	0.974688	0.151502	ADNP	-9739	DPM1	17598
chr20-7676	chr20	35439647	35493235	0.98631	0.212183	DSN1	-64287	SOGA1	25648
chr20-8255	chr20	49119247	49152979	0.97353	0.149201	PTPN1	9222		NA
chr21-3020	chr21	33677900	33738867	0.986269	0.211483	MRAP	44260	URB1	56951
chr21-3774	chr21	35890634	35942968	0.99421	0.31274	KCNE1	-33188	RCAN1	70640
chr22-10314	chr22	46423115	46478021	0.986103	0.210482	PPARA	-95931	WNT7B	-77559
chr22-11584	chr22	42969972	43018964	0.980809	0.178508	POLDIP3	16500	SERHL2	44543
chr22-11637	chr22	45554287	45638702	0.996443	0.384623	UPK3A	-84368	NUP50	36773
chr22-12018	chr22	39896991	39929266	0.981429	0.181242	ATF4	-3440		NA
chr22-12407	chr22	21333548	21370943	0.982257	0.18491	THAP7	4129	LZTR1	15944
chr22-12860	chr22	43325296	43358856	0.979072	0.168539	ARFGAP3	-88668	PACSIN2	69075
chr22-12983	chr22	36702923	36785396	0.996402	0.38379	MYH9	39903	APOL1	95036
chr22-4270	chr22	26859991	26909631	0.986641	0.215617	SRRD	4968	TFIP11	23660
chr22-4280	chr22	50162971	50256308	0.990156	0.248558	BRD1	8812		NA
chr22-4655	chr22	38364002	38437793	0.999214	0.617777	PICK1	-52309	SOX10	-20354	SOX10
chr22-4656	chr22	41830429	41879637	0.988543	0.232054	TOB2	-12006	PHF5A	9696
chr22-5889	chr22	20092298	20129445	0.977087	0.160271	ZDHHC8	-8599	RANBP1	5801
chr22-5985	chr22	30701359	30753894	0.98023	0.175108	TBC1D10A	-4737		NA
chr22-5999	chr22	18527541	18562093	0.977542	0.161871	MICAL3	-37492	PEX26	-15872
chr22-9593	chr22	20848279	20940355	0.997684	0.458074	MED15	32420		NA
chr3-11664	chr3	185788839	185828585	0.993258	0.292702	ETV5	18189		NA
chr3-15323	chr3	52703823	52749748	0.989701	0.243557	SPCS1	-12866	GNL3	6850
chr3-16109	chr3	42054394	42123139	0.985028	0.203281	ULK4	-84845	TRAK1	-43795
chr3-16273	chr3	11594795	11655019	0.979279	0.16984	VGLL4	60491		NA
chr3-16567	chr3	20079953	20123362	0.986848	0.216484	KAT2B	20143		NA
chr3-17125	chr3	48057398	48131365	0.990239	0.250125	MAP4	36380		NA
chr3-17697	chr3	183851635	183906271	0.99057	0.254259	AP2M1	-13690	DVL3	5777
chr3-18269	chr3	126672901	126734297	0.995285	0.339646	PLXNA1	-3838		NA
chr3-18467	chr3	160115900	160133580	0.973406	0.148968	IFT80	-7420	ENSG00000248710	42877
chr3-19120	chr3	184015876	184063821	0.980189	0.175008	FAM131A	-15391	EIF4G1	6653
chr3-20404	chr3	53256085	53305327	0.98995	0.246724	TKT	9332	PRKCD	85570
chr3-20545	chr3	48462679	48515192	0.994168	0.310572	ATRIP	799		NA
chr3-21808	chr3	50264550	50307335	0.984035	0.196746	LSMEM2	-30515	GNAI2	12559
chr3-22670	chr3	49480661	49540399	0.984076	0.196846	BSN	-81392	DAG1	2965
chr3-22902	chr3	14443476	14528181	0.98478	0.200747	SLC6A6	41753		NA
chr3-25330	chr3	50356334	50402599	0.993589	0.30077	RASSF1	-1195		NA
chr3-25850	chr3	51972181	52038331	0.98813	0.227653	ABHD14A	-3828	ABHD14A-ACY1	-3820
chr3-27035	chr3	49113958	49172101	0.990942	0.257093	QARS	-526		NA
chr3-7581	chr3	49043916	49083521	0.985193	0.204448	IMPDH2	3104	NDUFAF3	5275
chr3-9827	chr3	128967227	129036363	0.992679	0.284233	H1FX	33325	COPG1	33346
chr4-10700	chr4	122589695	122633388	0.976342	0.157637	ANXA5	6726		NA
chr4-11534	chr4	3364914	3439146	0.992927	0.287767	HGFAC	-41584	RGS12	86156
chr4-12388	chr4	6909768	6947027	0.978079	0.163938	TBC1D14	16826		NA
chr4-12454	chr4	6964215	7071181	0.992845	0.2861	TADA2B	-27420		NA
chr4-13476	chr4	10067636	10120075	0.991066	0.257527	SLC2A9	-70749	WDR1	24628
chr4-13641	chr4	143229684	143339508	0.998594	0.525723	NONE	NA		NA
chr4-16901	chr4	15001802	15043293	0.997808	0.475311	CPEB2	18250		NA
chr4-17357	chr4	1282505	1355362	0.993837	0.306338	UVSSA	-22170	MAEA	35295
chr4-7683	chr4	77115740	77135901	0.976301	0.157503	NUP54	-56153	SCARB2	9225
chr4-8097	chr4	17471746	17514665	0.973281	0.148668	QDPR	20651		NA
chr4-8584	chr4	159689144	159750153	0.988709	0.233554	FNIP2	29359		NA
chr4-9188	chr4	57931937	57986048	0.992721	0.284466	IGFBP7	17558		NA
chr4-9699	chr4	1685290	1729083	0.978865	0.167006	FAM53A	-21199	SLBP	7095
chr5-10241	chr5	77906626	77945577	0.980395	0.175741	LHFPL2	18546		NA
chr5-11196	chr5	180213087	180260209	0.992142	0.275731	MGAT1	181		NA
chr5-15514	chr5	179222225	179258240	0.983911	0.195946	MGAT4B	-10235	SQSTM1	-7526
chr5-15560	chr5	307512	354931	0.987013	0.217684	AHRR	26931		NA
chr5-15925	chr5	180610476	180689784	0.995988	0.371587	TRIM41	-160		NA
chr5-17284	chr5	137865523	137912487	0.991811	0.271563	ETF1	-10016	HSPA9	22128
chr5-19384	chr5	39395081	39466851	0.989825	0.244957	DAB2	-5694		NA
chr5-20113	chr5	140871788	140907425	0.99301	0.288767	PCDHGC5	20799		NA
chr5-22419	chr5	139016758	139052093	0.974977	0.152836	CXXC5	6549		NA
chr5-3267	chr5	173314504	173352801	0.976218	0.157403	CPEB4	18370		NA
chr5-5811	chr5	154133591	154182673	0.979568	0.171273	LARP1	65670	FAXDC2	72334
chr5-7448	chr5	149852457	149913503	0.988585	0.232221	NDST1	-4694		NA
chr5-9774	chr5	159865538	159914918	0.999297	0.628647	PTTG1	41311		NA
chr6-10167	chr6	13272795	13329783	0.998428	0.517754	TBC1D7	25855		NA
chr6-11311	chr6	26155325	26386481	1	1	HIST1H2BI	-2241	HIST1H3G	709
chr6-12385	chr6	31616618	31651020	0.979692	0.17214	LY6G5B	-4125	ENSG00000263020	-60
chr6-12493	chr6	109754198	109805245	0.990735	0.256093	MICAL1	-2532		NA
chr6-14571	chr6	43137568	43152061	0.977624	0.162171	CUL9	-5098	SRF	5778
chr6-14976	chr6	31752942	31807310	0.991108	0.259127	HSPA1A	-3165	HSPA1L	2716
chr6-15398	chr6	132809225	132834770	0.975184	0.153236	MOXD1	-99314	STX7	12203
chr6-17222	chr6	26016619	26063977	0.996195	0.374554	HIST1H2AB	-6502	HIST1H2BB	3587
chr6-18164	chr6	10373770	10442337	0.999586	0.777715	TFAP2A	7416		NA
chr6-18525	chr6	110849234	110879380	0.987633	0.222085	SLC22A16	-66463		NA
chr6-18630	chr6	16204268	16250453	0.984738	0.200613	GMPR	-11450	MYLIP	98005
chr6-18948	chr6	27773878	27817212	0.994127	0.309606	HIST1H4J	3661	HIST1H4K	3760
chr6-19476	chr6	32115732	32165726	0.995781	0.360384	AGPAT1	4128	EGFL8	8347
chr6-19999	chr6	158216860	158267604	0.975929	0.156036	SNX9	-2064		NA
chr6-20250	chr6	39759081	39833053	0.991687	0.268363	DAAM2	35273	MOCS1	99388
chr6-20429	chr6	112109016	112195176	0.990901	0.25706	FYN	42559		NA
chr6-20862	chr6	134487897	134508965	0.994706	0.327343	NONE	NA		NA
chr6-21099	chr6	7126962	7152755	0.974481	0.151069	RREB1	31818		NA
chr6-21596	chr6	27094407	27125788	0.984697	0.200513	HIST1H2AH	-4763	HIST1H2BK	4521
chr6-23059	chr6	157094707	157149577	0.991273	0.260761	ARID1B	23079		NA
chr6-23693	chr6	30634129	30659781	0.976508	0.158137	DHX16	-6141	PPP1R18	8717
chr6-23805	chr6	111790197	111826238	0.975143	0.153136	REV3L	-3303		NA
chr6-23976	chr6	33236087	33291868	0.993961	0.307472	WDR46	-6674	RGL2	3123
chr6-24322	chr6	166327847	166402944	0.994954	0.333244	SDIM1	-55671		NA
chr6-26930	chr6	30681701	30721904	0.988295	0.229253	FLOT1	8707	TUBB	13825
chr6-26938	chr6	32930176	32943141	0.978782	0.166739	BRD2	-2019		NA
chr6-27025	chr6	34350342	34394508	0.978948	0.167873	NUDT3	-11974	RPS10	21477
chr6-9876	chr6	33358686	33396240	0.978369	0.164938	PHF1	-1275		NA
chr7-10918	chr7	4804353	4872003	0.975556	0.153936	AP5Z1	22925	PAPOLB	63447
chr7-10927	chr7	1924119	1991458	0.991935	0.27203	NONE	NA		NA
chr7-10952	chr7	47330889	47377102	0.980892	0.178708	NONE	NA		NA
chr7-11217	chr7	44112828	44164135	0.976549	0.158237	POLM	-16343	AEBP1	-5478
chr7-12485	chr7	104570403	104627220	0.973819	0.149768	KMT2E	-55814		NA
chr7-12997	chr7	2249613	2320710	0.987923	0.223819	FTSJ2	-3329	NUDT1	3305
chr7-13308	chr7	100845157	100921315	0.995905	0.369986	CLDN15	-1135		NA
chr7-13649	chr7	150743816	150811243	0.9933	0.293902	FASTK	401		NA
chr7-14070	chr7	100270404	100305637	0.979237	0.169273	GIGYF1	-950		NA
chr7-17344	chr7	30173815	30213691	0.980561	0.176841	NONE	NA		NA
chr7-17583	chr7	104643747	104658900	0.982918	0.188577	KMT2E	-3302		NA
chr7-18488	chr7	104396834	104449279	0.995574	0.353749	NONE	NA		NA
chr7-18967	chr7	100463335	100493731	0.983994	0.196679	SRRT	5723	UFSP1	8806
chr7-19089	chr7	27153051	27233059	0.988171	0.227686	HOXA6	-5662	HOXA7	3243
chr7-19212	chr7	2635519	2703555	0.998966	0.570033	TTYH3	-2048		NA
chr7-19960	chr7	75910536	75994617	0.989288	0.240756	HSPB1	20716	YWHAG	35771
chr7-20055	chr7	97905069	97930658	0.977914	0.163672	BRI3	6877		NA
chr7-20662	chr7	5452681	5468393	0.98205	0.184776	TNRC18	2640		NA
chr7-21719	chr7	98947362	99039566	0.995823	0.363985	BUD31	-12800	ARPC1B	21111
chr7-22066	chr7	130562333	130611609	0.99148	0.263061	NONE	NA		NA
chr7-22427	chr7	22847332	22899216	0.986393	0.21335	TOMM7	-10804		NA
chr7-7273	chr7	158608591	158623445	0.977293	0.160938	ESYT2	6301		NA
chr8-10272	chr8	20104353	20169527	0.995326	0.341246	LZTS1	24534	ATP6V1B2	82062
chr8-10302	chr8	145651288	145705261	0.987551	0.221385	TONSL	-8448	CYHR1	12143
chr8-10535	chr8	146011300	146028746	0.977955	0.163705	ZNF517	-4238	RPL8	-2051
chr8-11965	chr8	144610010	144700957	0.995368	0.343647	NAPRT1	5299	GSDMD	20107
chr8-12330	chr8	29195558	29211047	0.993382	0.298903	KIF13B	-82713	DUSP4	4882
chr8-14239	chr8	135815923	135845827	0.976425	0.157703	NONE	NA		NA
chr8-14385	chr8	124517553	124554612	0.992886	0.286367	FBXO32	17363		NA
chr8-15004	chr8	22403918	22531651	0.998387	0.505951	KIAA1967	5640	BIN3	58848
chr8-15503	chr8	49751514	49847982	0.998511	0.521088	SNAI2	34551		NA
chr8-16467	chr8	54748181	54798258	0.993424	0.300337	RGS20	8852		NA
chr8-16686	chr8	12645518	12679675	0.989081	0.238722	LONRF1	-49598		NA
chr8-18886	chr8	101943211	101967106	0.975308	0.153569	YWHAZ	10052		NA
chr8-19161	chr8	144882758	144923497	0.986889	0.217151	SCRIB	-5579	PUF60	8901
chr8-5799	chr8	128746597	128753458	0.973447	0.149101	MYC	1698		NA
chr8-5977	chr8	145002207	145065910	0.992762	0.285733	PLEC	-9015	PARP10	26563
chr8-6099	chr8	145132302	145162382	0.986475	0.213983	CYC1	-2588		NA
chr8-7488	chr8	38613873	38675603	0.990115	0.248525	TACC1	16		NA
chr8-7962	chr8	59442536	59488311	0.977997	0.163772	SDCBP	-304		NA
chr8-9524	chr8	11700970	11736052	0.976466	0.15797	CTSB	7227	FDFT1	58391
chr9-10871	chr9	131389364	131420032	0.975349	0.153636	WDR34	14368	SPTAN1	89829
chr9-11318	chr9	127103094	127182533	0.986972	0.217651	PSMB7	34904		NA
chr9-11990	chr9	124022646	124097577	0.996112	0.373554	GSN	-1959		NA
chr9-12280	chr9	139323401	139389801	0.976053	0.15667	INPP5E	-22327	SEC16A	15540
chr9-12652	chr9	114657741	114700135	0.98296	0.188644	UGCG	19892		NA
chr9-12853	chr9	127014164	127058048	0.989577	0.243157	NEK6	15864		NA
chr9-12871	chr9	140081899	140101234	0.975639	0.154269	TPRN	3683	SSNA1	8468
chr9-13550	chr9	139742333	139824254	0.988874	0.236355	TRAF2	2324	FBXW5	55808
chr9-14503	chr9	131869968	131941205	0.990818	0.256927	PPP2R4	31990		NA
chr9-14872	chr9	127615145	127640834	0.973902	0.150202	RPL35	-3750	ARPC5L	3581
chr9-14875	chr9	95845307	95913501	0.989619	0.243323	NINJ1	17166	C9orf89	20904
chr9-15370	chr9	132933881	132982295	0.984531	0.19938	NCS1	23231		NA
chr9-16256	chr9	130363283	130436209	0.987509	0.221285	STXBP1	25202	PTRH1	87406
chr9-16855	chr9	132358737	132405522	0.974936	0.152536	NTMT1	10967	ASB6	22314
chr9-16862	chr9	136201543	136255394	0.99239	0.279732	SURF2	5041	SURF4	14501
chr9-17759	chr9	138972347	139015532	0.973778	0.149668	NACC2	-51514	C9orf69	16769
chr9-17810	chr9	130257828	130342105	0.992638	0.282999	FAM129B	31400	LRSAM1	86175
chr9-18609	chr9	73008549	73037028	0.989122	0.238956	KLF9	6751		NA
chr9-19328	chr9	34611013	34667062	0.9854	0.205181	SIGMAR1	-1270		NA
chr9-21596	chr9	139576662	139623784	0.98267	0.187244	AGPAT2	-18348	FAM69B	-6799
chr9-21689	chr9	73177336	73231758	0.982298	0.184943	NONE	NA		NA
chr9-6113	chr9	132212941	132268102	0.989371	0.24169	NONE	NA		NA
chr9-7996	chr9	130817914	130870112	0.989246	0.240456	ENSG00000232850	-46599	SLC25A25	13533
chr9-8698	chr9	117134305	117209305	0.974315	0.150902	AKNA	-15120	DFNB31	95445
chr9-8902	chr9	137216857	137308160	0.991976	0.272597	RXRA	44083		NA

## Sheet: S10E Table TFAP2A-MITF shared
S10E Table: Coordinates of super-enhancers associated with overlapping TFAP2A/MITF peaks in human primary melanocytes
chr	start	end	PeakID	normalized_rank	SE_score
chr11	64879606	64903419	chr11-15433	0.973075	0.148235
chr12	122500109	122528939	chr12-11347	0.973364	0.148901
chr3	160115900	160133580	chr3-18467	0.973406	0.148968
chr8	128746597	128753458	chr8-5799	0.973447	0.149101
chr19	1091532	1133833	chr19-19967	0.973488	0.149168
chr20	49119247	49152979	chr20-8255	0.97353	0.149201
chr16	31453507	31484502	chr16-9062	0.973571	0.149402
chr16	28831682	28859255	chr16-17626	0.973612	0.149402
chr9	138972347	139015532	chr9-17759	0.973778	0.149668
chr7	104570403	104627220	chr7-12485	0.973819	0.149768
chr12	124836997	124889328	chr12-14159	0.973861	0.149902
chr11	47416234	47449364	chr11-19107	0.973943	0.150235
chr12	85671915	85705995	chr12-16718	0.973985	0.150368
chr1	9771846	9806828	chr1-46404	0.974067	0.150468
chr12	58213468	58259920	chr12-23330	0.974109	0.150668
chr1	155929314	155957036	chr1-27565	0.974191	0.150769
chr6	7126962	7152755	chr6-21099	0.974481	0.151069
chr12	9550623	9578982	chr12-13087	0.974605	0.151402
chr19	29371934	29382780	chr19-9184	0.974646	0.151469
chr11	47564592	47615963	chr11-25044	0.974729	0.151502
chr2	232570556	232577467	chr2-12973	0.974853	0.152336
chr9	132358737	132405522	chr9-16855	0.974936	0.152536
chr5	139016758	139052093	chr5-22419	0.974977	0.152836
chr6	111790197	111826238	chr6-23805	0.975143	0.153136
chr6	132809225	132834770	chr6-15398	0.975184	0.153236
chr17	61745765	61779275	chr17-27906	0.975267	0.153502
chr8	101943211	101967106	chr8-18886	0.975308	0.153569
chr9	131389364	131420032	chr9-10871	0.975349	0.153636
chr14	105131567	105169274	chr14-6585	0.975391	0.153636
chr16	27701029	27741316	chr16-18970	0.975432	0.153669
chr14	21536985	21575343	chr14-11576	0.975474	0.153736
chr13	114810679	114845492	chr13-9963	0.975515	0.153836
chr7	4804353	4872003	chr7-10918	0.975556	0.153936
chr1	6381865	6422190	chr1-38376	0.975598	0.154103
chr9	140081899	140101234	chr9-12871	0.975639	0.154269
chr2	27573183	27604580	chr2-30275	0.97568	0.154336
chr2	240020019	240084310	chr2-24623	0.975763	0.154603
chr17	49194721	49245248	chr17-21988	0.975846	0.15527
chr6	158216860	158267604	chr6-19999	0.975929	0.156036
chr12	62995681	63000819	chr12-8069	0.97597	0.156203
chr8	135815923	135845827	chr8-14239	0.976425	0.157703
chr8	11700970	11736052	chr8-9524	0.976466	0.15797
chr6	30634129	30659781	chr6-23693	0.976508	0.158137
chr7	44112828	44164135	chr7-11217	0.976549	0.158237
chr19	13043597	13076806	chr19-7885	0.976632	0.158737
chr16	69747140	69762506	chr16-21331	0.976673	0.158937
chr1	149934443	149989189	chr1-33867	0.976714	0.159004
chr17	79055909	79103386	chr17-12729	0.976838	0.159304
chr19	49369648	49381527	chr19-16349	0.976921	0.159437
chr16	21512636	21533577	chr16-13071	0.976963	0.159704
chr15	75060517	75093357	chr15-17555	0.977004	0.159904
chr11	57404761	57437714	chr11-17973	0.977045	0.160271
chr16	67477443	67533203	chr16-13496	0.977376	0.161371
chr17	74705457	74734974	chr17-16990	0.9775	0.161871
chr22	18527541	18562093	chr22-5999	0.977542	0.161871
chr2	85762133	85789685	chr2-25780	0.977666	0.162171
chr2	241496458	241532900	chr2-15487	0.977707	0.162338
chr16	2048927	2098923	chr16-14086	0.97779	0.162605
chr7	97905069	97930658	chr7-20055	0.977914	0.163672
chr8	59442536	59488311	chr8-7962	0.977997	0.163772
chr17	1065279	1133244	chr17-21262	0.978038	0.163872
chr19	58891295	58921097	chr19-7212	0.978162	0.164138
chr19	49117836	49150200	chr19-27710	0.978245	0.164305
chr6	33358686	33396240	chr6-9876	0.978369	0.164938
chr1	24967943	25011287	chr1-13258	0.97841	0.164972
chr18	3582881	3610248	chr18-7043	0.978451	0.165039
chr17	38246110	38280456	chr17-24565	0.978493	0.165139
chr14	24604868	24641983	chr14-8559	0.978617	0.165605
chr11	693136	712391	chr11-19502	0.978658	0.166039
chr15	40361293	40402240	chr15-5381	0.978741	0.166439
chr10	121251487	121283761	chr10-17040	0.978824	0.166806
chr6	34350342	34394508	chr6-27025	0.978948	0.167873
chr12	63024249	63058240	chr12-13515	0.979155	0.168839
chr11	125070335	125095198	chr11-15991	0.979196	0.169206
chr7	100270404	100305637	chr7-14070	0.979237	0.169273
chr3	11594795	11655019	chr3-16273	0.979279	0.16984
chr20	34276072	34341339	chr20-10593	0.97932	0.169973
chr2	157176744	157200209	chr2-24287	0.979361	0.17014
chr19	54947794	54984921	chr19-24706	0.979444	0.170807
chr11	118779790	118801058	chr11-7946	0.979485	0.170973
chr5	154133591	154182673	chr5-5811	0.979568	0.171273
chr6	31616618	31651020	chr6-12385	0.979692	0.17214
chr12	15907911	15943435	chr12-20547	0.979775	0.173074
chr19	36206738	36250244	chr19-6829	0.97994	0.174207
chr16	30362841	30391174	chr16-13336	0.980023	0.174374
chr15	65132509	65159303	chr15-10057	0.980106	0.174441
chr19	12829420	12861682	chr19-12111	0.980147	0.174941
chr22	30701359	30753894	chr22-5985	0.98023	0.175108
chr17	4837004	4856998	chr17-25358	0.980313	0.175541
chr11	442350	476569	chr11-15167	0.980354	0.175574
chr5	77906626	77945577	chr5-10241	0.980395	0.175741
chr19	13260127	13278918	chr19-12493	0.980437	0.175741
chr19	55963665	56015776	chr19-16958	0.980478	0.175841
chr7	30173815	30213691	chr7-17344	0.980561	0.176841
chr17	40949574	40987746	chr17-16769	0.980644	0.177175
chr12	48166512	48215942	chr12-21455	0.980726	0.178142
chr10	134200487	134236741	chr10-22145	0.980768	0.178308
chr17	48131955	48189928	chr17-15894	0.98085	0.178608
chr7	47330889	47377102	chr7-10952	0.980892	0.178708
chr1	249117139	249168466	chr1-37605	0.980974	0.178975
chr1	40504196	40544183	chr1-21053	0.981016	0.179042
chr16	75264229	75300852	chr16-20692	0.981057	0.179275
chr19	54683663	54713898	chr19-20337	0.981099	0.179609
chr14	23754032	23792984	chr14-16377	0.981181	0.179942
chr10	81150349	81212701	chr10-21161	0.981223	0.180475
chr12	56100927	56151718	chr12-17639	0.981264	0.180609
chr16	30932499	30970907	chr16-19283	0.981388	0.181176
chr22	39896991	39929266	chr22-12018	0.981429	0.181242
chr1	205168908	205199904	chr1-30010	0.981471	0.181309
chr1	36830817	36867793	chr1-49112	0.981595	0.181676
chr10	11204938	11255957	chr10-14371	0.981636	0.182276
chr17	17709952	17753308	chr17-30452	0.981678	0.182376
chr16	57646777	57688730	chr16-21159	0.98176	0.182909
chr12	125383292	125432616	chr12-15245	0.981843	0.183409
chr16	68794440	68834436	chr16-9415	0.981884	0.183543
chr10	105451875	105532474	chr10-21251	0.981967	0.18401
chr18	3245870	3263881	chr18-3601	0.982008	0.184543
chr7	5452681	5468393	chr7-20662	0.98205	0.184776
chr16	67554883	67612274	chr16-10870	0.982133	0.184843
chr12	6635953	6678812	chr12-22594	0.982215	0.18491
chr22	21333548	21370943	chr22-12407	0.982257	0.18491
chr9	73177336	73231758	chr9-21689	0.982298	0.184943
chr17	59471452	59494631	chr17-13387	0.982381	0.185277
chr10	73723470	73770729	chr10-13647	0.982463	0.186177
chr17	75305166	75328198	chr17-27333	0.982505	0.186577
chr17	40253486	40308482	chr17-25572	0.982546	0.18681
chr9	139576662	139623784	chr9-21596	0.98267	0.187244
chr1	221883079	221917422	chr1-45001	0.982753	0.187777
chr12	123346584	123383524	chr12-15027	0.982794	0.188011
chr2	219566293	219614285	chr2-33402	0.982836	0.188311
chr1	201507138	201554944	chr1-37205	0.982877	0.188377
chr7	104643747	104658900	chr7-17583	0.982918	0.188577
chr9	114657741	114700135	chr9-12652	0.98296	0.188644
chr16	1504733	1526207	chr16-12106	0.983042	0.189644
chr12	14921978	14976124	chr12-8973	0.983456	0.193012
chr15	96864548	96898466	chr15-16151	0.983497	0.193112
chr10	102728637	102765516	chr10-7952	0.983539	0.193178
chr11	19732686	19764727	chr11-9198	0.983621	0.193579
chr1	51424862	51445620	chr1-20298	0.983663	0.193979
chr12	110477367	110519059	chr12-21048	0.983704	0.194279
chr10	43887550	43917010	chr10-9410	0.98387	0.195846
chr5	179222225	179258240	chr5-15514	0.983911	0.195946
chr7	100463335	100493731	chr7-18967	0.983994	0.196679
chr3	50264550	50307335	chr3-21808	0.984035	0.196746
chr3	49480661	49540399	chr3-22670	0.984076	0.196846
chr17	46654317	46725403	chr17-20477	0.984118	0.196879
chr15	74242609	74300712	chr15-8286	0.984366	0.19878
chr9	132933881	132982295	chr9-15370	0.984531	0.19938
chr6	27094407	27125788	chr6-21596	0.984697	0.200513
chr6	16204268	16250453	chr6-18630	0.984738	0.200613
chr12	76404658	76428919	chr12-19041	0.984986	0.202947
chr1	26345784	26406181	chr1-48897	0.985069	0.203914
chr20	57555531	57618344	chr20-4392	0.98511	0.204048
chr3	49043916	49083521	chr3-7581	0.985193	0.204448
chr18	60967339	61035852	chr18-6291	0.985359	0.204848
chr9	34611013	34667062	chr9-19328	0.9854	0.205181
chr19	50353147	50382127	chr19-15078	0.985441	0.205248
chr11	6616916	6657860	chr11-20099	0.985483	0.205615
chr17	43339050	43395673	chr17-23251	0.985524	0.206381
chr17	37006915	37077224	chr17-19577	0.985565	0.206682
chr16	67184018	67242394	chr16-13592	0.985731	0.208015
chr16	81037355	81070746	chr16-17233	0.985772	0.208115
chr11	71776584	71824788	chr11-22139	0.985814	0.208415
chr2	37845363	37900194	chr2-26431	0.985896	0.208515
chr16	85009370	85062574	chr16-11891	0.98602	0.209649
chr17	42260375	42300135	chr17-22284	0.986144	0.210649
chr10	103868523	103930124	chr10-16070	0.986186	0.210983
chr21	33677900	33738867	chr21-3020	0.986269	0.211483
chr20	35439647	35493235	chr20-7676	0.98631	0.212183
chr11	33711583	33759640	chr11-11229	0.986351	0.212883
chr7	22847332	22899216	chr7-22427	0.986393	0.21335
chr10	99893891	99930258	chr10-11074	0.986434	0.213416
chr10	102105250	102135561	chr10-11490	0.986517	0.214317
chr2	220070689	220119784	chr2-17191	0.986558	0.214883
chr15	42191701	42265340	chr15-17053	0.986599	0.215284
chr22	26859991	26909631	chr22-4270	0.986641	0.215617
chr16	29796093	29838835	chr16-17119	0.986682	0.215784
chr16	27756776	27791176	chr16-7728	0.986723	0.215784
chr17	41131989	41179028	chr17-10861	0.986806	0.216184
chr3	20079953	20123362	chr3-16567	0.986848	0.216484
chr8	144882758	144923497	chr8-19161	0.986889	0.217151
chr9	127103094	127182533	chr9-11318	0.986972	0.217651
chr1	45264667	45286770	chr1-35666	0.987137	0.218551
chr12	120631540	120676396	chr12-11754	0.987178	0.218951
chr16	2551097	2597395	chr16-11223	0.98722	0.219084
chr19	3966301	4016309	chr19-11084	0.987427	0.220551
chr10	1068277	1120199	chr10-17976	0.987468	0.221152
chr11	65655053	65689136	chr11-9464	0.987592	0.222018
chr16	85586621	85645827	chr16-15585	0.987675	0.222118
chr16	2948317	2988177	chr16-12657	0.987757	0.222552
chr17	1613060	1638042	chr17-15153	0.987882	0.223719
chr7	2249613	2320710	chr7-12997	0.987923	0.223819
chr1	17214916	17252731	chr1-23041	0.987964	0.224286
chr1	154377427	154419229	chr1-20836	0.988006	0.225219
chr10	17240941	17281426	chr10-11812	0.988047	0.225386
chr3	51972181	52038331	chr3-25850	0.98813	0.227653
chr7	27153051	27233059	chr7-19089	0.988171	0.227686
chr16	87454867	87527687	chr16-11329	0.988254	0.22862
chr6	30681701	30721904	chr6-26930	0.988295	0.229253
chr19	49457436	49502218	chr19-15003	0.988378	0.229387
chr1	109780577	109849390	chr1-36186	0.988461	0.22972
chr11	2398389	2423460	chr11-21234	0.988502	0.229987
chr22	41830429	41879637	chr22-4656	0.988543	0.232054
chr5	149852457	149913503	chr5-7448	0.988585	0.232221
chr4	159689144	159750153	chr4-8584	0.988709	0.233554
chr19	50141178	50194508	chr19-11363	0.98875	0.234721
chr13	78465590	78497119	chr13-3987	0.988833	0.235822
chr9	139742333	139824254	chr9-13550	0.988874	0.236355
chr16	31076370	31154656	chr16-8487	0.988957	0.237222
chr12	53834292	53899571	chr12-13772	0.988998	0.237622
chr8	12645518	12679675	chr8-16686	0.989081	0.238722
chr9	73008549	73037028	chr9-18609	0.989122	0.238956
chr14	77491301	77510659	chr14-8485	0.989205	0.239189
chr7	75910536	75994617	chr7-19960	0.989288	0.240756
chr2	145779297	145801587	chr2-23647	0.989329	0.24089
chr9	132212941	132268102	chr9-6113	0.989371	0.24169
chr16	89929932	89992553	chr16-12671	0.989412	0.24179
chr16	15730745	15778416	chr16-15062	0.989495	0.24279
chr12	125295732	125356998	chr12-26748	0.989536	0.24289
chr9	127014164	127058048	chr9-12853	0.989577	0.243157
chr9	95845307	95913501	chr9-14875	0.989619	0.243323
chr2	178099409	178131451	chr2-22872	0.98966	0.243457
chr3	52703823	52749748	chr3-15323	0.989701	0.243557
chr1	201417670	201483255	chr1-18742	0.989784	0.243957
chr5	39395081	39466851	chr5-19384	0.989825	0.244957
chr1	234734726	234750864	chr1-35196	0.989908	0.246424
chr3	53256085	53305327	chr3-20404	0.98995	0.246724
chr12	111842872	111896630	chr12-18277	0.990074	0.248225
chr17	72199406	72245826	chr17-18575	0.990198	0.249525
chr3	48057398	48131365	chr3-17125	0.990239	0.250125
chr1	156674909	156723134	chr1-40591	0.99028	0.250125
chr17	1898773	1966301	chr17-7033	0.990363	0.250592
chr1	36600419	36654046	chr1-36786	0.990405	0.251225
chr17	78991030	79039884	chr17-20610	0.990446	0.252292
chr17	80163771	80232403	chr17-16992	0.990529	0.253659
chr3	183851635	183906271	chr3-17697	0.99057	0.254259
chr1	38443667	38513471	chr1-48643	0.990611	0.254459
chr12	109076639	109126715	chr12-26173	0.990653	0.254759
chr11	61557397	61606802	chr11-16496	0.990694	0.254793
chr6	109754198	109805245	chr6-12493	0.990735	0.256093
chr9	131869968	131941205	chr9-14503	0.990818	0.256927
chr6	112109016	112195176	chr6-20429	0.990901	0.25706
chr15	99383347	99449612	chr15-11092	0.990984	0.257127
chr12	53386484	53474268	chr12-19811	0.991025	0.25716
chr4	10067636	10120075	chr4-13476	0.991066	0.257527
chr6	31752942	31807310	chr6-14976	0.991108	0.259127
chr12	57458937	57506581	chr12-17473	0.991149	0.25916
chr11	8703052	8772518	chr11-17930	0.991232	0.260461
chr1	156426148	156476106	chr1-30257	0.991314	0.260894
chr1	204034189	204100784	chr1-34725	0.991397	0.261528
chr12	56472663	56523544	chr12-15973	0.991438	0.262161
chr1	236071290	236109559	chr1-36391	0.991563	0.266029
chr15	42683214	42726787	chr15-13291	0.991604	0.266362
chr16	30063856	30108589	chr16-13562	0.991645	0.267462
chr6	39759081	39833053	chr6-20250	0.991687	0.268363
chr17	42128180	42202204	chr17-27857	0.991769	0.271297
chr5	137865523	137912487	chr5-17284	0.991811	0.271563
chr11	65374776	65432430	chr11-23480	0.991852	0.271663
chr7	1924119	1991458	chr7-10927	0.991935	0.27203
chr9	137216857	137308160	chr9-8902	0.991976	0.272597
chr10	73579759	73649805	chr10-19534	0.992059	0.273964
chr17	7736785	7799421	chr17-21533	0.9921	0.274197
chr2	37528478	37554710	chr2-23702	0.992224	0.277298
chr16	680118	740911	chr16-15204	0.992307	0.278665
chr19	12876231	12918675	chr19-19793	0.992348	0.278732
chr9	136201543	136255394	chr9-16862	0.99239	0.279732
chr1	6639217	6687492	chr1-15430	0.992431	0.280099
chr12	124055300	124157091	chr12-16944	0.992472	0.280766
chr18	3446324	3467976	chr18-4597	0.992514	0.280899
chr11	87868908	87912382	chr11-17234	0.992555	0.282499
chr1	6076039	6147895	chr1-36723	0.992597	0.282733
chr9	130257828	130342105	chr9-17810	0.992638	0.282999
chr3	128967227	129036363	chr3-9827	0.992679	0.284233
chr8	145002207	145065910	chr8-5977	0.992762	0.285733
chr1	236292010	236346813	chr1-15433	0.992803	0.285733
chr4	6964215	7071181	chr4-12454	0.992845	0.2861
chr8	124517553	124554612	chr8-14385	0.992886	0.286367
chr4	3364914	3439146	chr4-11534	0.992927	0.287767
chr2	219080947	219157693	chr2-16174	0.992969	0.288367
chr5	140871788	140907425	chr5-20113	0.99301	0.288767
chr1	154908369	154956982	chr1-20744	0.993052	0.291035
chr17	7451162	7492571	chr17-24004	0.993134	0.291468
chr14	58705763	58767438	chr14-11608	0.993217	0.292035
chr3	185788839	185828585	chr3-11664	0.993258	0.292702
chr8	54748181	54798258	chr8-16467	0.993424	0.300337
chr1	32633907	32714737	chr1-44140	0.993506	0.300537
chr14	75592594	75652119	chr14-12487	0.993548	0.30057
chr3	50356334	50402599	chr3-25330	0.993589	0.30077
chr14	69240353	69284136	chr14-7462	0.993672	0.303004
chr19	5895604	5979214	chr19-26877	0.993713	0.303371
chr10	627352	682180	chr10-18726	0.993755	0.306005
chr2	159906436	159982321	chr2-22132	0.993796	0.306305
chr4	1282505	1355362	chr4-17357	0.993837	0.306338
chr6	33236087	33291868	chr6-23976	0.993961	0.307472
chr1	1278941	1371944	chr1-46771	0.994003	0.307805
chr14	23288042	23323129	chr14-16343	0.994044	0.308139
chr19	1383164	1454348	chr19-10968	0.994086	0.308739
chr3	48462679	48515192	chr3-20545	0.994168	0.310572
chr21	35890634	35942968	chr21-3774	0.99421	0.31274
chr11	118925803	119001876	chr11-20756	0.994251	0.316007
chr11	795301	849862	chr11-18874	0.994292	0.316174
chr16	90038120	90119407	chr16-6446	0.994375	0.319608
chr10	22886316	22963763	chr10-20580	0.994416	0.320408
chr2	97504534	97543977	chr2-31078	0.994458	0.322375
chr19	56135398	56199866	chr19-18072	0.994499	0.323509
chr1	2474298	2519913	chr1-33628	0.99454	0.325109
chr19	13943563	13993565	chr19-22241	0.994582	0.325443
chr19	39831462	39905023	chr19-12877	0.994623	0.326943
chr6	134487897	134508965	chr6-20862	0.994706	0.327343
chr1	161122575	161199407	chr1-38370	0.994789	0.329977
chr11	67005741	67086146	chr11-21840	0.99483	0.331144
chr17	66372134	66397703	chr17-25377	0.994871	0.331311
chr17	2271872	2322493	chr17-25797	0.994913	0.333111
chr2	12443103	12483240	chr2-17595	0.994995	0.333711
chr11	62597234	62655947	chr11-26647	0.995078	0.335012
chr12	52400224	52473428	chr12-16255	0.99512	0.336345
chr15	31356848	31398970	chr15-16417	0.995161	0.337245
chr1	153887084	153965472	chr1-50950	0.995202	0.337779
chr20	45935547	45990412	chr20-10786	0.995244	0.338812
chr3	126672901	126734297	chr3-18269	0.995285	0.339646
chr8	20104353	20169527	chr8-10272	0.995326	0.341246
chr8	144610010	144700957	chr8-11965	0.995368	0.343647
chr11	61087948	61139400	chr11-25279	0.995409	0.34478
chr12	110541054	110622137	chr12-21105	0.99545	0.346281
chr2	12842744	12881353	chr2-22700	0.995492	0.350348
chr2	70312341	70370973	chr2-22193	0.995533	0.352482
chr17	38439755	38520266	chr17-26601	0.995616	0.354983
chr19	16173963	16230831	chr19-17427	0.995657	0.356717
chr20	3725613	3802434	chr20-10061	0.995699	0.35925
chr1	155144647	155248277	chr1-43971	0.99574	0.360017
chr6	32115732	32165726	chr6-19476	0.995781	0.360384
chr7	98947362	99039566	chr7-21719	0.995823	0.363985
chr2	9317975	9409599	chr2-24133	0.995864	0.364152
chr7	100845157	100921315	chr7-13308	0.995905	0.369986
chr5	180610476	180689784	chr5-15925	0.995988	0.371587
chr1	157962431	158016928	chr1-24514	0.996029	0.372554
chr14	23582324	23657262	chr14-14778	0.996071	0.372954
chr9	124022646	124097577	chr9-11990	0.996112	0.373554
chr17	7098740	7166203	chr17-31390	0.996154	0.374121
chr6	26016619	26063977	chr6-17222	0.996195	0.374554
chr11	68803412	68854694	chr11-24743	0.996278	0.375888
chr16	15097481	15150137	chr16-17636	0.996319	0.377288
chr22	36702923	36785396	chr22-12983	0.996402	0.38379
chr22	45554287	45638702	chr22-11637	0.996443	0.384623
chr12	56346730	56415686	chr12-21761	0.99665	0.396326
chr11	35159841	35215712	chr11-9752	0.996691	0.397659
chr17	55926280	56033388	chr17-10391	0.996733	0.39786
chr17	46047778	46155711	chr17-23470	0.996774	0.39846
chr17	79581434	79680393	chr17-28275	0.996981	0.41343
chr15	75911726	76031405	chr15-18061	0.997022	0.417898
chr20	50002885	50085827	chr20-12892	0.997063	0.419998
chr19	1835622	1915802	chr19-12882	0.997105	0.421132
chr2	65206293	65255672	chr2-21258	0.997146	0.426066
chr17	17575777	17656222	chr17-26637	0.997188	0.426399
chr19	44007362	44156840	chr19-11086	0.997229	0.427366
chr16	87861102	87905875	chr16-16920	0.99727	0.431401
chr11	128334635	128424692	chr11-25475	0.997312	0.434535
chr16	70708873	70800277	chr16-21293	0.997353	0.437535
chr15	28321965	28424238	chr15-17156	0.997518	0.448438
chr19	45570717	45644788	chr19-21827	0.997601	0.449572
chr1	116915043	116978223	chr1-27025	0.997642	0.454006
chr22	20848279	20940355	chr22-9593	0.997684	0.458074
chr10	80826573	80955610	chr10-12781	0.997767	0.471243
chr4	15001802	15043293	chr4-16901	0.997808	0.475311
chr1	1463673	1511476	chr1-32607	0.997849	0.476211
chr11	65239621	65276293	chr11-20753	0.997891	0.481279
chr12	54354738	54449109	chr12-15671	0.997932	0.48678
chr2	238382016	238449235	chr2-12694	0.997973	0.490581
chr17	74510951	74582978	chr17-13694	0.998056	0.493882
chr19	45907707	46020002	chr19-15397	0.998097	0.494182
chr19	42720581	42835363	chr19-10483	0.998139	0.495049
chr10	82203323	82296615	chr10-12843	0.99818	0.500784
chr19	1194255	1278430	chr19-17771	0.998222	0.50175
chr11	48039598	48131896	chr11-22455	0.998263	0.502451
chr19	17178673	17265142	chr19-24829	0.998304	0.502817
chr1	2118667	2248505	chr1-38787	0.998346	0.505585
chr8	22403918	22531651	chr8-15004	0.998387	0.505951
chr6	13272795	13329783	chr6-10167	0.998428	0.517754
chr17	43118481	43252002	chr17-31168	0.99847	0.519688
chr8	49751514	49847982	chr8-15503	0.998511	0.521088
chr1	236009494	236048507	chr1-45591	0.998552	0.521855
chr17	76834217	76930057	chr17-27470	0.998635	0.531691
chr12	6956123	7085576	chr12-17015	0.998718	0.536225
chr17	40655822	40763370	chr17-16776	0.998801	0.545027
chr19	18389532	18505508	chr19-12876	0.998883	0.562531
chr19	47573954	47618021	chr19-17849	0.998925	0.563365
chr7	2635519	2703555	chr7-19212	0.998966	0.570033
chr2	224739670	224836685	chr2-24844	0.999007	0.573767
chr2	54735943	54901431	chr2-34179	0.999049	0.575701
chr1	156046252	156121086	chr1-20481	0.99909	0.583603
chr11	63948535	64088925	chr11-21767	0.999131	0.609442
chr17	75345971	75493705	chr17-16048	0.999173	0.612976
chr22	38364002	38437793	chr22-4655	0.999214	0.617777
chr12	109162361	109252533	chr12-16037	0.999256	0.619478
chr5	159865538	159914918	chr5-9774	0.999297	0.628647
chr17	77895580	77971600	chr17-30525	0.999338	0.631481
chr17	66228861	66291191	chr17-15879	0.99938	0.637015
chr12	12866281	12945924	chr12-23230	0.999421	0.664255
chr14	93440696	93583661	chr14-6808	0.999462	0.673324
chr18	20710268	20782247	chr18-5729	0.999504	0.745841
chr18	74764442	74849650	chr18-3835	0.999545	0.753542
chr6	10373770	10442337	chr6-18164	0.999586	0.777715
chr17	79335353	79407516	chr17-26949	0.999628	0.782749
chr11	62358262	62539959	chr11-8395	0.999669	0.810356
chr19	3535687	3586809	chr19-11082	0.99971	0.817224
chr11	65147915	65223478	chr11-24182	0.999752	0.841963
chr11	126173024	126304833	chr11-17906	0.999835	0.864902
chr2	240106100	240252800	chr2-17175	0.999917	0.874737
chr10	126302837	126447214	chr10-14416	0.999959	0.960924
