# Supplementary material for: TFAP2 paralogs regulate melanocyte differentiation in parallel with MITF
Source: PLoS Genet. 2017 Mar 1;13(3):e1006636. doi: 10.1371/journal.pgen.1006636 (PMC5352137; doi:10.1371/journal.pgen.1006636)
Supplement: S11 Table — (XLSX) [file pgen.1006636.s021.xlsx]

## Sheet: S11A Table zf_qPCR
S11A Table: Primer sequences for zebrafish qRT-PCR
	Forward	Reverse
mc1r	TTC TTC CTC CAC CTC ATC CT	CTG ACT GCG GTA AGC GTA AA
pmela	TCA GGG AAG TCT CCC AAA TC	TGA GCA CAA TCT GAC ACT CG
oca2	TAT TTG CAT TGG CTA TGG GA	CCA ACC CTG AAG AAC TCC AT
tyr	GGA TAC TTC ATG GTG CCC TT	TCA GGA ACT CCT GCA CAA AC
dct	CCT CGA AGA ACT GGA CAA CA	CAA CAC CAA CAC GAT CAA CA
tyrp1b	TAT GAG ACA CTG GGC ACC AT	CAC CTG TGC CAT TGA GAA AC
slc45a2	TGC AGT CAC AAC AGC CAT AA	GCT TTA ATG GGT CCG TCA AT
trpm1a	TGG ATG ACA TCT CAC AGG ATC T	ATA CGT CAG CAG CTT CAT GG
spra	GAA CTA CGC TCC AGG TCC TC	GCT GTA CTT GTC CTC CAG CA
mitfa	CCC TTC TCA CCC TCA ACT GT	CAG GTT TGC TGA AAC TGG AA
rab32a	AGC GAT ATG TTC ACC AGC TCT	TCT GGT CAT GTT TCC AAA GC
tfap2e	GGA TGA TAT TCA GGG TCT GGA	GAA CAC CTC TGC GGG ATT AG
emc8	AGG AAA CCA GAC CAA ACC AG	TGC ACT TCC ACT TGT TGT CA
b2m	GCC ACC CCA GAG AAA GG	GCG GTT GGG ATT TAC ATG TTG

## Sheet: S11B Table mm_TaqMan
S11B Table: Catalog numbers for mouse qRT-PCR TaqMan assays (ABI)
Tfap2a	Mm00495574_m1
Tfap2a	Mm00495570_m1
Slc45a2	Mm00499728_m1
Slc24a5	Mm00558210_m1
Slc24a4	Mm01325367_m1
Actb	Mm00607939_s1
Oca2	Mm00498969_m1
Mc1r	Mm00434851_s1
Pmel	Mm00498996_m1
Mlph	Mm01286059_m1
Dct	Mm01225584_m1
Tyr	Mm00495817_m1
Tyrp1	Mm00453201_m1
Mitf	Mm00434954_m1

## Sheet: S11C Table ChIP-qPCR
S11C Table: Primer sequences for ChIP-qPCR in mouse melan-a cells and human primary melanocytes
Mouse melan-a ChIP-qPCR
	Forward	Reverse
Negative control -50kb Nos2	CTT TCC TCC ACT GCT CCT GA	TTT CTT CCA CTT GGC CAG AC
Dct	GCT GAC ATG GGA GAG AGA CC	ATA ACC AGG CAG CAA GCT CT
Mitf enhancer candidate (enh)	TAC TTA GGC CCA AGG CAA TG	ATA ACC AGG CAG CAA GCT CT
Cdk2-enh	AGT CCA CAT TGC CCC TTG TA	ATG ACC GAC CCC ATG ATA AG
Tyrp1-enh	TGG AAA TGG GGT GGA CTA AA	GTG TGC CAT TCT GGG CTT AT
Mlph-intron1	CTC CTT TGG CTT TTC CTT CA	GGA GCA GAT GAG CAG TGT GA
Human primary melanocyte ChIP-qPCR
	Forward	Reverse
DCT	TGT GCA CTT TGG GTC ATG TG	TGG GAG AAG CCT TCA TTA GG
ERBB3	AGT AGA CAC AAT AGG GGC TGT G	TCA TCC TGC CTC TCT CTA GGT C
MC1R	CGC AGA GAA AAG CTC CAT TC	GCC TCT GTC TCC TGC CTT C
OCA2	GGG AGT TTG GAA AGG TTC AG	CAC TCC AGT GCA TTC CAT TC
SLC24A5	AAG GAT ACA GGA CAA GGA GCA C	GGC TAG AAT GGC AAT GGT TG
Negative control chromosome 17	TAC TAG TTC GCG GTT GGT GA	GGC GGT TAA ATT AGA TGA TGC
